# Supplementary material for: Classifying gastric cancer using FLORA reveals clinically relevant molecular subtypes and highlights LINC01614 as a biomarker for patient prognosis
Source: Oncogene. 2021 Mar 19;40(16):2898–909. doi: 10.1038/s41388-021-01743-3 (PMC8062268; doi:10.1038/s41388-021-01743-3)
Supplement: Supplementary file 3 — Table S1 [file 41388_2021_1743_MOESM3_ESM.xlsx]

## Sheet: Sheet1
Table S1. Clinical information and subtypes of patients in TCGA cohort.
patient_barcode	cohort	age	gender	race	sample	Histological_grade	AJCC_stage	AJCC_metastasis	lauren_classification	lncSubtype	L1_subgroup	FPKM_LINC01614	molecular_subtype_2014TCGA	molecular_subtype_CC2018	molecular_subtype_NC2018	EBV.x	H_pylori	location	TP53_mutation	Mutation_count	Fraction_of_genome_altered	Ploidy	WGD	Hypermethylation category	primary_therapy_outcome_success	person_neoplasm_cancer_status	followup	vital_status	patient_death_reason	survival_censor	survival	days_to_last_followup	days_to_death
TCGA-3M-AB46	TCGA	70	MALE	WHITE	tumor	G2	stage_1	MX	NA	L1	LINC01614-low L1	0.165884	NA	CIN	NA	negative	negative	NA	1	NA	0.523	1.97	0	Non-CIMP	Complete Remission/Response	TUMOR FREE	Yes	Alive	None	0	1765	1765	None
TCGA-3M-AB47	TCGA	51	MALE	WHITE	tumor	G3	stage_3	MX	NA	L1	LINC01614-low L1	0.638459	NA	GS	NA	negative	negative	NA	0	NA	0.1752	2.16	0	Non-CIMP	Stable Disease	WITH TUMOR	Yes	Dead	Stomach Cancer	1	NA	None	None
TCGA-B7-5818	TCGA	62	MALE	WHITE	tumor	G3	stage_1	M0	diffuse	L2		1.26801	EBV	EBV	EP	positive	NA	fundus/body	1	326	0.206	2.15	0	CIMP EBV	None	TUMOR FREE	Yes	Alive	None	0	356	356	None
TCGA-B7-A5TI	TCGA	52	MALE	WHITE	tumor	G3	stage_3	M0	diffuse	L2		5.60886	NA	MSI	NA	negative	positive	fundus/body	1	583	0.2297	1.87	0	Non-CIMP	Complete Remission/Response	TUMOR FREE	Yes	Alive	None	0	595	595	None
TCGA-B7-A5TJ	TCGA	74	MALE	WHITE	tumor	G1	stage_2	M0	intestinal	L1	LINC01614-low L1	0.242789	NA	CIN	NA	negative	positive	fundus/body	1	213	0.4391	2.77	1	CIMP-H	Complete Remission/Response	TUMOR FREE	Yes	Alive	None	0	335	335	None
TCGA-B7-A5TK	TCGA	51	MALE	WHITE	tumor	G3	stage_3	M0	intestinal	L2		2.30494	NA	EBV	NA	positive	positive	NA	0	51	0.0004	2.18	0	CIMP EBV	Complete Remission/Response	TUMOR FREE	Yes	Alive	None	0	288	288	None
TCGA-B7-A5TN	TCGA	60	MALE	WHITE	tumor	G2	stage_2	M0	NA	L3		0.760849	NA	CIN	NA	negative	positive	fundus/body	1	77	0.4807	2.75	1	Non-CIMP	Complete Remission/Response	TUMOR FREE	Yes	Alive	None	0	287	287	None
TCGA-BR-4187	TCGA	56	MALE	WHITE	tumor	G3	NA	M0	NA	L2		0.231955	GS	GS	MP	negative	NA	antrum/distal	0	24	0.0006	2.06	0	Non-CIMP	None	None	Yes	Dead	Stomach Cancer	1	141	0	141
TCGA-BR-4191	TCGA	72	MALE	WHITE	tumor	G2	NA	M0	NA	L1	LINC01614-low L1	1.676	CIN	CIN	EP	negative	NA	NA	0	173	0.4263	2.1	0	Non-CIMP	None	None	Yes	Dead	Stomach Cancer	1	558	0	558
TCGA-BR-4201	TCGA	66	FEMALE	WHITE	tumor	G1	NA	M0	NA	L1	LINC01614-high L1	9.57898	MSI	MSI	MP	negative	NA	cardia/proximal	0	1416	0.0517	NA	NA	NA	Stable Disease	None	Yes	Dead	None	1	940	0	940
TCGA-BR-4253	TCGA	80	FEMALE	WHITE	tumor	G3	stage_3	M0	NA	L2		1.81808	EBV	EBV	EP	positive	NA	fundus/body	0	74	0.0235	4.04	1	CIMP EBV	None	None	Yes	Dead	Stomach Cancer	1	124	0	124
TCGA-BR-4256	TCGA	80	MALE	WHITE	tumor	G2	NA	M0	NA	L2		8.09659	MSI	MSI	MP	negative	NA	antrum/distal	1	980	0	2.14	0	CIMP-L	None	None	Yes	Dead	Stomach Cancer	1	284	0	284
TCGA-BR-4257	TCGA	79	FEMALE	WHITE	tumor	G2	NA	M0	NA	L1	LINC01614-high L1	3.70583	MSI	MSI	EP	negative	NA	antrum/distal	0	1002	0.4109	2.65	1	CIMP-L	None	None	Yes	Dead	Stomach Cancer	1	294	0	294
TCGA-BR-4267	TCGA	51	MALE	WHITE	tumor	G2	stage_1	M0	NA	L2		0.779144	CIN	CIN	EP	negative	NA	NA	0	80	0.3089	1.99	0	Non-CIMP	None	None	Yes	Dead	Stomach Cancer	1	188	0	188
TCGA-BR-4279	TCGA	43	MALE	WHITE	tumor	G3	stage_2	M0	NA	L2		3.93696	GS	CIN	MP	negative	NA	NA	0	39	0.1568	1.85	0	Non-CIMP	None	None	Yes	Dead	None	1	291	0	291
TCGA-BR-4280	TCGA	78	FEMALE	WHITE	tumor	G2	stage_3	M0	NA	L1	LINC01614-low L1	1.17375	MSI	MSI	EP	positive	NA	NA	0	693	0.0585	2.05	0	CIMP-H	None	None	Yes	Dead	Stomach Cancer	1	201	0	201
TCGA-BR-4294	TCGA	65	MALE	WHITE	tumor	G2	NA	M0	intestinal	L2		0.186493	CIN	CIN	EP	negative	NA	fundus/body	0	29	0.9083	1.68	0	Non-CIMP	None	None	None	Alive	None	0	0	0	None
TCGA-BR-4357	TCGA	58	MALE	WHITE	tumor	G2	NA	MX	NA	L3		4.95826	CIN	CIN	EP	negative	NA	fundus/body	1	191	0.1489	2.51	1	Non-CIMP	None	None	Yes	Alive	None	0	0	0	None
TCGA-BR-4361	TCGA	66	FEMALE	WHITE	tumor	G3	stage_3	M0	NA	L1	LINC01614-high L1	11.4615	MSI	MSI	EP	negative	NA	NA	1	2399	0.0612	2.04	0	CIMP-L	None	None	None	Alive	None	0	0	0	None
TCGA-BR-4363	TCGA	60	FEMALE	WHITE	tumor	G3	NA	MX	NA	L1	LINC01614-high L1	9.75435	MSI	MSI	EP	negative	NA	fundus/body	1	585	0.0901	2.04	0	Non-CIMP	None	None	Yes	Alive	None	0	0	0	None
TCGA-BR-4366	TCGA	87	MALE	WHITE	tumor	G2	NA	M0	NA	L3		4.99422	CIN	CIN	EP	negative	NA	antrum/distal	1	112	0.4285	2.07	0	Non-CIMP	None	None	Yes	Alive	None	0	0	0	None
TCGA-BR-4367	TCGA	78	MALE	WHITE	tumor	G3	NA	M0	NA	L1	LINC01614-low L1	2.57929	CIN	NA	EP	negative	NA	antrum/distal	NA	NA	0.3234	NA	NA	NA	None	None	Yes	Alive	None	0	0	0	None
TCGA-BR-4368	TCGA	78	FEMALE	WHITE	tumor	G3	stage_4	M0	NA	L1	LINC01614-low L1	3.30795	MSI	MSI	MP	negative	NA	antrum/distal	0	1267	0.0058	2.41	0	CIMP-H	None	None	Yes	Alive	None	0	0	0	None
TCGA-BR-4369	TCGA	75	MALE	WHITE	tumor	G3	NA	M0	NA	L3		0.76684	CIN	CIN	EP	negative	NA	cardia/proximal	0	143	0.309	4.41	2	Non-CIMP	None	None	Yes	Alive	None	0	0	0	None
TCGA-BR-4370	TCGA	74	FEMALE	WHITE	tumor	G2	NA	M0	NA	L1	LINC01614-high L1	15.759	MSI	MSI	MP	negative	NA	antrum/distal	0	1072	0.065	2.11	0	CIMP-H	None	None	Yes	Alive	None	0	0	0	None
TCGA-BR-4371	TCGA	71	FEMALE	WHITE	tumor	G1	NA	M0	NA	L1	LINC01614-low L1	0.326884	GS	GS	EP	negative	NA	NA	0	127	0.1876	2.22	0	CIMP-H	None	None	None	Alive	None	0	0	0	None
TCGA-BR-6452	TCGA	78	FEMALE	WHITE	tumor	G3	stage_2	M0	NA	L1	LINC01614-low L1	2.22751	MSI	MSI	EP	negative	NA	fundus/body	0	6360	0.0507	2.11	0	CIMP-H	Complete Remission/Response	TUMOR FREE	Yes	Alive	None	0	1055	1055	None
TCGA-BR-6453	TCGA	54	MALE	WHITE	both	G3	stage_2	M0	NA	L2		0.0248138	GS	GS	MP	negative	NA	fundus/body	0	158	0.05	2.16	0	Non-CIMP	Complete Remission/Response	TUMOR FREE	Yes	Alive	None	0	485	485	None
TCGA-BR-6454	TCGA	58	MALE	WHITE	both	G3	stage_2	M0	NA	L1	LINC01614-low L1	0.282058	CIN	CIN	EP	negative	NA	cardia/proximal	0	122	0.1815	2.67	1	Non-CIMP	None	None	None	Alive	None	0	0	0	None
TCGA-BR-6455	TCGA	59	MALE	WHITE	tumor	G3	stage_2	M0	NA	L2		0.725742	EBV	EBV	EP	positive	NA	fundus/body	0	77	0.1175	2.12	0	CIMP EBV	Stable Disease	WITH TUMOR	Yes	Dead	Other, non-malignant disease	1	422	43	422
TCGA-BR-6456	TCGA	74	FEMALE	WHITE	tumor	G2	stage_2	M0	NA	L3		2.73825	CIN	CIN	MP	negative	NA	fundus/body	1	35	0.3867	3.56	1	Non-CIMP	Complete Remission/Response	TUMOR FREE	Yes	Dead	Other, non-malignant disease	1	526	0	526
TCGA-BR-6457	TCGA	69	MALE	WHITE	both	G3	stage_2	M0	NA	L2		1.27296	GS	GS	MP	negative	NA	fundus/body	1	91	0.0278	2	0	Non-CIMP	Complete Remission/Response	TUMOR FREE	Yes	Alive	None	0	416	416	None
TCGA-BR-6458	TCGA	57	FEMALE	WHITE	tumor	G3	stage_2	M0	NA	L1	LINC01614-high L1	6.61713	CIN	CIN	EP	negative	NA	fundus/body	0	249	0.4643	3.03	1	CIMP-L	Complete Remission/Response	WITH TUMOR	Yes	Dead	Stomach Cancer	1	588	41	588
TCGA-BR-6563	TCGA	60	MALE	WHITE	tumor	G3	stage_2	M0	NA	L2		0.370301	GS	GS	MP	negative	NA	antrum/distal	0	70	0.0001	2.03	0	Non-CIMP	Complete Remission/Response	TUMOR FREE	Yes	Alive	None	0	679	679	None
TCGA-BR-6564	TCGA	46	FEMALE	WHITE	tumor	G3	stage_3	M0	diffuse	L2		0.198911	CIN	CIN	MP	negative	NA	fundus/body	0	31	0.0356	1.88	0	Non-CIMP	Complete Remission/Response	TUMOR FREE	Yes	Dead	Other, non-malignant disease	1	794	25	794
TCGA-BR-6565	TCGA	67	MALE	WHITE	tumor	G2	stage_2	M0	NA	L3		1.61712	CIN	CIN	EP	negative	NA	fundus/body	1	126	0.4697	4.81	2	Non-CIMP	Stable Disease	WITH TUMOR	Yes	Dead	None	1	279	19	279
TCGA-BR-6566	TCGA	64	FEMALE	WHITE	tumor	G3	stage_2	M0	NA	L1	LINC01614-low L1	1.66027	MSI	MSI	EP	negative	NA	fundus/body	0	875	0.0004	2.18	0	CIMP-L	Complete Remission/Response	TUMOR FREE	Yes	Alive	None	0	997	997	None
TCGA-BR-6705	TCGA	68	FEMALE	WHITE	tumor	G3	stage_3	M0	NA	L2		4.55966	GS	CIN	MP	negative	NA	fundus/body	0	88	0.0195	2.14	0	Non-CIMP	Complete Remission/Response	WITH TUMOR	Yes	Dead	Stomach Cancer	1	779	53	779
TCGA-BR-6707	TCGA	75	MALE	WHITE	tumor	G3	stage_2	M0	NA	L2		0.306737	EBV	EBV	EP	positive	NA	fundus/body	0	60	0.1196	2.13	0	CIMP EBV	Complete Remission/Response	WITH TUMOR	Yes	Alive	None	0	491	491	None
TCGA-BR-6709	TCGA	57	FEMALE	WHITE	tumor	G3	stage_3	M0	NA	L2		4.21491	NA	NA	NA	negative	NA	cardia/proximal	0	33	0.1802	NA	NA	NA	Partial Remission/Response	WITH TUMOR	Yes	Dead	Stomach Cancer	1	370	38	370
TCGA-BR-6710	TCGA	41	MALE	WHITE	tumor	G2	stage_1	M0	NA	L2		0.0259331	GS	NA	EP	negative	NA	gastroesophageal/junction	0	5	0	NA	NA	NA	Complete Remission/Response	TUMOR FREE	Yes	Alive	None	0	273	273	None
TCGA-BR-6801	TCGA	70	MALE	WHITE	tumor	G2	stage_2	M0	NA	L1	LINC01614-low L1	2.50176	GS	CIN	EP	negative	NA	fundus/body	0	38	0.1774	1.31	0	Non-CIMP	Complete Remission/Response	TUMOR FREE	Yes	Alive	None	0	1223	1223	None
TCGA-BR-6802	TCGA	65	MALE	WHITE	both	G3	stage_3	M0	NA	L1	LINC01614-low L1	1.14934	MSI	MSI	EP	negative	NA	fundus/body	0	449	0.0007	2.12	0	CIMP-L	Complete Remission/Response	TUMOR FREE	Yes	Alive	None	0	940	940	None
TCGA-BR-6803	TCGA	54	FEMALE	WHITE	tumor	G3	stage_2	M0	diffuse	L2		0.131721	GS	GS	MP	negative	NA	fundus/body	0	17	0.0017	1.83	0	Non-CIMP	Complete Remission/Response	TUMOR FREE	Yes	Alive	None	0	949	949	None
TCGA-BR-6852	TCGA	64	FEMALE	WHITE	tumor	G3	stage_2	M0	NA	L1	LINC01614-low L1	3.53078	MSI	MSI	EP	negative	NA	gastroesophageal/junction	0	1071	0.0573	2.06	0	CIMP-H	Complete Remission/Response	TUMOR FREE	Yes	Alive	None	0	1367	1367	None
TCGA-BR-7196	TCGA	64	MALE	WHITE	tumor	G3	stage_4	M1	NA	L2		0.619787	EBV	EBV	MP	positive	NA	cardia/proximal	0	62	0	2.08	0	CIMP EBV	Complete Remission/Response	WITH TUMOR	Yes	Alive	None	0	666	666	None
TCGA-BR-7197	TCGA	69	MALE	WHITE	tumor	GX	stage_2	M0	NA	L3		0.369906	CIN	CIN	EP	negative	NA	antrum/distal	1	177	0.5007	2.54	1	Non-CIMP	Complete Remission/Response	TUMOR FREE	Yes	Alive	None	0	280	280	None
TCGA-BR-7704	TCGA	69	FEMALE	WHITE	both	G3	stage_2	M0	intestinal	L3		0.473964	NA	NA	NA	negative	NA	fundus/body	0	309	0.4977	NA	NA	NA	Complete Remission/Response	TUMOR FREE	Yes	Alive	None	0	1072	1072	None
TCGA-BR-7707	TCGA	69	FEMALE	WHITE	tumor	G3	stage_1	M0	NA	L1	LINC01614-low L1	1.47911	MSI	MSI	EP	negative	NA	fundus/body	1	1387	0.0983	2.1	0	CIMP-H	Complete Remission/Response	TUMOR FREE	Yes	Alive	None	0	1090	1090	None
TCGA-BR-7715	TCGA	65	MALE	WHITE	both	G2	stage_2	M0	NA	L3		0.571147	CIN	CIN	MP	negative	NA	fundus/body	1	123	0.732	3.3	1	Non-CIMP	Complete Remission/Response	TUMOR FREE	Yes	Alive	None	0	1023	1023	None
TCGA-BR-7716	TCGA	62	FEMALE	WHITE	both	G2	stage_2	M0	NA	L3		0.412428	CIN	CIN	EP	negative	NA	fundus/body	0	151	0.173	2.88	1	Non-CIMP	Complete Remission/Response	TUMOR FREE	Yes	Alive	None	0	1210	1210	None
TCGA-BR-7717	TCGA	63	MALE	WHITE	both	G2	stage_4	M0	NA	L1	LINC01614-low L1	1.03793	CIN	CIN	EP	negative	NA	cardia/proximal	0	114	0.204	2.59	1	CIMP-L	Complete Remission/Response	TUMOR FREE	Yes	Dead	Other, non-malignant disease	1	552	21	552
TCGA-BR-7722	TCGA	62	MALE	WHITE	tumor	G3	stage_2	M0	NA	L2		0	GS	CIN	EP	negative	NA	gastroesophageal/junction	0	39	0.1544	2.04	0	Non-CIMP	Complete Remission/Response	TUMOR FREE	Yes	Dead	Other, non-malignant disease	1	466	5	466
TCGA-BR-7723	TCGA	59	MALE	WHITE	tumor	G3	stage_3	M0	NA	L3		1.9831	CIN	CIN	MP	negative	NA	fundus/body	1	137	0.4997	4.17	2	Non-CIMP	Complete Remission/Response	WITH TUMOR	Yes	Dead	Stomach Cancer	1	874	139	874
TCGA-BR-7851	TCGA	74	MALE	WHITE	both	G3	stage_2	M0	intestinal	L1	LINC01614-high L1	4.26379	MSI	MSI	EP	negative	NA	fundus/body	0	1399	0.0081	1.99	0	CIMP-H	Complete Remission/Response	TUMOR FREE	Yes	Dead	Other, non-malignant disease	1	574	574	None
TCGA-BR-7901	TCGA	74	MALE	WHITE	tumor	G2	stage_2	M0	NA	L3		2.24542	CIN	CIN	EP	positive	NA	gastroesophageal/junction	0	146	0.2548	4.69	2	Non-CIMP	Complete Remission/Response	TUMOR FREE	Yes	Dead	Stomach Cancer	1	105	29	105
TCGA-BR-7957	TCGA	50	FEMALE	WHITE	tumor	GX	stage_4	M1	intestinal	L1	LINC01614-low L1	1.62831	GS	CIN	MP	negative	NA	fundus/body	0	56	0	1.92	0	Non-CIMP	Complete Remission/Response	TUMOR FREE	Yes	Dead	Other, non-malignant disease	1	276	21	276
TCGA-BR-7958	TCGA	60	MALE	WHITE	tumor	G3	stage_3	M0	NA	L2		4.21364	EBV	EBV	EP	positive	NA	fundus/body	0	152	0.1395	2.15	0	CIMP EBV	Complete Remission/Response	TUMOR FREE	Yes	Alive	None	0	899	899	None
TCGA-BR-7959	TCGA	59	MALE	WHITE	tumor	G3	stage_3	M0	intestinal	L1	LINC01614-low L1	3.47901	CIN	CIN	MP	negative	NA	cardia/proximal	0	90	0.2752	2.84	1	CIMP-L	Complete Remission/Response	TUMOR FREE	Yes	Alive	None	0	1010	1010	None
TCGA-BR-8058	TCGA	53	FEMALE	WHITE	tumor	G3	stage_3	M0	NA	L2		1.32608	GS	CIN	EP	negative	NA	antrum/distal	0	56	0.0252	1.76	0	Non-CIMP	Complete Remission/Response	TUMOR FREE	Yes	Alive	None	0	1133	1133	None
TCGA-BR-8059	TCGA	72	MALE	WHITE	tumor	G3	stage_3	M0	intestinal	L1	LINC01614-high L1	6.27887	MSI	MSI	EP	negative	NA	fundus/body	0	704	0.0754	2.18	0	Non-CIMP	Complete Remission/Response	TUMOR FREE	Yes	Dead	Other, non-malignant disease	1	439	25	439
TCGA-BR-8060	TCGA	75	FEMALE	WHITE	both	G3	stage_2	M0	NA	L3		1.34674	NA	NA	NA	negative	NA	cardia/proximal	1	170	0.3945	NA	NA	NA	Complete Remission/Response	TUMOR FREE	Yes	Dead	Other, non-malignant disease	1	348	40	348
TCGA-BR-8077	TCGA	58	FEMALE	WHITE	tumor	G2	stage_3	M0	intestinal	L3		0.245416	CIN	CIN	EP	negative	NA	fundus/body	1	125	0.4778	4.8	2	Non-CIMP	Complete Remission/Response	TUMOR FREE	Yes	Alive	None	0	21	21	None
TCGA-BR-8080	TCGA	72	FEMALE	WHITE	tumor	G3	stage_3	M0	intestinal	L1	LINC01614-low L1	0.354382	CIN	CIN	MP	negative	NA	fundus/body	1	160	0.0746	2.99	1	Non-CIMP	Complete Remission/Response	TUMOR FREE	Yes	Dead	Other, non-malignant disease	1	292	15	292
TCGA-BR-8081	TCGA	71	FEMALE	WHITE	tumor	G2	stage_2	M0	NA	L1	LINC01614-high L1	5.82748	MSI	MSI	MP	negative	NA	fundus/body	1	921	0.0005	2	0	CIMP-H	Complete Remission/Response	TUMOR FREE	Yes	Alive	None	0	981	981	None
TCGA-BR-8284	TCGA	72	FEMALE	WHITE	tumor	G3	stage_3	M0	intestinal	L1	LINC01614-low L1	1.64205	MSI	HM-SNV	EP	negative	NA	antrum/distal	0	338	0.1733	2.13	0	CIMP-L	Complete Remission/Response	TUMOR FREE	Yes	Dead	Other, non-malignant disease	1	245	22	245
TCGA-BR-8286	TCGA	49	MALE	WHITE	tumor	G3	stage_2	M0	NA	L1	LINC01614-low L1	0.165236	CIN	CIN	EP	negative	NA	antrum/distal	1	117	0.4298	3.12	1	CIMP-L	Complete Remission/Response	TUMOR FREE	Yes	Alive	None	0	895	895	None
TCGA-BR-8289	TCGA	57	MALE	WHITE	tumor	G3	stage_4	M1	intestinal	L3		1.11316	CIN	CIN	EP	negative	NA	fundus/body	0	196	0.3045	3.81	2	Non-CIMP	Complete Remission/Response	TUMOR FREE	Yes	Dead	Other, non-malignant disease	1	81	8	81
TCGA-BR-8291	TCGA	61	MALE	WHITE	tumor	GX	stage_2	M0	diffuse	L2		1.04462	CIN	CIN	MP	negative	NA	antrum/distal	0	36	0.028	1.8	0	Non-CIMP	Complete Remission/Response	TUMOR FREE	Yes	Dead	Other, non-malignant disease	1	607	36	607
TCGA-BR-8295	TCGA	60	FEMALE	WHITE	tumor	G3	stage_2	M0	NA	L3		0.639707	CIN	NA	NA	negative	NA	fundus/body	1	59	0.4283	NA	NA	NA	Progressive Disease	WITH TUMOR	Yes	Dead	Stomach Cancer	1	67	47	67
TCGA-BR-8296	TCGA	58	FEMALE	WHITE	tumor	G3	stage_3	M0	intestinal	L1	LINC01614-low L1	0.64514	CIN	NA	NA	negative	NA	fundus/body	0	87	0.0703	NA	NA	NA	Complete Remission/Response	WITH TUMOR	Yes	Dead	Stomach Cancer	1	474	45	474
TCGA-BR-8297	TCGA	58	MALE	WHITE	tumor	GX	stage_3	M0	diffuse	L1	LINC01614-low L1	0.232168	CIN	CIN	MP	negative	NA	fundus/body	1	214	0.1375	4.41	2	CIMP-L	Progressive Disease	WITH TUMOR	Yes	Alive	None	0	225	225	None
TCGA-BR-8361	TCGA	71	FEMALE	WHITE	tumor	G3	stage_3	M0	NA	L1	LINC01614-low L1	0.436417	MSI	MSI	EP	negative	NA	fundus/body	1	1423	0.2159	2.01	0	CIMP-L	Complete Remission/Response	TUMOR FREE	Yes	Alive	None	0	946	946	None
TCGA-BR-8364	TCGA	42	FEMALE	WHITE	tumor	G3	stage_3	M0	diffuse	L2		0.634281	GS	CIN	MP	negative	NA	fundus/body	0	24	0.0003	1.9	0	Non-CIMP	Complete Remission/Response	TUMOR FREE	Yes	Alive	None	0	675	675	None
TCGA-BR-8365	TCGA	70	FEMALE	WHITE	tumor	G3	stage_2	M0	NA	L2		0.244664	CIN	CIN	MP	negative	NA	fundus/body	0	38	0.028	1.75	0	Non-CIMP	Stable Disease	WITH TUMOR	Yes	Dead	Stomach Cancer	1	533	90	533
TCGA-BR-8366	TCGA	80	FEMALE	WHITE	tumor	G3	stage_2	M0	NA	L1	LINC01614-low L1	2.58501	EBV	EBV	EP	positive	NA	fundus/body	0	185	0.0265	2.08	0	CIMP EBV	Complete Remission/Response	TUMOR FREE	Yes	Alive	None	0	29	29	None
TCGA-BR-8367	TCGA	55	MALE	WHITE	tumor	G3	stage_3	M0	NA	L1	LINC01614-low L1	0.390452	GS	GS	MP	negative	NA	fundus/body	0	71	0.0241	2.1	0	CIMP-L	Complete Remission/Response	WITH TUMOR	Yes	Dead	Stomach Cancer	1	801	33	801
TCGA-BR-8368	TCGA	84	FEMALE	WHITE	tumor	G3	stage_1	M0	NA	L1	LINC01614-low L1	0.110315	MSI	MSI	EP	negative	NA	fundus/body	0	1003	0.0877	2.02	0	CIMP-L	Complete Remission/Response	TUMOR FREE	Yes	Alive	None	0	131	131	None
TCGA-BR-8369	TCGA	76	FEMALE	WHITE	tumor	G3	stage_3	M0	NA	L1	LINC01614-low L1	0.296766	CIN	CIN	EP	negative	NA	antrum/distal	1	180	0.2103	3.34	1	CIMP-L	Complete Remission/Response	WITH TUMOR	Yes	Alive	None	0	427	427	None
TCGA-BR-8371	TCGA	62	MALE	WHITE	tumor	G3	stage_3	M0	NA	L2		0.116516	GS	GS	MP	negative	NA	cardia/proximal	0	40	0.0001	2	0	Non-CIMP	Progressive Disease	WITH TUMOR	Yes	Dead	Stomach Cancer	1	359	11	359
TCGA-BR-8372	TCGA	63	MALE	WHITE	tumor	G3	stage_3	M0	NA	L1	LINC01614-low L1	3.19038	MSI	MSI	EP	negative	NA	fundus/body	0	1289	0.0505	2.05	0	CIMP-H	Complete Remission/Response	TUMOR FREE	Yes	Alive	None	0	951	951	None
TCGA-BR-8373	TCGA	65	FEMALE	WHITE	tumor	G2	stage_3	M0	intestinal	L3		0.354677	CIN	CIN	MP	negative	NA	fundus/body	0	74	0.4735	2.97	1	Non-CIMP	Complete Remission/Response	TUMOR FREE	Yes	Alive	None	0	450	450	None
TCGA-BR-8380	TCGA	55	MALE	WHITE	tumor	G3	stage_3	M0	NA	L1	LINC01614-low L1	0.506489	GS	GS	MP	negative	NA	antrum/distal	0	80	0	2	0	CIMP-L	Complete Remission/Response	WITH TUMOR	Yes	Dead	None	1	21	21	None
TCGA-BR-8381	TCGA	51	MALE	WHITE	tumor	G3	stage_2	M0	NA	L1	LINC01614-low L1	2.66742	EBV	EBV	EP	positive	NA	fundus/body	0	102	0.0823	2.26	0	CIMP EBV	Complete Remission/Response	TUMOR FREE	Yes	Alive	None	0	224	224	None
TCGA-BR-8382	TCGA	67	FEMALE	WHITE	tumor	G3	stage_3	M0	NA	L1	LINC01614-low L1	2.97696	MSI	MSI	EP	negative	NA	antrum/distal	0	928	0.0501	2.09	0	CIMP-H	Complete Remission/Response	TUMOR FREE	Yes	Dead	Other, non-malignant disease	1	762	13	762
TCGA-BR-8384	TCGA	69	MALE	WHITE	tumor	G3	stage_3	M0	NA	L2		0.469194	GS	GS	MP	negative	NA	antrum/distal	0	43	0.0106	2.01	0	Non-CIMP	Complete Remission/Response	TUMOR FREE	Yes	Alive	None	0	113	113	None
TCGA-BR-8483	TCGA	59	MALE	WHITE	tumor	G2	stage_3	M0	intestinal	L1	LINC01614-low L1	0.537189	CIN	CIN	EP	negative	NA	antrum/distal	1	114	0.7048	3.1	1	Non-CIMP	None	TUMOR FREE	Yes	Alive	None	0	164	164	None
TCGA-BR-8484	TCGA	61	MALE	WHITE	tumor	G2	stage_3	M0	NA	L2		0.193672	CIN	CIN	EP	negative	NA	fundus/body	1	71	0.2919	3.06	1	Non-CIMP	Complete Remission/Response	TUMOR FREE	Yes	Dead	Other, non-malignant disease	1	766	22	766
TCGA-BR-8485	TCGA	68	FEMALE	WHITE	tumor	G3	stage_3	M0	NA	L3		0.5828	CIN	CIN	EP	negative	NA	fundus/body	0	278	0.3001	5	2	Non-CIMP	Complete Remission/Response	TUMOR FREE	Yes	Alive	None	0	280	280	None
TCGA-BR-8486	TCGA	90	FEMALE	WHITE	tumor	G2	stage_1	M0	NA	L3		0.33113	CIN	CIN	EP	negative	NA	fundus/body	1	60	0.2279	1.75	0	Non-CIMP	Complete Remission/Response	TUMOR FREE	Yes	Alive	None	0	615	615	None
TCGA-BR-8487	TCGA	64	FEMALE	WHITE	tumor	G3	stage_2	M0	NA	L1	LINC01614-low L1	3.52764	MSI	MSI	EP	negative	NA	antrum/distal	1	2901	0.1111	2.11	0	CIMP-H	Complete Remission/Response	TUMOR FREE	Yes	Alive	None	0	34	34	None
TCGA-BR-8588	TCGA	55	FEMALE	WHITE	tumor	G3	stage_2	M0	NA	L1	LINC01614-high L1	4.43976	GS	CIN	EP	negative	NA	fundus/body	0	105	0.0412	2.23	0	CIMP-L	Complete Remission/Response	TUMOR FREE	Yes	Alive	None	0	389	389	None
TCGA-BR-8589	TCGA	56	MALE	WHITE	tumor	G3	stage_3	M0	NA	L1	LINC01614-low L1	0.0888883	EBV	EBV	EP	positive	NA	fundus/body	0	980	0.1537	2.07	0	CIMP EBV	Complete Remission/Response	TUMOR FREE	Yes	Alive	None	0	825	825	None
TCGA-BR-8590	TCGA	62	MALE	WHITE	tumor	G3	stage_3	M0	NA	L3		1.77579	GS	CIN	MP	negative	NA	fundus/body	1	113	0.0046	3.8	1	Non-CIMP	Complete Remission/Response	WITH TUMOR	Yes	Dead	Stomach Cancer	1	284	65	284
TCGA-BR-8591	TCGA	79	MALE	WHITE	tumor	G3	stage_3	M0	NA	L1	LINC01614-low L1	2.02268	MSI	MSI	EP	negative	NA	antrum/distal	0	1478	0.0525	2.11	0	CIMP-H	Complete Remission/Response	TUMOR FREE	Yes	Alive	None	0	856	856	None
TCGA-BR-8592	TCGA	63	FEMALE	WHITE	tumor	G3	stage_3	M0	diffuse	L1	LINC01614-low L1	0.430086	GS	GS	MP	negative	NA	fundus/body	0	39	0.0011	2	0	Non-CIMP	Complete Remission/Response	TUMOR FREE	Yes	Dead	None	1	191	6	191
TCGA-BR-8676	TCGA	59	MALE	WHITE	tumor	G3	stage_3	M0	intestinal	L2		0	EBV	NA	NA	positive	NA	antrum/distal	0	85	0.085	NA	NA	NA	Complete Remission/Response	TUMOR FREE	Yes	Alive	None	0	229	229	None
TCGA-BR-8677	TCGA	74	FEMALE	WHITE	tumor	G3	stage_3	M0	NA	L1	LINC01614-low L1	2.32129	GS	CIN	MP	negative	NA	antrum/distal	0	60	0.0169	1.9	0	Non-CIMP	Complete Remission/Response	TUMOR FREE	Yes	Alive	None	0	813	813	None
TCGA-BR-8678	TCGA	76	MALE	WHITE	tumor	G2	stage_1	M0	NA	L3		2.51173	CIN	CIN	EP	negative	NA	fundus/body	1	102	0.4534	3.87	2	Non-CIMP	Complete Remission/Response	TUMOR FREE	Yes	Alive	None	0	754	754	None
TCGA-BR-8679	TCGA	63	FEMALE	WHITE	tumor	G2	stage_1	M0	NA	L1	LINC01614-low L1	0.966858	CIN	CIN	EP	negative	NA	fundus/body	1	140	0.2591	3.65	2	CIMP-L	Complete Remission/Response	TUMOR FREE	Yes	Alive	None	0	0	0	None
TCGA-BR-8680	TCGA	45	MALE	ASIAN	tumor	G2	stage_4	M1	intestinal	L1	LINC01614-low L1	0.176683	GS	HM-SNV	EP	negative	NA	antrum/distal	0	5227	0.1205	2	0	CIMP-L	Complete Remission/Response	TUMOR FREE	Yes	Alive	None	0	972	972	None
TCGA-BR-8682	TCGA	52	MALE	ASIAN	tumor	G3	stage_2	M0	intestinal	L2		0.0343642	CIN	CIN	MP	negative	negative	antrum/distal	1	62	0.1482	2.23	0	CIMP-L	Complete Remission/Response	TUMOR FREE	Yes	Alive	None	0	991	991	None
TCGA-BR-8683	TCGA	75	MALE	ASIAN	tumor	G3	stage_3	M0	intestinal	L1	LINC01614-low L1	0.791771	CIN	CIN	EP	negative	NA	antrum/distal	1	129	0.1741	4.78	2	Non-CIMP	Complete Remission/Response	TUMOR FREE	Yes	Dead	Other, non-malignant disease	1	300	18	300
TCGA-BR-8686	TCGA	69	MALE	ASIAN	tumor	G3	stage_3	M0	intestinal	L2		0.421515	EBV	EBV	MP	positive	NA	antrum/distal	0	99	0.0674	4.02	2	CIMP EBV	Complete Remission/Response	TUMOR FREE	Yes	Dead	Stomach Cancer	1	635	17	635
TCGA-BR-8687	TCGA	67	FEMALE	WHITE	tumor	G3	stage_3	M0	NA	L1	LINC01614-low L1	0.437767	CIN	CIN	EP	negative	NA	cardia/proximal	0	156	0.331	2.76	1	Non-CIMP	Stable Disease	WITH TUMOR	Yes	Dead	Stomach Cancer	1	250	19	250
TCGA-BR-8690	TCGA	54	FEMALE	WHITE	tumor	G2	stage_3	M0	NA	L1	LINC01614-low L1	0.686328	CIN	NA	NA	negative	NA	cardia/proximal	1	126	0.1	NA	NA	NA	Complete Remission/Response	TUMOR FREE	Yes	Alive	None	0	325	325	None
TCGA-BR-A44T	TCGA	53	FEMALE	WHITE	tumor	G3	stage_2	M0	diffuse	L2		0.299038	GS	GS	MP	negative	NA	cardia/proximal	0	20	0.0018	2.01	0	Non-CIMP	Complete Remission/Response	WITH TUMOR	Yes	Alive	None	0	1038	1038	None
TCGA-BR-A44U	TCGA	70	MALE	WHITE	tumor	G3	stage_3	M0	NA	L1	LINC01614-low L1	1.07323	CIN	CIN	NA	negative	NA	antrum/distal	1	92	0.3073	2.33	0	CIMP-L	Complete Remission/Response	TUMOR FREE	Yes	Dead	Other, non-malignant disease	1	422	35	422
TCGA-BR-A4CR	TCGA	70	FEMALE	WHITE	tumor	G3	stage_3	M0	NA	L3		0.100817	CIN	CIN	EP	negative	NA	fundus/body	1	63	0.5745	3.22	1	Non-CIMP	Complete Remission/Response	TUMOR FREE	Yes	Alive	None	0	0	0	None
TCGA-BR-A4CS	TCGA	77	MALE	WHITE	tumor	G3	stage_3	M0	NA	L1	LINC01614-low L1	0.880221	CIN	CIN	EP	negative	NA	fundus/body	1	135	0.584	3.09	1	CIMP-L	Complete Remission/Response	TUMOR FREE	Yes	Dead	Other, non-malignant disease	1	45	28	45
TCGA-BR-A4IV	TCGA	47	MALE	ASIAN	tumor	G3	stage_3	M0	diffuse	L2		0.375019	GS	GS	MP	negative	NA	antrum/distal	0	26	0.0009	2	0	Non-CIMP	Complete Remission/Response	WITH TUMOR	Yes	Dead	Stomach Cancer	1	869	28	869
TCGA-BR-A4J4	TCGA	39	MALE	ASIAN	tumor	G3	stage_3	M0	NA	L2		1.88064	EBV	EBV	EP	positive	NA	antrum/distal	0	77	0.2632	2.19	0	CIMP EBV	None	TUMOR FREE	Yes	Alive	None	0	16	16	None
TCGA-BR-A4J5	TCGA	56	MALE	ASIAN	tumor	G3	stage_3	M0	intestinal	L1	LINC01614-low L1	0.852116	GS	GS	MP	negative	NA	antrum/distal	0	78	0.0002	2.11	0	Non-CIMP	Complete Remission/Response	TUMOR FREE	Yes	Alive	None	0	862	862	None
TCGA-BR-A4J6	TCGA	69	FEMALE	WHITE	tumor	G2	stage_2	M0	NA	L2		0.0729818	GS	CIN	EP	negative	NA	cardia/proximal	0	31	0.2311	NA	NA	NA	Complete Remission/Response	TUMOR FREE	Yes	Alive	None	0	20	20	None
TCGA-BR-A4J7	TCGA	49	MALE	ASIAN	tumor	G3	stage_2	M0	intestinal	L2		0.0534039	GS	CIN	MP	negative	NA	antrum/distal	0	50	0.0232	3.58	1	Non-CIMP	Complete Remission/Response	TUMOR FREE	Yes	Alive	None	0	989	989	None
TCGA-BR-A4J8	TCGA	71	FEMALE	WHITE	tumor	G3	stage_3	M0	NA	L2		0.284518	CIN	CIN	MP	negative	NA	cardia/proximal	1	73	0.3625	2.6	1	CIMP-H	None	TUMOR FREE	Yes	Alive	None	0	411	411	None
TCGA-BR-A4J9	TCGA	55	MALE	WHITE	tumor	G3	stage_2	M0	NA	L2		0.0552602	GS	GS	MP	negative	NA	antrum/distal	0	NA	0.0109	2	0	Non-CIMP	Complete Remission/Response	TUMOR FREE	Yes	Alive	None	0	14	14	None
TCGA-BR-A4PF	TCGA	72	MALE	WHITE	tumor	G3	stage_3	M0	NA	L1	LINC01614-low L1	0.355111	CIN	CIN	EP	negative	NA	antrum/distal	1	104	0.2781	2.7	1	CIMP-L	Complete Remission/Response	TUMOR FREE	Yes	Alive	None	0	35	35	None
TCGA-BR-A4QL	TCGA	75	FEMALE	WHITE	tumor	G2	stage_3	M0	NA	L1	LINC01614-low L1	0.283567	MSI	NA	NA	negative	negative	antrum/distal	0	1751	0.0567	NA	NA	NA	Complete Remission/Response	TUMOR FREE	Yes	Dead	Other, non-malignant disease	1	491	0	491
TCGA-CD-5798	TCGA	82	MALE	ASIAN	tumor	G2	stage_2	M0	intestinal	L2		3.87883	GS	GS	MP	negative	NA	antrum/distal	0	82	0.0022	2.02	0	Non-CIMP	Complete Remission/Response	TUMOR FREE	Yes	Alive	None	0	408	408	None
TCGA-CD-5799	TCGA	45	MALE	ASIAN	tumor	G3	stage_2	M0	intestinal	L1	LINC01614-low L1	3.14147	CIN	CIN	EP	negative	NA	antrum/distal	1	31	0.4482	3.23	1	Non-CIMP	Complete Remission/Response	TUMOR FREE	Yes	Alive	None	0	396	396	None
TCGA-CD-5800	TCGA	51	FEMALE	ASIAN	tumor	G1	stage_2	M0	intestinal	L3		0.498823	CIN	CIN	EP	negative	NA	antrum/distal	1	147	0.3436	3.06	1	Non-CIMP	Complete Remission/Response	TUMOR FREE	Yes	Alive	None	0	400	400	None
TCGA-CD-5801	TCGA	69	MALE	ASIAN	tumor	G3	stage_3	M0	NA	L2		0.205433	EBV	EBV	EP	positive	NA	antrum/distal	0	325	0.3353	3.53	1	CIMP EBV	Progressive Disease	WITH TUMOR	Yes	Dead	Stomach Cancer	1	401	15	401
TCGA-CD-5803	TCGA	78	FEMALE	ASIAN	tumor	G3	stage_2	M0	NA	L2		2.1452	GS	CIN	MP	negative	NA	antrum/distal	0	33	0.0007	1.73	0	Non-CIMP	Progressive Disease	WITH TUMOR	Yes	Dead	Stomach Cancer	1	341	2	341
TCGA-CD-5804	TCGA	90	MALE	ASIAN	tumor	G2	NA	M0	NA	L1	LINC01614-low L1	2.09693	CIN	CIN	EP	negative	negative	antrum/distal	1	71	0.2338	2.29	1	Non-CIMP	Complete Remission/Response	TUMOR FREE	Yes	Alive	None	0	368	368	None
TCGA-CD-5813	TCGA	60	MALE	ASIAN	tumor	G3	stage_2	M0	intestinal	L2		1.83665	GS	NA	MP	negative	NA	fundus/body	1	141	NA	NA	NA	NA	Complete Remission/Response	WITH TUMOR	Yes	Dead	Stomach Cancer	1	377	12	377
TCGA-CD-8524	TCGA	61	FEMALE	ASIAN	tumor	G3	stage_2	M0	intestinal	L3		1.62756	CIN	CIN	EP	negative	NA	antrum/distal	1	161	0.1877	2.85	1	CIMP-L	Complete Remission/Response	WITH TUMOR	Yes	Alive	None	0	388	388	None
TCGA-CD-8525	TCGA	82	FEMALE	ASIAN	tumor	G3	stage_3	M0	intestinal	L3		1.19491	CIN	NA	NA	negative	NA	antrum/distal	1	92	0.1139	NA	NA	NA	Complete Remission/Response	TUMOR FREE	Yes	Alive	None	0	383	383	None
TCGA-CD-8526	TCGA	73	FEMALE	ASIAN	tumor	G3	stage_3	M0	intestinal	L3		0.101522	CIN	CIN	MP	negative	NA	fundus/body	1	67	0.2079	2.92	1	Non-CIMP	Complete Remission/Response	TUMOR FREE	Yes	Alive	None	0	381	381	None
TCGA-CD-8527	TCGA	72	FEMALE	ASIAN	tumor	G2	stage_2	M0	intestinal	L3		0.628619	CIN	NA	NA	negative	NA	antrum/distal	0	224	0.5297	NA	NA	NA	Complete Remission/Response	WITH TUMOR	Yes	Dead	Stomach Cancer	1	218	2	218
TCGA-CD-8528	TCGA	43	FEMALE	ASIAN	tumor	G3	stage_3	M0	NA	L1	LINC01614-low L1	3.17479	CIN	CIN	EP	negative	NA	antrum/distal	1	116	0.338	3.17	1	CIMP-H	Complete Remission/Response	TUMOR FREE	Yes	Alive	None	0	375	375	None
TCGA-CD-8529	TCGA	65	MALE	ASIAN	tumor	G2	stage_4	M1	intestinal	L1	LINC01614-low L1	1.50714	CIN	HM-SNV	EP	negative	NA	antrum/distal	0	392	0.0821	2.02	0	Non-CIMP	Complete Remission/Response	TUMOR FREE	Yes	Alive	None	0	374	374	None
TCGA-CD-8530	TCGA	51	MALE	ASIAN	tumor	G3	stage_2	M0	diffuse	L3		0.319546	CIN	CIN	MP	negative	NA	fundus/body	1	100	0.1764	5.33	2	Non-CIMP	Complete Remission/Response	TUMOR FREE	Yes	Alive	None	0	377	377	None
TCGA-CD-8531	TCGA	66	FEMALE	ASIAN	tumor	G3	stage_3	M0	diffuse	L2		3.51452	GS	GS	MP	negative	NA	fundus/body	1	227	0.0474	2.03	0	CIMP-H	Complete Remission/Response	TUMOR FREE	Yes	Alive	None	0	383	383	None
TCGA-CD-8532	TCGA	52	MALE	ASIAN	tumor	G2	stage_2	M0	NA	L2		0.112243	GS	CIN	EP	negative	NA	cardia/proximal	0	55	0.2522	1.8	0	Non-CIMP	Complete Remission/Response	WITH TUMOR	Yes	Dead	Stomach Cancer	1	354	3	354
TCGA-CD-8533	TCGA	48	MALE	ASIAN	tumor	G3	stage_2	M0	NA	L3		0.283403	NA	NA	NA	negative	NA	antrum/distal	1	96	0.5672	NA	NA	NA	Complete Remission/Response	WITH TUMOR	Yes	Alive	None	0	468	468	None
TCGA-CD-8534	TCGA	41	MALE	ASIAN	tumor	G3	stage_2	M0	diffuse	L2		0.0171077	CIN	GS	EP	negative	NA	antrum/distal	0	64	0.3271	1.81	0	Non-CIMP	Progressive Disease	WITH TUMOR	Yes	Alive	None	0	367	367	None
TCGA-CD-8535	TCGA	59	MALE	ASIAN	tumor	G3	stage_3	M0	NA	L3		1.36521	CIN	CIN	EP	negative	NA	fundus/body	1	239	0.5519	2.76	1	CIMP-L	Complete Remission/Response	TUMOR FREE	Yes	Alive	None	0	390	390	None
TCGA-CD-A486	TCGA	68	MALE	ASIAN	tumor	G2	stage_2	M0	NA	L3		1.04998	CIN	CIN	EP	negative	NA	cardia/proximal	1	95	0.5283	NA	NA	NA	Complete Remission/Response	WITH TUMOR	Yes	Dead	Stomach Cancer	1	192	2	192
TCGA-CD-A487	TCGA	51	MALE	ASIAN	tumor	G3	stage_2	M0	diffuse	L3		0.192355	CIN	CIN	EP	negative	NA	antrum/distal	1	172	0.0975	2.49	1	Non-CIMP	Complete Remission/Response	TUMOR FREE	Yes	Alive	None	0	374	374	None
TCGA-CD-A489	TCGA	58	MALE	ASIAN	tumor	G3	stage_2	M0	diffuse	L1	LINC01614-low L1	0.4435	CIN	CIN	MP	negative	NA	antrum/distal	1	70	0.3552	1.66	0	Non-CIMP	Complete Remission/Response	WITH TUMOR	Yes	Dead	Stomach Cancer	1	344	4	344
TCGA-CD-A48A	TCGA	57	MALE	ASIAN	tumor	G2	stage_2	M0	NA	L1	LINC01614-low L1	0.684511	CIN	CIN	NA	negative	NA	cardia/proximal	0	206	0.4866	4.43	2	Non-CIMP	Complete Remission/Response	TUMOR FREE	Yes	Alive	None	0	378	378	None
TCGA-CD-A48C	TCGA	79	FEMALE	ASIAN	tumor	G3	stage_2	M0	NA	L1	LINC01614-low L1	3.14867	CIN	CIN	EP	negative	NA	antrum/distal	0	179	0.4601	4.3	2	CIMP-L	Complete Remission/Response	WITH TUMOR	Yes	Dead	Stomach Cancer	1	353	4	353
TCGA-CD-A4MG	TCGA	76	MALE	ASIAN	tumor	G3	stage_2	M0	diffuse	L1	LINC01614-high L1	3.88583	MSI	MSI	EP	negative	NA	cardia/proximal	0	2624	0.2249	2.22	0	CIMP-H	Complete Remission/Response	WITH TUMOR	Yes	Dead	Stomach Cancer	1	200	2	200
TCGA-CD-A4MH	TCGA	86	FEMALE	ASIAN	tumor	G2	stage_2	M0	NA	L3		0.0513273	CIN	CIN	EP	negative	NA	antrum/distal	1	76	0.4765	2.8	1	Non-CIMP	Complete Remission/Response	TUMOR FREE	Yes	Alive	None	0	371	371	None
TCGA-CG-4301	TCGA	75	FEMALE	NA	tumor	G3	stage_4	M1	NA	L1	LINC01614-high L1	5.02446	CIN	CIN	EP	negative	NA	cardia/proximal	0	47	0.3591	1.88	0	Non-CIMP	None	WITH TUMOR	None	Alive	None	0	92	92	None
TCGA-CG-4304	TCGA	84	MALE	NA	tumor	G2	stage_1	M0	NA	L1	LINC01614-low L1	0.923257	CIN	CIN	EP	positive	NA	cardia/proximal	0	69	0.2284	1.97	0	Non-CIMP	None	None	None	Alive	None	0		None	None
TCGA-CG-4305	TCGA	69	MALE	NA	tumor	G3	stage_2	M0	NA	L1	LINC01614-high L1	6.79158	MSI	MSI	EP	negative	NA	antrum/distal	0	1202	0.0893	2.29	0	CIMP-L	None	TUMOR FREE	Yes	Alive	None	0	485	485	None
TCGA-CG-4306	TCGA	90	MALE	NA	tumor	G3	stage_4	M1	NA	L1	LINC01614-low L1	2.85188	MSI	MSI	EP	negative	NA	antrum/distal	0	1102	0.0021	2	0	CIMP-H	None	None	None	Dead	None	1	31	None	31
TCGA-CG-4436	TCGA	57	MALE	NA	tumor	G2	stage_1	M0	intestinal	L1	LINC01614-low L1	0.402461	CIN	CIN	EP	negative	NA	NA	1	161	0.4272	2.15	0	Non-CIMP	Complete Remission/Response	TUMOR FREE	Yes	Alive	None	0	243	243	None
TCGA-CG-4437	TCGA	83	MALE	NA	tumor	G2	stage_2	M0	intestinal	L2		2.82252	CIN	HM-SNV	EP	negative	NA	cardia/proximal	0	444	0.2072	3.84	1	CIMP-H	Complete Remission/Response	TUMOR FREE	Yes	Alive	None	0	245	245	None
TCGA-CG-4438	TCGA	56	MALE	NA	tumor	G3	stage_4	M0	intestinal	L3		0.444624	CIN	CIN	EP	negative	NA	antrum/distal	1	120	0.6274	2.82	1	Non-CIMP	None	None	None	Alive	None	0	1645	1645	None
TCGA-CG-4440	TCGA	68	FEMALE	NA	tumor	G3	stage_4	M1	intestinal	L3		1.87865	CIN	CIN	EP	negative	NA	fundus/body	1	121	0.2424	3.76	2	Non-CIMP	None	None	None	Dead	None	1	122	None	122
TCGA-CG-4441	TCGA	83	MALE	NA	tumor	G2	stage_3	M0	intestinal	L2		1.86278	CIN	GS	EP	negative	NA	fundus/body	0	87	0.1073	2.05	0	Non-CIMP	None	None	None	Dead	None	1	426	None	426
TCGA-CG-4442	TCGA	85	MALE	NA	tumor	G3	stage_1	M0	intestinal	L1	LINC01614-high L1	4.00619	MSI	MSI	EP	negative	NA	antrum/distal	0	1361	0.0503	2.05	0	CIMP-H	None	TUMOR FREE	None	Alive	None	0	0	0	None
TCGA-CG-4443	TCGA	68	MALE	NA	tumor	G2	stage_1	M0	intestinal	L1	LINC01614-low L1	0.871156	CIN	CIN	EP	negative	NA	fundus/body	0	78	0.3125	1.95	0	Non-CIMP	None	None	None	Alive	None	0	912	912	None
TCGA-CG-4444	TCGA	76	MALE	NA	tumor	G3	stage_3	M0	diffuse	L1	LINC01614-low L1	0.531919	CIN	CIN	EP	negative	NA	fundus/body	1	138	0.3337	3.93	2	Non-CIMP	Complete Remission/Response	TUMOR FREE	Yes	Alive	None	0	1431	1431	None
TCGA-CG-4460	TCGA	66	FEMALE	NA	tumor	G2	stage_4	M1	intestinal	L3		0.208736	NA	NA	NA	negative	NA	fundus/body	1	1670	0.2056	NA	NA	NA	Partial Remission/Response	WITH TUMOR	Yes	Dead	None	1	669	None	669
TCGA-CG-4462	TCGA	72	FEMALE	NA	tumor	G3	stage_4	M1	diffuse	L2		0.569021	GS	GS	MP	negative	NA	NA	0	56	0.0044	2.08	0	CIMP-L	None	WITH TUMOR	None	Dead	None	1	0	None	0
TCGA-CG-4465	TCGA	69	FEMALE	NA	tumor	G3	stage_4	M1	diffuse	L1	LINC01614-high L1	10.9055	MSI	MSI	EP	negative	NA	antrum/distal	0	576	0.0038	2	0	CIMP-H	None	None	None	Dead	None	1	274	None	274
TCGA-CG-4466	TCGA	81	FEMALE	NA	tumor	G2	stage_1	M0	intestinal	L3		0.294226	CIN	CIN	EP	positive	NA	cardia/proximal	1	167	0.3602	3.74	2	Non-CIMP	Complete Remission/Response	TUMOR FREE	Yes	Alive	None	0	577	577	None
TCGA-CG-4469	TCGA	70	MALE	NA	tumor	G3	stage_4	M0	intestinal	L1	LINC01614-low L1	3.2674	CIN	CIN	EP	negative	NA	NA	1	259	0.2877	2.09	0	CIMP-H	None	None	None	Dead	None	1	215	None	215
TCGA-CG-4475	TCGA	76	MALE	NA	tumor	G3	stage_2	M0	NA	L1	LINC01614-low L1	2.72569	CIN	CIN	EP	negative	NA	NA	0	47	0.5056	3.02	1	Non-CIMP	Partial Remission/Response	TUMOR FREE	Yes	Alive	None	0	699	699	None
TCGA-CG-4476	TCGA	69	MALE	NA	tumor	G3	stage_3	M0	diffuse	L3		1.4435	CIN	CIN	EP	negative	NA	fundus/body	0	113	0.1715	3.16	1	Non-CIMP	None	TUMOR FREE	None	Alive	None	0	0	0	None
TCGA-CG-4477	TCGA	58	FEMALE	NA	tumor	G3	stage_1	M0	intestinal	L1	LINC01614-low L1	0.88465	CIN	CIN	EP	negative	NA	cardia/proximal	1	110	0.2082	1.73	0	Non-CIMP	Progressive Disease	WITH TUMOR	Yes	Alive	None	0	942	942	None
TCGA-CG-5716	TCGA	86	MALE	NA	tumor	G2	stage_4	M1	NA	L2		0.09568	NA	NA	NA	negative	NA	antrum/distal	0	15	0.0012	NA	NA	NA	None	WITH TUMOR	None	Alive	None	0	0	0	None
TCGA-CG-5717	TCGA	58	MALE	NA	tumor	G3	stage_2	M0	NA	L2		0.0214889	GS	GS	EP	negative	negative	cardia/proximal	1	78	0.0147	NA	NA	NA	Progressive Disease	WITH TUMOR	Yes	Dead	None	1	212	None	212
TCGA-CG-5718	TCGA	78	FEMALE	NA	tumor	G2	stage_2	M0	intestinal	L3		0.46889	CIN	CIN	EP	negative	positive	fundus/body	0	77	0.4649	2.28	0	Non-CIMP	None	TUMOR FREE	Yes	Dead	None	1	1095	31	1095
TCGA-CG-5719	TCGA	54	FEMALE	NA	tumor	G1	stage_4	M1	intestinal	L2		2.38103	CIN	CIN	EP	negative	NA	fundus/body	0	55	0.2382	2.02	0	Non-CIMP	None	TUMOR FREE	None	Alive	None	0	31	31	None
TCGA-CG-5720	TCGA	71	MALE	NA	both	G3	stage_1	M0	NA	L1	LINC01614-low L1	0.077933	GS	CIN	EP	negative	NA	cardia/proximal	0	60	0.0313	1.97	0	CIMP-H	None	TUMOR FREE	None	Dead	None	1	30	None	30
TCGA-CG-5721	TCGA	58	MALE	NA	both	G3	stage_4	M0	intestinal	L1	LINC01614-low L1	3.34625	MSI	MSI	EP	positive	positive	antrum/distal	1	3679	0.0015	2	0	CIMP-L	Complete Remission/Response	TUMOR FREE	Yes	Alive	None	0	183	183	None
TCGA-CG-5722	TCGA	67	FEMALE	NA	both	G3	stage_4	M1	intestinal	L2		0.0855116	EBV	EBV	EP	positive	NA	fundus/body	0	72	0.0203	2.38	0	CIMP EBV	None	WITH TUMOR	None	Alive	None	0	30	30	None
TCGA-CG-5723	TCGA	83	MALE	NA	tumor	G3	stage_2	M0	NA	L1	LINC01614-low L1	3.13296	MSI	MSI	EP	negative	NA	cardia/proximal	0	1590	0.0158	2.01	0	Non-CIMP	None	None	Yes	Alive	None	0	3196	3196	None
TCGA-CG-5724	TCGA	59	MALE	NA	tumor	G3	stage_4	M1	diffuse	L1	LINC01614-high L1	4.04069	CIN	CIN	EP	negative	NA	antrum/distal	0	91	0.4396	2.86	1	CIMP-L	Progressive Disease	WITH TUMOR	Yes	Dead	None	1	366	None	366
TCGA-CG-5725	TCGA	72	MALE	NA	tumor	G3	stage_1	M0	NA	L3		0.471181	NA	NA	NA	positive	negative	cardia/proximal	0	99	0.915	NA	NA	NA	Progressive Disease	WITH TUMOR	Yes	Dead	None	1	457	None	457
TCGA-CG-5726	TCGA	73	MALE	NA	tumor	G2	stage_1	M0	intestinal	L1	LINC01614-low L1	0.111024	MSI	MSI	EP	negative	NA	antrum/distal	0	1155	0.1257	2.18	0	CIMP-L	None	TUMOR FREE	None	Dead	None	1	881	None	881
TCGA-CG-5732	TCGA	66	MALE	NA	tumor	G2	stage_4	M0	intestinal	L1	LINC01614-low L1	0	CIN	CIN	EP	negative	NA	cardia/proximal	1	47	0.242	2.03	0	Non-CIMP	None	WITH TUMOR	Yes	Dead	None	1	2100	1674	2100
TCGA-CG-5734	TCGA	68	MALE	NA	both	G3	stage_3	M0	intestinal	L1	LINC01614-low L1	0.0605893	GS	CIN	EP	negative	NA	fundus/body	1	71	0.0034	1.57	0	Non-CIMP	None	None	None	Dead	None	1	243	None	243
TCGA-D7-5577	TCGA	53	FEMALE	WHITE	tumor	G2	stage_3	M0	intestinal	L2		0.44444	EBV	EBV	EP	positive	negative	cardia/proximal	0	107	0.0939	2.08	0	CIMP EBV	Progressive Disease	WITH TUMOR	Yes	Dead	Stomach Cancer	1	782	263	782
TCGA-D7-5578	TCGA	80	MALE	WHITE	tumor	G3	stage_3	M0	intestinal	L3		0.302646	CIN	CIN	EP	negative	NA	fundus/body	1	174	0.1962	2.03	0	Non-CIMP	None	TUMOR FREE	Yes	Alive	None	0	385	385	None
TCGA-D7-6519	TCGA	64	FEMALE	WHITE	tumor	G3	NA	M0	diffuse	L2		1.43337	CIN	CIN	EP	negative	negative	cardia/proximal	0	49	0.8674	3.28	1	Non-CIMP	Progressive Disease	WITH TUMOR	Yes	Alive	None	0	625	625	None
TCGA-D7-6520	TCGA	53	MALE	WHITE	tumor	G3	stage_3	M0	intestinal	L3		0.748914	CIN	CIN	EP	negative	NA	antrum/distal	1	54	0.3462	3.86	1	Non-CIMP	Progressive Disease	WITH TUMOR	Yes	Alive	None	0	573	573	None
TCGA-D7-6521	TCGA	65	MALE	WHITE	tumor	G3	NA	M0	diffuse	L2		0.462798	CIN	CIN	EP	negative	NA	fundus/body	0	75	0.1272	2.87	1	Non-CIMP	Progressive Disease	WITH TUMOR	Yes	Alive	None	0	564	564	None
TCGA-D7-6522	TCGA	58	MALE	WHITE	tumor	G3	stage_1	M0	diffuse	L2		1.77908	GS	GS	MP	negative	NA	antrum/distal	0	35	0	2	0	Non-CIMP	Complete Remission/Response	TUMOR FREE	Yes	Alive	None	0	566	566	None
TCGA-D7-6524	TCGA	53	MALE	WHITE	tumor	G3	stage_2	M0	diffuse	L2		1.2888	GS	GS	EP	negative	NA	antrum/distal	0	92	0.0003	2.13	0	Non-CIMP	Progressive Disease	WITH TUMOR	Yes	Alive	None	0	543	543	None
TCGA-D7-6525	TCGA	58	MALE	WHITE	tumor	G3	stage_3	M0	diffuse	L1	LINC01614-low L1	3.41056	CIN	CIN	EP	negative	NA	cardia/proximal	1	132	0.3156	NA	NA	NA	Progressive Disease	WITH TUMOR	Yes	Dead	Stomach Cancer	1	406	181	406
TCGA-D7-6526	TCGA	67	FEMALE	WHITE	tumor	G2	stage_3	M0	intestinal	L3		0.21784	CIN	CIN	EP	negative	NA	fundus/body	1	175	0.4772	4.7	2	Non-CIMP	Complete Remission/Response	TUMOR FREE	Yes	Alive	None	0	523	523	None
TCGA-D7-6527	TCGA	62	MALE	WHITE	tumor	G2	stage_2	M0	intestinal	L3		0.118635	CIN	CIN	EP	negative	NA	cardia/proximal	1	181	0.3358	5.06	2	Non-CIMP	Progressive Disease	WITH TUMOR	Yes	Dead	Stomach Cancer	1	312	126	312
TCGA-D7-6528	TCGA	70	FEMALE	WHITE	tumor	G2	stage_1	M0	intestinal	L1	LINC01614-low L1	1.00914	CIN	HM-SNV	EP	negative	NA	fundus/body	0	276	0.5429	3.56	1	Non-CIMP	Complete Remission/Response	TUMOR FREE	Yes	Alive	None	0	463	463	None
TCGA-D7-6815	TCGA	70	FEMALE	WHITE	tumor	G2	stage_2	M0	intestinal	L1	LINC01614-low L1	1.56217	CIN	CIN	EP	positive	negative	fundus/body	1	121	0.386	1.93	0	Non-CIMP	Complete Remission/Response	TUMOR FREE	Yes	Alive	None	0	486	486	None
TCGA-D7-6818	TCGA	53	MALE	WHITE	tumor	G3	stage_3	M0	diffuse	L3		2.5817	CIN	CIN	MP	negative	negative	fundus/body	1	139	0.1036	2.37	1	Non-CIMP	Progressive Disease	WITH TUMOR	Yes	Dead	Stomach Cancer	1	376	376	376
TCGA-D7-6822	TCGA	77	MALE	WHITE	tumor	G2	stage_1	M0	intestinal	L3		0.265367	CIN	CIN	EP	negative	negative	fundus/body	1	210	0.465	2.32	0	CIMP-L	Complete Remission/Response	TUMOR FREE	Yes	Alive	None	0	375	375	None
TCGA-D7-8570	TCGA	44	MALE	WHITE	tumor	G3	stage_3	M0	intestinal	L2		4.17148	EBV	EBV	EP	positive	negative	cardia/proximal	0	101	0.1613	2.14	0	CIMP EBV	Progressive Disease	WITH TUMOR	Yes	Alive	None	0	752	752	None
TCGA-D7-8572	TCGA	57	MALE	WHITE	tumor	G2	stage_2	M0	NA	L3		1.64394	GS	GS	MP	negative	negative	fundus/body	0	172	0.0229	1.99	0	Non-CIMP	Stable Disease	WITH TUMOR	Yes	Alive	None	0	511	511	None
TCGA-D7-8573	TCGA	57	MALE	WHITE	tumor	G3	stage_2	M0	intestinal	L1	LINC01614-low L1	0.234172	EBV	EBV	EP	positive	negative	fundus/body	0	90	0.2114	3.06	1	CIMP EBV	Stable Disease	WITH TUMOR	Yes	Alive	None	0	593	593	None
TCGA-D7-8574	TCGA	72	MALE	WHITE	tumor	G3	stage_3	M0	NA	L2		0	GS	GS	MP	negative	negative	antrum/distal	0	49	0.0001	2.04	0	Non-CIMP	Stable Disease	TUMOR FREE	Yes	Alive	None	0	523	523	None
TCGA-D7-8575	TCGA	75	MALE	WHITE	tumor	G3	stage_3	M0	intestinal	L1	LINC01614-low L1	0.0868437	CIN	CIN	EP	negative	negative	fundus/body	0	51	0.3057	1.87	0	Non-CIMP	Complete Remission/Response	WITH TUMOR	Yes	Dead	Stomach Cancer	1	554	7	554
TCGA-D7-8576	TCGA	54	FEMALE	WHITE	tumor	G3	stage_3	M0	intestinal	L1	LINC01614-low L1	0.298165	CIN	CIN	EP	negative	negative	antrum/distal	0	68	0.2837	1.65	0	Non-CIMP	Complete Remission/Response	WITH TUMOR	Yes	Dead	Stomach Cancer	1	446	212	446
TCGA-D7-8578	TCGA	72	MALE	WHITE	tumor	G2	stage_1	M0	NA	L3		1.4034	CIN	CIN	EP	negative	negative	antrum/distal	1	53	0.0927	1.94	0	Non-CIMP	Complete Remission/Response	WITH TUMOR	Yes	Alive	None	0	643	643	None
TCGA-D7-8579	TCGA	66	FEMALE	WHITE	tumor	G2	stage_2	M0	intestinal	L1	LINC01614-low L1	0.0319182	GS	GS	MP	negative	negative	antrum/distal	0	106	0.0033	2.12	0	Non-CIMP	Complete Remission/Response	TUMOR FREE	Yes	Alive	None	0	636	636	None
TCGA-D7-A4YU	TCGA	73	MALE	WHITE	tumor	G3	stage_3	M0	intestinal	L1	LINC01614-low L1	0.339153	CIN	CIN	EP	negative	negative	fundus/body	1	185	0.3339	3.44	1	CIMP-H	Stable Disease	WITH TUMOR	Yes	Alive	None	0	500	500	None
TCGA-D7-A4YX	TCGA	63	MALE	WHITE	tumor	G3	stage_2	M0	NA	L2		0.480808	EBV	EBV	EP	positive	negative	fundus/body	0	71	0.1477	2.09	0	CIMP EBV	Complete Remission/Response	TUMOR FREE	Yes	Alive	None	0	1108	1108	None
TCGA-D7-A4Z0	TCGA	60	FEMALE	WHITE	tumor	G3	stage_2	M0	intestinal	L1	LINC01614-low L1	0.0271492	GS	GS	EP	negative	negative	antrum/distal	0	259	0.0378	2.2	0	CIMP-L	Complete Remission/Response	TUMOR FREE	Yes	Alive	None	0	449	449	None
TCGA-D7-A6EV	TCGA	71	FEMALE	WHITE	tumor	G3	stage_2	M0	NA	L1	LINC01614-low L1	0.451912	NA	CIN	NA	negative	negative	antrum/distal	1	156	0.2922	2.54	1	CIMP-L	Complete Remission/Response	TUMOR FREE	None	Alive	None	0	342	342	None
TCGA-D7-A6EX	TCGA	72	FEMALE	WHITE	tumor	G3	stage_3	M0	intestinal	L3		0.721736	NA	CIN	NA	negative	negative	antrum/distal	1	115	0.703	2.81	1	Non-CIMP	Complete Remission/Response	TUMOR FREE	Yes	Alive	None	0	86	86	None
TCGA-D7-A6EY	TCGA	72	FEMALE	WHITE	tumor	G3	stage_3	M0	intestinal	L1	LINC01614-low L1	0.449655	NA	MSI	NA	negative	negative	antrum/distal	0	1431	0.058	2.07	0	Non-CIMP	Progressive Disease	WITH TUMOR	Yes	Dead	Stomach Cancer	1	348	None	348
TCGA-D7-A6EZ	TCGA	66	MALE	WHITE	tumor	G3	stage_3	M0	intestinal	L2		3.55318	NA	EBV	NA	positive	negative	fundus/body	0	253	0.2055	2.05	0	CIMP EBV	Complete Remission/Response	WITH TUMOR	Yes	Dead	Stomach Cancer	1	618	618	618
TCGA-D7-A6F0	TCGA	79	FEMALE	WHITE	tumor	G3	stage_1	M0	intestinal	L3		0.126308	NA	CIN	NA	negative	negative	cardia/proximal	1	112	0.3847	4.6	2	Non-CIMP	Complete Remission/Response	TUMOR FREE	Yes	Alive	None	0	678	678	None
TCGA-D7-A6F2	TCGA	62	MALE	WHITE	tumor	G3	stage_1	M0	intestinal	L1	LINC01614-low L1	0.346737	NA	CIN	NA	negative	NA	fundus/body	1	79	0.4267	3.44	1	Non-CIMP	Complete Remission/Response	TUMOR FREE	Yes	Alive	None	0	476	476	None
TCGA-D7-A747	TCGA	57	MALE	WHITE	tumor	G3	stage_2	M0	diffuse	L3		0.370076	NA	CIN	NA	negative	NA	antrum/distal	0	96	0.0001	2.37	0	Non-CIMP	Progressive Disease	WITH TUMOR	Yes	Dead	Stomach Cancer	1	255	None	255
TCGA-D7-A748	TCGA	41	FEMALE	WHITE	tumor	G3	stage_4	M1	diffuse	L1	LINC01614-high L1	15.8272	NA	GS	NA	negative	NA	fundus/body	0	41	0.0217	2.08	0	Non-CIMP	Progressive Disease	WITH TUMOR	Yes	Dead	Stomach Cancer	1	132	None	132
TCGA-D7-A74A	TCGA	61	FEMALE	WHITE	tumor	G2	stage_3	M0	intestinal	L1	LINC01614-low L1	0.0634079	NA	CIN	NA	negative	negative	cardia/proximal	0	124	0.5775	2.74	1	CIMP-L	Complete Remission/Response	TUMOR FREE	Yes	Alive	None	0	607	607	None
TCGA-EQ-8122	TCGA	71	FEMALE	WHITE	tumor	G3	stage_2	MX	intestinal	L3		1.0626	CIN	CIN	EP	negative	NA	antrum/distal	1	161	0.6235	4.3	2	Non-CIMP	None	None	Yes	Dead	Stomach Cancer	1	243	237	243
TCGA-F1-6177	TCGA	90	MALE	BLACK OR AFRICAN AMERICAN	tumor	G2	stage_1	MX	NA	L1	LINC01614-low L1	1.40112	MSI	MSI	EP	negative	negative	antrum/distal	0	1307	0.1034	2.08	0	CIMP-H	Complete Remission/Response	TUMOR FREE	Yes	Dead	None	1	200	0	None
TCGA-F1-6874	TCGA	79	MALE	WHITE	tumor	G3	stage_1	M0	intestinal	L1	LINC01614-low L1	1.27921	MSI	MSI	EP	positive	negative	cardia/proximal	1	843	0.0857	2.07	0	CIMP-L	Complete Remission/Response	TUMOR FREE	Yes	Alive	None	0	440	440	None
TCGA-F1-6875	TCGA	79	MALE	BLACK OR AFRICAN AMERICAN	tumor	G2	stage_1	M0	NA	L3		0.681245	CIN	CIN	EP	negative	NA	antrum/distal	1	78	0.5102	2.55	1	Non-CIMP	Complete Remission/Response	TUMOR FREE	Yes	Dead	None	1	2197	None	2197
TCGA-F1-A448	TCGA	70	MALE	WHITE	tumor	G3	stage_3	M0	intestinal	L1	LINC01614-low L1	0.413214	MSI	MSI	EP	negative	negative	antrum/distal	0	616	0.05	2.16	0	CIMP-L	Complete Remission/Response	TUMOR FREE	Yes	Alive	None	0	647	647	None
TCGA-F1-A72C	TCGA	68	MALE	ASIAN	tumor	G2	stage_2	M0	intestinal	L2		1.44302	NA	CIN	NA	negative	negative	antrum/distal	1	53	0.3257	1.86	0	Non-CIMP	Complete Remission/Response	WITH TUMOR	Yes	Alive	None	0	346	346	None
TCGA-FP-7735	TCGA	77	MALE	BLACK OR AFRICAN AMERICAN	both	G2	stage_1	MX	NA	L1	LINC01614-low L1	0.122802	CIN	CIN	EP	negative	NA	fundus/body	1	62	0.4249	2.76	1	Non-CIMP	Complete Remission/Response	TUMOR FREE	Yes	Dead	Other, non-malignant disease	1	106	12	106
TCGA-FP-7829	TCGA	69	MALE	WHITE	both	G2	stage_2	M0	intestinal	L1	LINC01614-low L1	1.04456	CIN	CIN	EP	negative	NA	gastroesophageal/junction	1	206	0.5793	NA	NA	NA	Complete Remission/Response	TUMOR FREE	Yes	Alive	None	0	594	594	None
TCGA-FP-7916	TCGA	77	MALE	ASIAN	tumor	G3	stage_3	MX	diffuse	L2		0.729699	EBV	EBV	EP	positive	NA	antrum/distal	0	96	0.041	3.04	1	CIMP EBV	Progressive Disease	WITH TUMOR	Yes	Dead	Stomach Cancer	1	428	92	428
TCGA-FP-7998	TCGA	77	MALE	WHITE	tumor	G3	stage_3	MX	diffuse	L2		0.723133	EBV	EBV	MP	positive	NA	fundus/body	0	62	0.0231	1.96	0	CIMP EBV	Complete Remission/Response	TUMOR FREE	Yes	Alive	None	0	678	678	None
TCGA-FP-8099	TCGA	79	MALE	WHITE	tumor	G2	stage_2	MX	NA	L1	LINC01614-low L1	2.64277	CIN	CIN	EP	negative	NA	gastroesophageal/junction	1	129	0.4272	NA	NA	NA	Complete Remission/Response	TUMOR FREE	Yes	Alive	None	0	519	519	None
TCGA-FP-8209	TCGA	49	MALE	WHITE	tumor	G3	stage_1	M0	diffuse	L2		1.15607	GS	GS	MP	negative	NA	antrum/distal	0	18	0	NA	NA	Non-CIMP	Complete Remission/Response	WITH TUMOR	Yes	Dead	Stomach Cancer	1	1811	None	1811
TCGA-FP-8210	TCGA	48	MALE	ASIAN	tumor	G3	stage_3	M0	diffuse	L2		1.14289	GS	GS	MP	negative	NA	antrum/distal	0	9	0	2	0	Non-CIMP	Progressive Disease	WITH TUMOR	Yes	Dead	Stomach Cancer	1	153	None	153
TCGA-FP-8211	TCGA	62	MALE	WHITE	tumor	G2	stage_2	MX	NA	L2		0	CIN	CIN	EP	negative	NA	cardia/proximal	0	120	0.4034	NA	NA	NA	Complete Remission/Response	TUMOR FREE	Yes	Alive	None	0	413	413	None
TCGA-FP-8631	TCGA	68	MALE	WHITE	tumor	G2	stage_3	MX	intestinal	L3		0.715945	CIN	CIN	EP	negative	NA	gastroesophageal/junction	1	94	0.5254	3.01	1	Non-CIMP	None	TUMOR FREE	None	Alive	None	0	17	17	None
TCGA-FP-A4BF	TCGA	68	MALE	WHITE	tumor	G3	stage_3	M0	NA	L1	LINC01614-high L1	12.1347	CIN	CIN	NA	negative	NA	gastroesophageal/junction	0	101	0.1467	NA	NA	NA	Progressive Disease	WITH TUMOR	Yes	Dead	Stomach Cancer	1	168	47	168
TCGA-FP-A8CX	TCGA	60	MALE	WHITE	tumor	G3	stage_3	MX	NA	L3		0.236752	NA	CIN	NA	negative	negative	fundus/body	0	68	0.1481	3.1	1	Non-CIMP	None	TUMOR FREE	None	Alive	None	0	7	7	None
TCGA-FP-A9TM	TCGA	77	MALE	WHITE	tumor	G2	NA	M0	NA	L2		0	NA	CIN	NA	negative	negative	gastroesophageal/junction	1	134	0.0666	2.45	1	CIMP-L	Complete Remission/Response	TUMOR FREE	Yes	Alive	None	0	189	189	None
TCGA-HF-7131	TCGA	NA	FEMALE	NA	tumor	G2	stage_1	MX	NA	L1	LINC01614-low L1	0.131921	NA	NA	NA	negative	NA	gastroesophageal/junction	1	75	0.5317	NA	NA	NA	Complete Remission/Response	TUMOR FREE	Yes	Alive	None	0		None	None
TCGA-HF-7132	TCGA	NA	MALE	NA	tumor	G2	stage_2	M0	intestinal	L1	LINC01614-low L1	0.236227	MSI	MSI	EP	negative	NA	antrum/distal	1	1264	0.0219	2.11	0	CIMP-H	Complete Remission/Response	TUMOR FREE	Yes	Alive	None	0	2351	2351	None
TCGA-HF-7133	TCGA	NA	FEMALE	NA	tumor	G2	stage_4	M0	intestinal	L1	LINC01614-low L1	0.127077	CIN	CIN	EP	negative	negative	gastroesophageal/junction	0	81	0.4933	1.79	0	Non-CIMP	Complete Remission/Response	TUMOR FREE	Yes	Alive	None	0	1918	1918	None
TCGA-HF-7134	TCGA	NA	MALE	NA	tumor	G2	stage_1	M0	intestinal	L1	LINC01614-low L1	0.326066	NA	NA	NA	negative	negative	fundus/body	0	242	0.2579	NA	NA	NA	Complete Remission/Response	TUMOR FREE	Yes	Alive	None	0	1588	1588	None
TCGA-HF-A5NB	TCGA	75	FEMALE	NA	tumor	G3	stage_3	M0	intestinal	L1	LINC01614-low L1	0.420464	NA	MSI	NA	negative	negative	antrum/distal	0	1388	0.0944	2.08	0	CIMP-H	Complete Remission/Response	TUMOR FREE	Yes	Alive	None	0	928	928	None
TCGA-HJ-7597	TCGA	71	FEMALE	WHITE	tumor	G3	stage_1	MX	NA	L1	LINC01614-low L1	0.91283	MSI	NA	NA	negative	negative	fundus/body	1	759	0.0798	NA	NA	NA	Complete Remission/Response	WITH TUMOR	Yes	Dead	Stomach Cancer	1	805	None	805
TCGA-HU-8238	TCGA	56	MALE	ASIAN	both	G2	NA	M0	intestinal	L1	LINC01614-low L1	0.0898932	NA	NA	NA	negative	NA	antrum/distal	0	140	0.327	NA	NA	NA	Stable Disease	TUMOR FREE	Yes	Alive	None	0	46	46	None
TCGA-HU-8244	TCGA	77	FEMALE	ASIAN	tumor	G1	stage_1	M0	intestinal	L1	LINC01614-low L1	0.0214362	NA	NA	NA	negative	negative	fundus/body	1	94	0.1207	NA	NA	NA	Complete Remission/Response	TUMOR FREE	Yes	Alive	None	0	742	742	None
TCGA-HU-8249	TCGA	76	MALE	ASIAN	tumor	G2	stage_3	M0	intestinal	L1	LINC01614-low L1	0.478833	CIN	CIN	NA	negative	negative	fundus/body	0	124	0.462	3.76	1	Non-CIMP	Complete Remission/Response	TUMOR FREE	Yes	Alive	None	0	881	881	None
TCGA-HU-8602	TCGA	58	FEMALE	ASIAN	tumor	G3	stage_2	M0	diffuse	L1	LINC01614-low L1	1.85971	MSI	MSI	EP	negative	negative	antrum/distal	0	1640	0.1002	2.16	0	CIMP-H	Complete Remission/Response	TUMOR FREE	Yes	Alive	None	0	679	679	None
TCGA-HU-8604	TCGA	82	FEMALE	ASIAN	tumor	G2	stage_2	M0	intestinal	L1	LINC01614-low L1	0.870218	CIN	CIN	MP	negative	negative	antrum/distal	1	184	0.0696	2.87	1	CIMP-H	Complete Remission/Response	TUMOR FREE	Yes	Alive	None	0	694	694	None
TCGA-HU-8608	TCGA	70	MALE	ASIAN	tumor	G3	stage_3	M0	diffuse	L2		0.0795027	EBV	EBV	EP	positive	negative	fundus/body	0	84	0.0438	2.01	0	CIMP EBV	Complete Remission/Response	WITH TUMOR	Yes	Alive	None	0	641	641	None
TCGA-HU-8610	TCGA	75	MALE	ASIAN	tumor	G2	stage_1	M0	intestinal	L1	LINC01614-low L1	0.177059	CIN	GS	EP	positive	negative	fundus/body	0	74	0.1753	1.76	0	Non-CIMP	Stable Disease	TUMOR FREE	Yes	Alive	None	0	23	23	None
TCGA-HU-A4G2	TCGA	45	MALE	ASIAN	tumor	G3	stage_2	M0	diffuse	L2		0.300524	EBV	EBV	EP	positive	positive	antrum/distal	0	48	0.1951	2.22	0	CIMP EBV	Complete Remission/Response	TUMOR FREE	Yes	Alive	None	0	739	739	None
TCGA-HU-A4G3	TCGA	54	MALE	ASIAN	tumor	G2	stage_2	M0	intestinal	L2		0.0152638	GS	GS	EP	negative	negative	antrum/distal	0	94	0.0081	1.99	0	CIMP-L	Stable Disease	TUMOR FREE	Yes	Alive	None	0	170	170	None
TCGA-HU-A4G8	TCGA	71	FEMALE	ASIAN	tumor	G3	stage_2	M0	diffuse	L1	LINC01614-low L1	0.300465	MSI	MSI	EP	negative	negative	antrum/distal	0	1487	0.115	2.08	0	CIMP-L	Complete Remission/Response	TUMOR FREE	Yes	Alive	None	0	690	690	None
TCGA-HU-A4G9	TCGA	67	FEMALE	ASIAN	tumor	G2	stage_1	M0	intestinal	L2		0.0438609	MSI	MSI	EP	negative	negative	fundus/body	0	767	0.1641	2.22	0	CIMP-H	Stable Disease	TUMOR FREE	Yes	Alive	None	0	736	736	None
TCGA-HU-A4GC	TCGA	74	MALE	ASIAN	both	G3	stage_3	M0	diffuse	L1	LINC01614-low L1	1.00403	CIN	CIN	EP	negative	negative	antrum/distal	1	133	0.1615	2.37	1	CIMP-L	Stable Disease	TUMOR FREE	Yes	Alive	None	0	99	99	None
TCGA-HU-A4GD	TCGA	56	MALE	ASIAN	tumor	G3	stage_2	M0	intestinal	L1	LINC01614-low L1	0.261193	CIN	CIN	NA	negative	negative	antrum/distal	1	84	0.6763	1.38	0	Non-CIMP	Progressive Disease	WITH TUMOR	Yes	Alive	None	0	692	692	None
TCGA-HU-A4GF	TCGA	69	MALE	ASIAN	tumor	G2	stage_2	M0	intestinal	L3		0.0514495	CIN	CIN	EP	positive	NA	antrum/distal	1	140	0.4983	2.52	1	Non-CIMP	Complete Remission/Response	TUMOR FREE	Yes	Alive	None	0	785	785	None
TCGA-HU-A4GH	TCGA	75	MALE	ASIAN	both	G2	stage_1	M0	intestinal	L3		0.0673924	CIN	HM-SNV	EP	negative	negative	fundus/body	1	690	0.4962	2.84	1	Non-CIMP	Stable Disease	TUMOR FREE	Yes	Alive	None	0	358	358	None
TCGA-HU-A4GJ	TCGA	60	FEMALE	ASIAN	tumor	G3	stage_3	M0	diffuse	L2		0.0154155	NA	NA	NA	negative	negative	antrum/distal	0	6	0.0001	NA	NA	NA	Progressive Disease	WITH TUMOR	Yes	Alive	None	0	650	650	None
TCGA-HU-A4GP	TCGA	62	FEMALE	ASIAN	both	G2	stage_2	M0	diffuse	L1	LINC01614-low L1	0.0722268	CIN	CIN	EP	negative	NA	antrum/distal	1	195	0.2756	1.95	0	CIMP-L	Stable Disease	TUMOR FREE	Yes	Alive	None	0	273	273	None
TCGA-HU-A4GQ	TCGA	71	MALE	ASIAN	tumor	G2	stage_3	M0	intestinal	L1	LINC01614-low L1	1.60392	MSI	MSI	NA	negative	NA	antrum/distal	1	1754	0.1513	2.18	0	CIMP-H	Complete Remission/Response	TUMOR FREE	Yes	Dead	Stomach Cancer	1	3	None	3
TCGA-HU-A4GT	TCGA	71	FEMALE	ASIAN	tumor	G3	stage_2	M0	intestinal	L1	LINC01614-low L1	0.0465361	MSI	MSI	EP	negative	NA	antrum/distal	0	1550	0.1736	2.22	0	CIMP-H	Stable Disease	TUMOR FREE	Yes	Alive	None	0	198	198	None
TCGA-HU-A4GU	TCGA	73	MALE	ASIAN	tumor	G3	stage_2	M0	diffuse	L1	LINC01614-low L1	1.03822	MSI	MSI	EP	negative	negative	antrum/distal	0	1365	0.5761	2.68	1	CIMP-H	Stable Disease	TUMOR FREE	Yes	Alive	None	0	200	200	None
TCGA-HU-A4GX	TCGA	70	FEMALE	ASIAN	tumor	G3	stage_3	M0	diffuse	L1	LINC01614-low L1	0.220026	MSI	MSI	EP	negative	negative	antrum/distal	1	1254	0.1312	2.12	0	Non-CIMP	Stable Disease	TUMOR FREE	Yes	Alive	None	0	616	616	None
TCGA-HU-A4GY	TCGA	76	FEMALE	ASIAN	both	G3	stage_3	M0	diffuse	L2		0.484904	GS	CIN	MP	negative	NA	antrum/distal	0	73	0.0459	2.31	0	Non-CIMP	Stable Disease	TUMOR FREE	Yes	Alive	None	0	8	8	None
TCGA-HU-A4H0	TCGA	72	MALE	ASIAN	tumor	G3	stage_3	M0	diffuse	L2		0.0109886	EBV	EBV	EP	positive	negative	fundus/body	0	155	0.2129	1.98	0	CIMP EBV	Complete Remission/Response	TUMOR FREE	Yes	Alive	None	0	64	64	None
TCGA-HU-A4H2	TCGA	58	FEMALE	ASIAN	tumor	G2	stage_3	M0	intestinal	L3		0.067773	CIN	CIN	EP	negative	negative	antrum/distal	1	139	0.357	2.96	1	Non-CIMP	Complete Remission/Response	TUMOR FREE	Yes	Alive	None	0	394	394	None
TCGA-HU-A4H3	TCGA	56	FEMALE	ASIAN	tumor	G3	stage_3	M0	diffuse	L1	LINC01614-low L1	0.544293	MSI	MSI	EP	negative	negative	fundus/body	1	881	0.139	2.12	0	CIMP-H	Progressive Disease	WITH TUMOR	Yes	Alive	None	0	882	882	None
TCGA-HU-A4H4	TCGA	53	FEMALE	ASIAN	tumor	G3	stage_2	M0	intestinal	L1	LINC01614-low L1	0.125779	MSI	MSI	EP	negative	negative	antrum/distal	0	621	0.1637	2.48	1	CIMP-L	Complete Remission/Response	TUMOR FREE	Yes	Alive	None	0	725	725	None
TCGA-HU-A4H5	TCGA	71	MALE	ASIAN	tumor	GX	stage_1	M0	intestinal	L3		0.669919	CIN	CIN	EP	negative	negative	fundus/body	0	246	0.7295	3.26	1	Non-CIMP	Complete Remission/Response	TUMOR FREE	Yes	Alive	None	0	724	724	None
TCGA-HU-A4H6	TCGA	72	FEMALE	ASIAN	tumor	G2	stage_3	M0	intestinal	L1	LINC01614-low L1	0.0289359	CIN	CIN	EP	negative	negative	antrum/distal	0	100	0.0639	2.61	1	CIMP-L	Complete Remission/Response	WITH TUMOR	Yes	Alive	None	0	644	644	None
TCGA-HU-A4H8	TCGA	77	MALE	ASIAN	tumor	G2	stage_1	M0	intestinal	L2		0.0140849	MSI	MSI	EP	negative	negative	antrum/distal	0	1195	0.0506	2.05	0	CIMP-H	Stable Disease	WITH TUMOR	Yes	Alive	Other malignancy	0	428	428	None
TCGA-HU-A4HB	TCGA	68	MALE	ASIAN	both	G3	stage_2	M0	diffuse	L3		0.112808	NA	NA	NA	negative	negative	antrum/distal	0	15	0.0013	NA	NA	NA	Stable Disease	WITH TUMOR	Yes	Dead	Other malignancy	1	477	268	477
TCGA-HU-A4HD	TCGA	73	MALE	ASIAN	tumor	G2	stage_3	M0	intestinal	L3		0.0957412	CIN	CIN	EP	negative	negative	antrum/distal	1	162	0.6166	2.73	1	Non-CIMP	Stable Disease	TUMOR FREE	Yes	Alive	None	0	1016	1016	None
TCGA-IN-7806	TCGA	50	MALE	WHITE	both	G3	stage_2	M0	diffuse	L1	LINC01614-low L1	0.237996	CIN	CIN	EP	negative	negative	gastroesophageal/junction	1	70	0.3103	1.77	0	Non-CIMP	Complete Remission/Response	TUMOR FREE	Yes	Alive	None	0	1106	1106	None
TCGA-IN-7808	TCGA	59	MALE	WHITE	tumor	G3	NA	M1	diffuse	L3		0	CIN	CIN	EP	negative	negative	gastroesophageal/junction	1	108	0.1729	2.81	1	CIMP-L	Progressive Disease	WITH TUMOR	Yes	Dead	None	1	105	None	105
TCGA-IN-8462	TCGA	80	MALE	WHITE	tumor	G2	stage_2	M0	NA	L1	LINC01614-low L1	0.0214263	CIN	CIN	EP	negative	negative	gastroesophageal/junction	1	120	0.3165	NA	NA	NA	Progressive Disease	WITH TUMOR	Yes	Alive	None	0	572	572	None
TCGA-IN-8663	TCGA	68	MALE	WHITE	both	G3	stage_2	M0	NA	L1	LINC01614-low L1	2.00516	CIN	CIN	EP	negative	NA	gastroesophageal/junction	0	149	0.5599	3.22	1	CIMP-H	None	TUMOR FREE	None	Dead	Other, non-malignant disease	1	103	None	103
TCGA-IN-A6RI	TCGA	45	MALE	WHITE	tumor	G2	stage_1	M0	NA	L3		0	NA	CIN	NA	negative	NA	gastroesophageal/junction	1	89	0.286	NA	NA	NA	Complete Remission/Response	TUMOR FREE	Yes	Alive	None	0	559	559	None
TCGA-IN-A6RJ	TCGA	64	MALE	WHITE	tumor	G3	stage_1	M0	NA	L2		0	NA	CIN	NA	negative	negative	gastroesophageal/junction	0	117	0.0628	NA	NA	NA	Complete Remission/Response	TUMOR FREE	Yes	Alive	None	0	379	379	None
TCGA-IN-A6RL	TCGA	84	MALE	WHITE	tumor	G2	NA	M0	NA	L3		0.142007	NA	HM-SNV	NA	negative	NA	gastroesophageal/junction	1	402	0.3573	NA	NA	NA	Complete Remission/Response	WITH TUMOR	Yes	Dead	None	1	406	158	406
TCGA-IN-A6RN	TCGA	72	FEMALE	WHITE	tumor	G2	stage_2	M0	NA	L3		0	NA	CIN	NA	negative	NA	gastroesophageal/junction	0	102	0.2206	NA	NA	NA	Complete Remission/Response	TUMOR FREE	Yes	Alive	None	0	594	594	None
TCGA-IN-A6RO	TCGA	70	MALE	ASIAN	tumor	G2	stage_1	M0	NA	L2		0.169935	NA	CIN	NA	negative	NA	gastroesophageal/junction	0	255	0.5386	NA	NA	NA	Progressive Disease	WITH TUMOR	Yes	Dead	None	1		None	None
TCGA-IN-A6RR	TCGA	84	MALE	WHITE	tumor	G3	NA	M0	NA	L3		0.104699	NA	CIN	NA	negative	NA	gastroesophageal/junction	1	142	0.4727	NA	NA	NA	None	TUMOR FREE	None	Dead	None	1	205	None	205
TCGA-IN-A6RS	TCGA	76	MALE	WHITE	tumor	G2	stage_1	M0	NA	L1	LINC01614-low L1	0.781652	NA	CIN	NA	negative	NA	gastroesophageal/junction	1	84	0.3503	NA	NA	NA	Complete Remission/Response	TUMOR FREE	Yes	Alive	None	0	383	383	None
TCGA-IN-A7NR	TCGA	64	FEMALE	WHITE	tumor	G3	stage_4	M1	NA	L1	LINC01614-low L1	0.574454	NA	CIN	NA	negative	NA	gastroesophageal/junction	1	66	0.0035	NA	NA	NA	Complete Remission/Response	TUMOR FREE	Yes	Alive	None	0	198	198	None
TCGA-IN-A7NT	TCGA	73	FEMALE	WHITE	tumor	G3	stage_2	M0	NA	L1	LINC01614-high L1	6.07064	NA	CIN	NA	negative	NA	gastroesophageal/junction	1	95	0.3228	NA	NA	NA	Complete Remission/Response	TUMOR FREE	Yes	Alive	None	0	323	323	None
TCGA-IN-A7NU	TCGA	69	MALE	WHITE	tumor	G3	stage_3	M0	NA	L1	LINC01614-low L1	0.667223	NA	CIN	NA	negative	NA	gastroesophageal/junction	1	74	0.2248	NA	NA	NA	Progressive Disease	WITH TUMOR	Yes	Alive	None	0	356	356	None
TCGA-IN-AB1V	TCGA	63	MALE	WHITE	both	G2	stage_1	M0	NA	L2		0.0175957	NA	CIN	NA	negative	NA	gastroesophageal/junction	0	43	0.1645	NA	NA	NA	Complete Remission/Response	TUMOR FREE	Yes	Alive	None	0	479	479	None
TCGA-IN-AB1X	TCGA	78	FEMALE	WHITE	both	G3	stage_2	M0	NA	L1	LINC01614-low L1	0.0169137	NA	CIN	NA	negative	NA	gastroesophageal/junction	0	99	0.0999	NA	NA	NA	Complete Remission/Response	TUMOR FREE	Yes	Alive	None	0	411	411	None
TCGA-IP-7968	TCGA	74	MALE	WHITE	both	G2	stage_3	MX	NA	L1	LINC01614-low L1	0.636661	CIN	CIN	EP	negative	NA	gastroesophageal/junction	1	97	0.1837	NA	NA	NA	None	TUMOR FREE	Yes	Alive	None	0	77	77	None
TCGA-KB-A6F7	TCGA	54	FEMALE	NA	tumor	G3	stage_1	M0	intestinal	L3		0.151191	NA	CIN	NA	negative	NA	fundus/body	0	102	0.2326	1.85	0	Non-CIMP	Complete Remission/Response	TUMOR FREE	Yes	Alive	None	0	1935	1935	None
TCGA-KB-A93G	TCGA	68	MALE	WHITE	tumor	G1	stage_1	M0	NA	L1	LINC01614-low L1	2.49109	NA	NA	NA	negative	negative	gastroesophageal/junction	1	68	0.0023	NA	NA	NA	Complete Remission/Response	TUMOR FREE	Yes	Alive	None	0	613	613	None
TCGA-KB-A93H	TCGA	79	FEMALE	ASIAN	tumor	G1	stage_2	M0	intestinal	L3		0.160151	NA	NA	NA	negative	negative	fundus/body	1	NA	0.5326	NA	NA	NA	Complete Remission/Response	TUMOR FREE	Yes	Alive	None	0	1145	1145	None
TCGA-KB-A93J	TCGA	78	MALE	WHITE	tumor	G3	stage_2	M0	diffuse	L1	LINC01614-low L1	0.510407	NA	CIN	NA	negative	negative	NA	1	144	0.7329	1.69	0	Non-CIMP	Complete Remission/Response	None	None	Alive	None	0	1124	1124	None
TCGA-MX-A5UG	TCGA	78	MALE	ASIAN	tumor	G3	stage_3	M0	diffuse	L1	LINC01614-low L1	0.335207	NA	GS	NA	negative	positive	antrum/distal	0	39	0.0001	2.01	0	Non-CIMP	None	TUMOR FREE	None	Dead	Stomach Cancer	1	113	None	113
TCGA-MX-A5UJ	TCGA	86	FEMALE	WHITE	tumor	G3	stage_3	M0	intestinal	L1	LINC01614-low L1	0.720569	NA	MSI	NA	negative	negative	antrum/distal	0	1441	0.0609	2.05	0	CIMP-L	Complete Remission/Response	TUMOR FREE	Yes	Alive	None	0	600	600	None
TCGA-MX-A663	TCGA	66	MALE	WHITE	tumor	G3	stage_2	M0	NA	L3		1.90944	NA	CIN	NA	negative	negative	NA	0	80	0.07	2.64	1	Non-CIMP	Complete Remission/Response	WITH TUMOR	Yes	Dead	Stomach Cancer	1	300	131	300
TCGA-MX-A666	TCGA	61	MALE	WHITE	tumor	G2	stage_2	MX	NA	L3		0.0874542	NA	CIN	NA	negative	negative	NA	1	107	0.2576	2.97	1	Non-CIMP	Stable Disease	TUMOR FREE	Yes	Alive	None	0	427	427	None
TCGA-R5-A7O7	TCGA	51	MALE	WHITE	tumor	G2	stage_4	M1	intestinal	L1	LINC01614-low L1	0.529871	NA	CIN	NA	negative	negative	gastroesophageal/junction	0	111	0.1778	NA	NA	NA	Complete Remission/Response	TUMOR FREE	Yes	Alive	None	0	1389	1389	None
TCGA-R5-A7ZE	TCGA	66	FEMALE	WHITE	tumor	G2	stage_3	M0	intestinal	L3		0.172238	NA	CIN	NA	negative	negative	gastroesophageal/junction	1	116	0.4774	NA	NA	NA	Progressive Disease	WITH TUMOR	None	Dead	None	1	554	None	554
TCGA-R5-A7ZF	TCGA	65	FEMALE	BLACK OR AFRICAN AMERICAN	tumor	G2	stage_4	M1	intestinal	L3		0.877284	NA	CIN	NA	negative	negative	antrum/distal	1	53	0.1371	2.7	1	Non-CIMP	Progressive Disease	WITH TUMOR	None	Dead	Stomach Cancer	1	259	None	259
TCGA-R5-A7ZI	TCGA	44	FEMALE	WHITE	tumor	G3	stage_4	M1	diffuse	L2		0.053586	NA	MSI	NA	negative	negative	NA	0	755	0.0848	2.27	0	Non-CIMP	Complete Remission/Response	TUMOR FREE	Yes	Alive	None	0	2267	2267	None
TCGA-R5-A7ZR	TCGA	70	FEMALE	BLACK OR AFRICAN AMERICAN	tumor	G2	stage_3	M0	intestinal	L3		0.107859	NA	CIN	NA	negative	negative	fundus/body	0	58	0.1317	3.53	1	Non-CIMP	Progressive Disease	WITH TUMOR	None	Dead	None	1	185	None	185
TCGA-R5-A805	TCGA	71	MALE	WHITE	tumor	G3	stage_3	M0	intestinal	L1	LINC01614-low L1	0.420979	NA	CIN	NA	negative	negative	gastroesophageal/junction	0	107	0.3357	NA	NA	NA	None	WITH TUMOR	None	Dead	Stomach Cancer	1	281	None	281
TCGA-RD-A7BS	TCGA	46	MALE	WHITE	tumor	G3	stage_3	M0	diffuse	L3		0.552943	NA	GS	NA	negative	negative	gastroesophageal/junction	0	43	0.0175	NA	NA	NA	Complete Remission/Response	WITH TUMOR	None	Dead	Stomach Cancer	1	336	None	336
TCGA-RD-A7BT	TCGA	66	MALE	NATIVE HAWAIIAN OR OTHER PACIFIC ISLANDER	tumor	G3	stage_4	M0	intestinal	L3		0.148032	NA	NA	NA	negative	positive	fundus/body	0	220	0.3697	NA	NA	NA	Partial Remission/Response	WITH TUMOR	Yes	Dead	Stomach Cancer	1	262	None	262
TCGA-RD-A7BW	TCGA	68	FEMALE	WHITE	tumor	G3	stage_1	M0	diffuse	L3		4.39797	NA	CIN	NA	negative	negative	fundus/body	0	65	0.0048	1.88	0	Non-CIMP	Complete Remission/Response	TUMOR FREE	None	Dead	Other, non-malignant disease	1	156	None	156
TCGA-RD-A7C1	TCGA	82	MALE	WHITE	tumor	G3	stage_1	M0	diffuse	L3		0.961265	NA	CIN	NA	negative	negative	fundus/body	0	257	0.2188	3.76	2	CIMP-L	Complete Remission/Response	WITH TUMOR	Yes	Dead	Stomach Cancer	1	507	None	507
TCGA-RD-A8MV	TCGA	56	MALE	WHITE	tumor	G3	stage_3	M0	intestinal	L1	LINC01614-low L1	0.0425487	NA	CIN	NA	negative	positive	fundus/body	0	72	0.1598	2.27	0	Non-CIMP	Complete Remission/Response	TUMOR FREE	Yes	Alive	None	0	3720	3720	None
TCGA-RD-A8MW	TCGA	72	MALE	WHITE	tumor	G3	stage_3	M0	intestinal	L3		2.84815	NA	CIN	NA	negative	positive	antrum/distal	1	69	0.1063	2.89	1	Non-CIMP	Complete Remission/Response	WITH TUMOR	Yes	Dead	Stomach Cancer	1	1153	1153	1153
TCGA-RD-A8N0	TCGA	53	FEMALE	WHITE	tumor	G3	stage_3	M0	diffuse	L2		0.11288	NA	GS	NA	negative	positive	fundus/body	0	10	0.0001	NA	NA	Non-CIMP	Complete Remission/Response	TUMOR FREE	Yes	Alive	None	0	1236	1236	None
TCGA-RD-A8N1	TCGA	70	MALE	WHITE	tumor	G3	stage_3	M0	diffuse	L1	LINC01614-low L1	0.861598	NA	CIN	NA	negative	positive	antrum/distal	1	97	0.1144	2.59	1	Non-CIMP	Complete Remission/Response	TUMOR FREE	Yes	Alive	None	0	3519	3519	None
TCGA-RD-A8N2	TCGA	59	FEMALE	WHITE	tumor	G3	stage_1	M0	diffuse	L2		0.723603	NA	GS	NA	negative	positive	antrum/distal	0	3	0	NA	NA	Non-CIMP	Complete Remission/Response	TUMOR FREE	Yes	Alive	None	0	3540	3540	None
TCGA-RD-A8N4	TCGA	58	FEMALE	WHITE	tumor	G3	stage_3	M0	diffuse	L2		0.217772	NA	GS	NA	negative	negative	antrum/distal	0	5	0.0023	2.01	0	Non-CIMP	Complete Remission/Response	TUMOR FREE	Yes	Alive	None	0	2171	2171	None
TCGA-RD-A8N5	TCGA	78	MALE	WHITE	tumor	G2	stage_3	M0	intestinal	L1	LINC01614-low L1	1.69512	NA	CIN	NA	negative	positive	fundus/body	0	32	0.0143	2.62	1	Non-CIMP	Complete Remission/Response	TUMOR FREE	None	Dead	Other, non-malignant disease	1	1747	None	1747
TCGA-RD-A8N6	TCGA	78	FEMALE	WHITE	tumor	G3	stage_3	M0	intestinal	L3		0.572071	NA	CIN	NA	negative	negative	antrum/distal	1	123	0.4601	3.5	2	Non-CIMP	Complete Remission/Response	WITH TUMOR	None	Dead	Stomach Cancer	1	272	None	272
TCGA-RD-A8N9	TCGA	63	FEMALE	ASIAN	tumor	G3	stage_2	M0	diffuse	L2		0.185781	NA	CIN	NA	negative	negative	gastroesophageal/junction	1	102	0.1952	2.4	1	Non-CIMP	Complete Remission/Response	TUMOR FREE	Yes	Alive	None	0	1083	1083	None
TCGA-RD-A8NB	TCGA	80	FEMALE	WHITE	tumor	G3	stage_3	M0	diffuse	L1	LINC01614-low L1	1.94755	NA	MSI	NA	negative	positive	antrum/distal	1	NA	0.0001	NA	NA	Non-CIMP	Partial Remission/Response	WITH TUMOR	None	Dead	Stomach Cancer	1	513	None	513
TCGA-SW-A7EA	TCGA	61	FEMALE	WHITE	tumor	GX	stage_1	M0	diffuse	L1	LINC01614-high L1	3.90536	NA	MSI	NA	negative	negative	antrum/distal	0	547	0.0748	2.04	0	CIMP-H	Complete Remission/Response	TUMOR FREE	Yes	Alive	None	0	579	579	None
TCGA-SW-A7EB	TCGA	45	MALE	WHITE	tumor	G2	stage_3	M0	intestinal	L3		0	NA	CIN	NA	negative	NA	antrum/distal	1	117	0.0798	2.83	1	Non-CIMP	Progressive Disease	TUMOR FREE	Yes	Alive	None	0	176	176	None
TCGA-VQ-A8DT	TCGA	43	MALE	NA	tumor	G3	stage_3	M0	intestinal	L1	LINC01614-low L1	0.107218	NA	GS	NA	negative	negative	fundus/body	1	152	0.353	2.12	0	CIMP-L	Complete Remission/Response	WITH TUMOR	Yes	Alive	None	0	1484	1484	None
TCGA-VQ-A8DU	TCGA	63	MALE	WHITE	tumor	G2	stage_3	M0	intestinal	L3		0.485548	NA	CIN	NA	negative	negative	antrum/distal	1	123	0.5466	2.68	1	Non-CIMP	Progressive Disease	WITH TUMOR	None	Dead	Stomach Cancer	1	166	None	166
TCGA-VQ-A8DV	TCGA	48	MALE	WHITE	tumor	G2	stage_1	M0	intestinal	L3		0.38465	NA	CIN	NA	negative	negative	antrum/distal	1	63	0.5426	4.09	2	Non-CIMP	Progressive Disease	WITH TUMOR	None	Dead	Stomach Cancer	1	403	None	403
TCGA-VQ-A8DZ	TCGA	70	MALE	BLACK OR AFRICAN AMERICAN	tumor	G3	stage_4	M1	NA	L3		0.152099	NA	CIN	NA	positive	negative	antrum/distal	1	73	0.4464	2.82	1	Non-CIMP	Progressive Disease	WITH TUMOR	None	Dead	Stomach Cancer	1	396	None	396
TCGA-VQ-A8E0	TCGA	68	MALE	BLACK OR AFRICAN AMERICAN	tumor	G3	stage_3	M0	intestinal	L3		0.13874	NA	CIN	NA	positive	negative	fundus/body	1	NA	0.4643	2.74	1	Non-CIMP	Progressive Disease	WITH TUMOR	None	Dead	Stomach Cancer	1	562	None	562
TCGA-VQ-A8E2	TCGA	57	MALE	ASIAN	tumor	G2	stage_3	M0	intestinal	L3		0.747822	NA	CIN	NA	negative	negative	fundus/body	1	96	0.3256	4.29	2	Non-CIMP	Complete Remission/Response	TUMOR FREE	Yes	Alive	None	0	1319	1319	None
TCGA-VQ-A8E3	TCGA	79	MALE	WHITE	tumor	G3	stage_2	M0	intestinal	L1	LINC01614-low L1	0.333238	NA	MSI	NA	negative	negative	antrum/distal	1	NA	0.369	2.26	1	CIMP-H	None	None	None	Dead	None	1	661	None	661
TCGA-VQ-A8E7	TCGA	59	MALE	WHITE	tumor	G2	stage_4	M1	intestinal	L1	LINC01614-low L1	0.139706	NA	CIN	NA	negative	negative	gastroesophageal/junction	1	76	0.2697	NA	NA	NA	Stable Disease	WITH TUMOR	Yes	Alive	None	0	1138	1138	None
TCGA-VQ-A8P2	TCGA	68	MALE	WHITE	tumor	G2	stage_3	M0	intestinal	L1	LINC01614-low L1	0.169438	NA	MSI	NA	negative	negative	fundus/body	1	6090	0.05	2.05	0	CIMP-H	Complete Remission/Response	TUMOR FREE	Yes	Alive	None	0	1160	1160	None
TCGA-VQ-A8P3	TCGA	72	MALE	WHITE	tumor	G2	stage_3	M0	intestinal	L2		0.131404	NA	GS	NA	negative	negative	fundus/body	0	232	0.0217	2	0	CIMP-H	Complete Remission/Response	TUMOR FREE	Yes	Alive	None	0	1132	1132	None
TCGA-VQ-A8P5	TCGA	67	MALE	WHITE	tumor	G3	stage_2	M0	intestinal	L3		1.17091	NA	CIN	NA	negative	negative	fundus/body	1	NA	0.5152	2.8	1	CIMP-L	Progressive Disease	None	None	Dead	None	1	235	None	235
TCGA-VQ-A8P8	TCGA	72	FEMALE	BLACK OR AFRICAN AMERICAN	tumor	G2	stage_2	M0	intestinal	L1	LINC01614-low L1	0.141408	NA	GS	NA	negative	negative	fundus/body	0	NA	0.0001	2.08	0	CIMP-L	Complete Remission/Response	TUMOR FREE	Yes	Alive	None	0	942	942	None
TCGA-VQ-A8PB	TCGA	65	FEMALE	WHITE	tumor	G2	stage_2	M0	intestinal	L1	LINC01614-low L1	1.56684	NA	MSI	NA	negative	negative	antrum/distal	0	NA	0.1044	2.11	0	CIMP-L	Complete Remission/Response	TUMOR FREE	Yes	Dead	Other, non-malignant disease	1	1043	1023	1043
TCGA-VQ-A8PC	TCGA	65	MALE	WHITE	tumor	G3	stage_3	M0	NA	L2		0.0136833	NA	CIN	NA	negative	negative	antrum/distal	1	NA	0.081	1.79	0	Non-CIMP	Progressive Disease	WITH TUMOR	None	Dead	None	1	1407	None	1407
TCGA-VQ-A8PD	TCGA	69	MALE	WHITE	tumor	G2	stage_3	M0	NA	L2		0.284381	NA	GS	NA	negative	negative	fundus/body	0	NA	0.0397	2.12	0	Non-CIMP	Progressive Disease	WITH TUMOR	None	Dead	None	1	496	None	496
TCGA-VQ-A8PE	TCGA	78	MALE	WHITE	tumor	G3	stage_3	M0	intestinal	L3		0.443024	NA	CIN	NA	negative	negative	cardia/proximal	1	107	0.2209	2.49	1	Non-CIMP	Progressive Disease	WITH TUMOR	Yes	Dead	Stomach Cancer	1	675	422	675
TCGA-VQ-A8PF	TCGA	76	MALE	NA	tumor	G3	stage_3	M0	intestinal	L2		0.409219	NA	EBV	NA	positive	negative	fundus/body	0	NA	0.076	2.08	0	CIMP EBV	Complete Remission/Response	TUMOR FREE	None	Dead	None	1	76	None	76
TCGA-VQ-A8PH	TCGA	62	MALE	WHITE	tumor	G2	stage_3	M0	intestinal	L3		0.0619086	NA	CIN	NA	negative	negative	antrum/distal	1	NA	0.5204	3.11	1	Non-CIMP	Progressive Disease	WITH TUMOR	None	Dead	None	1	389	None	389
TCGA-VQ-A8PJ	TCGA	53	MALE	NA	tumor	GX	stage_4	M1	intestinal	L3		0.0689991	NA	CIN	NA	negative	negative	fundus/body	0	NA	0.5631	4.54	2	Non-CIMP	Progressive Disease	WITH TUMOR	None	Dead	Stomach Cancer	1	82	None	82
TCGA-VQ-A8PK	TCGA	58	MALE	WHITE	tumor	G2	stage_3	M0	intestinal	L3		0.351904	NA	CIN	NA	negative	negative	gastroesophageal/junction	1	75	0.8474	NA	NA	NA	Progressive Disease	WITH TUMOR	None	Dead	Stomach Cancer	1	543	None	543
TCGA-VQ-A8PM	TCGA	56	MALE	WHITE	tumor	G3	stage_4	M0	NA	L3		0.394186	NA	CIN	NA	positive	negative	cardia/proximal	0	43	0.0566	1.79	0	Non-CIMP	None	WITH TUMOR	None	Dead	Other, non-malignant disease	1	57	None	57
TCGA-VQ-A8PO	TCGA	74	MALE	WHITE	tumor	G3	stage_2	M0	NA	L1	LINC01614-low L1	0.561868	NA	MSI	NA	negative	negative	antrum/distal	0	NA	0.0945	2.06	0	CIMP-H	Progressive Disease	None	None	Dead	Stomach Cancer	1	282	None	282
TCGA-VQ-A8PP	TCGA	76	MALE	NA	tumor	G2	stage_4	M0	intestinal	L1	LINC01614-low L1	2.07838	NA	MSI	NA	negative	negative	fundus/body	1	NA	0.1527	2.14	0	CIMP-L	Progressive Disease	WITH TUMOR	None	Dead	Stomach Cancer	1	712	None	712
TCGA-VQ-A8PQ	TCGA	50	FEMALE	WHITE	tumor	G2	stage_4	M1	intestinal	L2		0.108068	NA	GS	NA	negative	negative	cardia/proximal	0	18	0.0001	2.07	0	Non-CIMP	Progressive Disease	WITH TUMOR	None	Dead	Stomach Cancer	1	476	None	476
TCGA-VQ-A8PU	TCGA	72	FEMALE	WHITE	tumor	G3	stage_3	M0	intestinal	L2		0.118044	NA	CIN	NA	negative	negative	fundus/body	0	NA	0.4839	3.84	2	Non-CIMP	Complete Remission/Response	TUMOR FREE	Yes	Dead	None	1	832	717	832
TCGA-VQ-A8PX	TCGA	51	MALE	NA	tumor	G2	stage_1	M0	intestinal	L2		0.0915704	NA	MSI	NA	negative	negative	NA	1	NA	0.2365	3.26	1	Non-CIMP	Complete Remission/Response	TUMOR FREE	Yes	Alive	None	0	1964	1964	None
TCGA-VQ-A91A	TCGA	67	MALE	WHITE	tumor	G1	stage_3	M0	intestinal	L1	LINC01614-low L1	2.37311	NA	CIN	NA	positive	negative	fundus/body	0	NA	0.5025	2.97	1	CIMP-L	Complete Remission/Response	TUMOR FREE	Yes	Alive	None	0	1200	1200	None
TCGA-VQ-A91D	TCGA	70	MALE	WHITE	tumor	G2	stage_3	M0	intestinal	L1	LINC01614-high L1	3.97619	NA	MSI	NA	negative	negative	fundus/body	0	NA	0.0679	1.98	0	CIMP-H	Progressive Disease	WITH TUMOR	None	Dead	Stomach Cancer	1	356	None	356
TCGA-VQ-A91E	TCGA	67	FEMALE	WHITE	tumor	G3	stage_3	M0	intestinal	L2		0.0126787	NA	NA	NA	negative	negative	antrum/distal	1	NA	0.0012	NA	NA	NA	Complete Remission/Response	TUMOR FREE	Yes	Alive	None	0	664	664	None
TCGA-VQ-A91K	TCGA	69	MALE	WHITE	tumor	G2	stage_3	M0	intestinal	L1	LINC01614-low L1	2.04037	NA	MSI	NA	negative	negative	antrum/distal	0	NA	0.0401	1.98	0	CIMP-H	Complete Remission/Response	TUMOR FREE	Yes	Alive	None	0	1862	1862	None
TCGA-VQ-A91N	TCGA	59	FEMALE	NA	tumor	G2	stage_4	M0	intestinal	L3		0.0341265	NA	CIN	NA	negative	negative	antrum/distal	1	NA	0.4945	4.95	2	Non-CIMP	Progressive Disease	WITH TUMOR	None	Dead	Stomach Cancer	1	570	None	570
TCGA-VQ-A91Q	TCGA	61	MALE	NA	tumor	G3	stage_4	M0	intestinal	L2		0.582275	NA	CIN	NA	negative	negative	cardia/proximal	0	91	0.4563	1.85	0	Non-CIMP	Complete Remission/Response	WITH TUMOR	None	Dead	Stomach Cancer	1	633	None	633
TCGA-VQ-A91S	TCGA	63	MALE	BLACK OR AFRICAN AMERICAN	tumor	GX	stage_3	M0	intestinal	L1	LINC01614-low L1	0.180104	NA	CIN	NA	negative	positive	fundus/body	0	NA	0.3003	2.44	1	Non-CIMP	Complete Remission/Response	TUMOR FREE	Yes	Alive	None	0	1000	1000	None
TCGA-VQ-A91U	TCGA	78	MALE	ASIAN	tumor	G2	stage_3	M0	intestinal	L1	LINC01614-low L1	0.141307	NA	CIN	NA	negative	negative	gastroesophageal/junction	1	119	0.4033	3.53	2	Non-CIMP	None	None	None	Dead	None	1	52	None	52
TCGA-VQ-A91V	TCGA	58	MALE	NA	tumor	G2	stage_3	M0	intestinal	L2		0.0345346	NA	CIN	NA	negative	negative	gastroesophageal/junction	1	203	0.3676	NA	NA	NA	Progressive Disease	WITH TUMOR	Yes	Alive	None	0	1297	1297	None
TCGA-VQ-A91X	TCGA	74	MALE	WHITE	tumor	G3	stage_3	M0	intestinal	L3		0.0186966	NA	CIN	NA	negative	negative	antrum/distal	1	NA	0.5692	4.13	2	Non-CIMP	Complete Remission/Response	TUMOR FREE	None	Dead	Other, non-malignant disease	1	289	None	289
TCGA-VQ-A91Y	TCGA	67	MALE	WHITE	tumor	G3	stage_3	M0	intestinal	L3		2.9879	NA	CIN	NA	negative	negative	antrum/distal	1	NA	0.2467	1.83	0	Non-CIMP	Progressive Disease	WITH TUMOR	None	Dead	Stomach Cancer	1	296	None	296
TCGA-VQ-A91Z	TCGA	67	FEMALE	WHITE	tumor	G2	stage_3	M0	intestinal	L3		1.49181	NA	CIN	NA	negative	negative	antrum/distal	1	NA	0.7122	2.87	1	Non-CIMP	Complete Remission/Response	WITH TUMOR	Yes	Alive	None	0	1690	1690	None
TCGA-VQ-A922	TCGA	70	MALE	NA	tumor	G2	stage_4	M0	intestinal	L3		0.92905	NA	CIN	NA	negative	negative	antrum/distal	1	NA	0.5488	5.76	2	Non-CIMP	Progressive Disease	None	None	Dead	Stomach Cancer	1	275	262	275
TCGA-VQ-A923	TCGA	90	MALE	WHITE	tumor	G3	stage_3	M0	intestinal	L2		0.168698	NA	EBV	NA	positive	negative	fundus/body	1	NA	0.2521	4.1	1	CIMP EBV	Complete Remission/Response	TUMOR FREE	None	Dead	Other, non-malignant disease	1	61	None	61
TCGA-VQ-A924	TCGA	69	MALE	NA	tumor	G2	stage_2	M0	intestinal	L1	LINC01614-low L1	2.57843	NA	MSI	NA	negative	negative	antrum/distal	0	NA	0.0117	1.99	0	CIMP-H	Progressive Disease	WITH TUMOR	None	Dead	Stomach Cancer	1	1686	None	1686
TCGA-VQ-A925	TCGA	66	MALE	WHITE	tumor	G2	stage_3	M0	intestinal	L1	LINC01614-low L1	0.0249706	NA	CIN	NA	negative	negative	antrum/distal	1	NA	0.4479	4.9	2	Non-CIMP	Progressive Disease	WITH TUMOR	None	Dead	Stomach Cancer	1	138	None	138
TCGA-VQ-A927	TCGA	81	MALE	WHITE	tumor	G1	stage_3	M0	diffuse	L2		0.0785938	NA	GS	NA	negative	negative	fundus/body	0	NA	0.0003	NA	NA	Non-CIMP	Stable Disease	WITH TUMOR	None	Dead	None	1	200	None	200
TCGA-VQ-A928	TCGA	49	MALE	WHITE	tumor	G2	stage_4	M0	intestinal	L1	LINC01614-low L1	1.04772	NA	GS	NA	negative	negative	fundus/body	0	NA	0.104	2.09	0	Non-CIMP	Progressive Disease	WITH TUMOR	None	Dead	Stomach Cancer	1	174	None	174
TCGA-VQ-A92D	TCGA	67	MALE	WHITE	tumor	G2	stage_1	M0	intestinal	L1	LINC01614-low L1	0.106038	NA	CIN	NA	negative	negative	cardia/proximal	0	109	0.4077	NA	NA	NA	Complete Remission/Response	TUMOR FREE	Yes	Alive	None	0	2032	2032	None
TCGA-VQ-A94O	TCGA	74	MALE	BLACK OR AFRICAN AMERICAN	tumor	G2	stage_3	M0	intestinal	L3		0.115893	NA	CIN	NA	positive	negative	antrum/distal	0	NA	0.5354	3.92	2	Non-CIMP	Progressive Disease	WITH TUMOR	None	Dead	Stomach Cancer	1	640	None	640
TCGA-VQ-A94P	TCGA	57	MALE	WHITE	tumor	GX	NA	MX	NA	L2		0.254605	NA	CIN	NA	negative	negative	fundus/body	0	NA	0	1.65	0	Non-CIMP	Progressive Disease	WITH TUMOR	None	Dead	Stomach Cancer	1	81	None	81
TCGA-VQ-A94R	TCGA	63	MALE	WHITE	tumor	G2	NA	M0	intestinal	L1	LINC01614-low L1	0.0941076	NA	CIN	NA	negative	negative	antrum/distal	1	NA	0.4654	2.39	1	CIMP-L	Progressive Disease	WITH TUMOR	None	Dead	Stomach Cancer	1	1294	None	1294
TCGA-VQ-A94T	TCGA	73	MALE	NA	tumor	G3	stage_3	M0	diffuse	L1	LINC01614-low L1	0.207015	NA	CIN	NA	negative	negative	cardia/proximal	0	61	0.5612	3.09	1	Non-CIMP	Progressive Disease	WITH TUMOR	None	Dead	None	1	342	None	342
TCGA-VQ-A94U	TCGA	70	MALE	WHITE	tumor	G3	stage_2	M0	NA	L2		0	NA	CIN	NA	negative	negative	antrum/distal	1	NA	0.5534	2.71	1	CIMP-L	Complete Remission/Response	TUMOR FREE	Yes	Alive	None	0	819	819	None
TCGA-VQ-AA64	TCGA	68	MALE	WHITE	tumor	G2	stage_3	M0	intestinal	L1	LINC01614-low L1	2.42404	NA	CIN	NA	negative	negative	cardia/proximal	0	209	0.3983	1.87	0	Non-CIMP	None	WITH TUMOR	None	Dead	Stomach Cancer	1	560	None	560
TCGA-VQ-AA68	TCGA	52	FEMALE	WHITE	tumor	G2	stage_3	M0	intestinal	L2		0	NA	CIN	NA	negative	negative	gastroesophageal/junction	1	137	0.4773	6.01	2	CIMP-L	Complete Remission/Response	TUMOR FREE	Yes	Alive	None	0	1328	1328	None
TCGA-VQ-AA69	TCGA	35	MALE	WHITE	tumor	G2	stage_3	M0	intestinal	L1	LINC01614-low L1	0.066852	NA	EBV	NA	positive	negative	gastroesophageal/junction	0	58	0.0005	2	0	CIMP EBV	Complete Remission/Response	TUMOR FREE	Yes	Alive	None	0	864	864	None
TCGA-VQ-AA6A	TCGA	56	MALE	WHITE	tumor	G2	stage_3	M0	intestinal	L3		0.314012	NA	CIN	NA	negative	negative	gastroesophageal/junction	1	82	0.5801	2.07	0	Non-CIMP	Complete Remission/Response	TUMOR FREE	Yes	Alive	None	0	1184	1184	None
TCGA-VQ-AA6D	TCGA	52	FEMALE	NA	tumor	G2	stage_3	M0	intestinal	L3		0.282548	NA	MSI	NA	negative	positive	antrum/distal	0	NA	0.2396	1.93	0	Non-CIMP	Complete Remission/Response	TUMOR FREE	Yes	Alive	None	0	521	521	None
TCGA-VQ-AA6F	TCGA	57	MALE	WHITE	tumor	G2	stage_2	M0	intestinal	L2		0.0151024	NA	CIN	NA	negative	negative	cardia/proximal	0	47	0.094	1.6	0	Non-CIMP	Progressive Disease	TUMOR FREE	Yes	Alive	None	0	1646	1646	None
TCGA-VQ-AA6G	TCGA	68	MALE	WHITE	tumor	G2	stage_2	M0	intestinal	L2		0.0819914	NA	CIN	NA	negative	negative	cardia/proximal	1	104	0.139	1.97	0	CIMP-H	Progressive Disease	WITH TUMOR	None	Dead	Stomach Cancer	1	792	None	792
TCGA-VQ-AA6J	TCGA	75	MALE	BLACK OR AFRICAN AMERICAN	tumor	G3	stage_3	M0	intestinal	L1	LINC01614-low L1	0.824035	NA	CIN	NA	negative	negative	cardia/proximal	0	105	0.0961	1.82	0	Non-CIMP	Complete Remission/Response	TUMOR FREE	Yes	Alive	None	0	838	838	None
TCGA-VQ-AA6K	TCGA	59	MALE	WHITE	tumor	G3	stage_3	M0	NA	L2		0.201521	NA	CIN	NA	positive	negative	cardia/proximal	0	72	0.4656	1.67	0	Non-CIMP	Progressive Disease	WITH TUMOR	None	Dead	Stomach Cancer	1	378	None	378
TCGA-ZA-A8F6	TCGA	71	MALE	WHITE	tumor	G2	stage_1	MX	intestinal	L2		0.196143	NA	CIN	NA	negative	negative	antrum/distal	0	39	0.1002	2.18	0	Non-CIMP	Complete Remission/Response	TUMOR FREE	Yes	Alive	None	0	525	525	None
TCGA-ZQ-A9CR	TCGA	79	FEMALE	WHITE	tumor	G3	stage_3	MX	intestinal	L3		0.947178	NA	CIN	NA	negative	negative	antrum/distal	1	NA	0.1444	2.79	1	Non-CIMP	None	None	None	Dead	None	1	24	24	24
TCGA-BR-7703	TCGA	81	MALE	WHITE	normal	G2	stage_1	M0	intestinal	NA		NA	MSI	MSI	EP	negative	NA	fundus/body	1	678	0.0472	1.95	0	CIMP-H	Complete Remission/Response	TUMOR FREE	Yes	Alive	None	0	1100	1100	None
TCGA-CG-5728	TCGA	88	FEMALE	NA	normal	G3	stage_1	M0	intestinal	NA		NA	MSI	NA	NA	negative	NA	antrum/distal	0	1406	0.0721	NA	NA	NA	None	WITH TUMOR	None	Alive	None	0	1980	1980	None
TCGA-CG-5730	TCGA	80	FEMALE	NA	normal	G2	stage_1	M1	intestinal	NA		NA	CIN	NA	NA	negative	NA	cardia/proximal	1	117	0.4437	NA	NA	NA	None	TUMOR FREE	None	Alive	None	0	122	122	None
TCGA-CG-5733	TCGA	83	FEMALE	NA	normal	G3	stage_3	M0	intestinal	NA		NA	MSI	NA	NA	negative	NA	antrum/distal	0	987	0.1181	NA	NA	NA	Progressive Disease	WITH TUMOR	Yes	Dead	None	1	641	None	641
TCGA-HU-A4GN	TCGA	61	MALE	ASIAN	normal	G2	stage_2	M0	intestinal	NA		NA	MSI	MSI	EP	negative	negative	antrum/distal	1	1195	0.0002	2	0	CIMP-H	Progressive Disease	None	Yes	Alive	None	0	912	912	None
