# Supplementary material for: Classifying gastric cancer using FLORA reveals clinically relevant molecular subtypes and highlights LINC01614 as a biomarker for patient prognosis
Source: Oncogene. 2021 Mar 19;40(16):2898–909. doi: 10.1038/s41388-021-01743-3 (PMC8062268; doi:10.1038/s41388-021-01743-3)
Supplement: Supplementary file 4 — Table S2 [file 41388_2021_1743_MOESM4_ESM.xlsx]

## Sheet: Sheet1
Table S2. Information of 1,547 novel lncRNAs identified in GC by FLORA.
chromosome	chromStart	chromEnd	strand	name	stringtie_id	type	transcriptLength	numberExons	numberIsoforms	averageFPKM
chr1	882028	883440	+	FLORA.GC2	MSTRG.173	Novel lncRNA	774	2	1	0.102083
chr1	986690	990782	+	FLORA.GC3	MSTRG.185	Novel lncRNA	1971	2	2	0.127264
chr1	1235042	1240970	-	FLORA.GC4	MSTRG.220	Novel lncRNA	537	2	1	0.292354
chr1	1383390	1385688	-	FLORA.GC6	MSTRG.243	Novel lncRNA	2211	2	1	0.110453
chr1	1587978	1593303	-	FLORA.GC8	MSTRG.270	Novel lncRNA	306	2	1	0.648384
chr1	1698621	1699927	-	FLORA.GC10	MSTRG.282	Novel lncRNA	1212	2	3	1.59146
chr1	9275089	9275867	+	FLORA.GC31	MSTRG.1036	Novel lncRNA	423	2	1	0.155256
chr1	9373163	9419803	-	FLORA.GC32	MSTRG.1043	Novel lncRNA	1386	3	2	0.197746
chr1	9828436	9829588	+	FLORA.GC35	MSTRG.1064	Novel lncRNA	694	2	1	0.147091
chr1	10453657	10456147	+	FLORA.GC39	MSTRG.1086	Novel lncRNA	1169	2	2	0.243844
chr1	11060252	11061377	+	FLORA.GC42	MSTRG.1129	Novel lncRNA	904	2	1	0.230942
chr1	12017451	12018064	+	FLORA.GC47	MSTRG.1226	Novel lncRNA	226	2	1	0.143089
chr1	15455063	15456538	-	FLORA.GC57	MSTRG.1441	Novel lncRNA	220	2	1	0.241005
chr1	15788301	15790523	-	FLORA.GC60	MSTRG.1461	Novel lncRNA	1608	2	1	0.213782
chr1	16241452	16246825	+	FLORA.GC62	MSTRG.1501	Novel lncRNA	1679	2	3	0.1566
chr1	20798581	20801392	-	FLORA.GC78	MSTRG.2035	Novel lncRNA	249	2	1	0.109894
chr1	23177858	23191885	-	FLORA.GC87	MSTRG.2228	Novel lncRNA	3314	4	4	0.167507
chr1	23194730	23217743	-	FLORA.GC88	MSTRG.2230	Novel lncRNA	552	2	1	1.51971
chr1	23219780	23228710	-	FLORA.GC90	MSTRG.2237	Novel lncRNA	475	2	1	0.650509
chr1	23356232	23359446	+	FLORA.GC93	MSTRG.2244	Novel lncRNA	2446	2	1	0.619996
chr1	23372678	23375887	-	FLORA.GC94	MSTRG.2248	Novel lncRNA	708	2	1	0.107598
chr1	23503337	23505479	-	FLORA.GC97	MSTRG.2253	Novel lncRNA	1898	2	1	0.15884
chr1	23700784	23703368	-	FLORA.GC101	MSTRG.2274	Novel lncRNA	2044	2	1	0.418475
chr1	23703957	23729919	-	FLORA.GC102	MSTRG.2275	Novel lncRNA	11030	5	4	0.280318
chr1	23730303	23739564	-	FLORA.GC103	MSTRG.2276	Novel lncRNA	2734	3	3	0.235955
chr1	23788239	23790331	-	FLORA.GC104	MSTRG.2280	Novel lncRNA	263	2	1	0.128381
chr1	23840737	23845053	+	FLORA.GC105	MSTRG.2284	Novel lncRNA	927	2	2	0.243628
chr1	24115564	24117919	-	FLORA.GC109	MSTRG.2303	Novel lncRNA	1867	2	1	0.14903
chr1	25603614	25604945	-	FLORA.GC116	MSTRG.2443	Novel lncRNA	1255	2	1	0.135292
chr1	25950657	25954337	-	FLORA.GC119	MSTRG.2459	Novel lncRNA	677	2	1	0.120319
chr1	27311891	27313262	-	FLORA.GC136	MSTRG.2564	Novel lncRNA	681	2	1	0.161323
chr1	27354200	27354952	+	FLORA.GC137	MSTRG.2569	Novel lncRNA	608	2	1	0.152962
chr1	27663798	27666060	+	FLORA.GC141	MSTRG.2592	Novel lncRNA	1834	2	1	0.119031
chr1	27886700	27891517	-	FLORA.GC144	MSTRG.2607	Novel lncRNA	4609	2	1	0.116436
chr1	28335997	28368256	-	FLORA.GC147	MSTRG.2639	Novel lncRNA	538	2	2	0.129168
chr1	28342549	28344006	+	FLORA.GC148	MSTRG.2640	Novel lncRNA	215	2	1	0.143432
chr1	28540679	28543451	-	FLORA.GC149	MSTRG.2644	Novel lncRNA	2485	2	1	0.2167
chr1	29134079	29139362	+	FLORA.GC152	MSTRG.2668	Novel lncRNA	211	2	1	0.186253
chr1	31097747	31107827	-	FLORA.GC163	MSTRG.3035	Novel lncRNA	652	2	2	0.155658
chr1	36184668	36185234	+	FLORA.GC176	MSTRG.3371	Novel lncRNA	264	2	1	0.113048
chr1	37452735	37454737	+	FLORA.GC189	MSTRG.3612	Novel lncRNA	1916	2	1	0.117488
chr1	39006089	39008199	-	FLORA.GC196	MSTRG.3869	Novel lncRNA	1395	2	1	0.389485
chr1	42655385	42656467	+	FLORA.GC213	MSTRG.4096	Novel lncRNA	609	2	1	0.10451
chr1	42710846	42729188	+	FLORA.GC214	MSTRG.4101	Novel lncRNA	16229	2	3	0.10216
chr1	42991556	42998954	-	FLORA.GC217	MSTRG.4125	Novel lncRNA	329	2	1	0.101598
chr1	43119788	43140057	+	FLORA.GC220	MSTRG.4134	Novel lncRNA	3139	2	1	0.318735
chr1	43368111	43375383	-	FLORA.GC225	MSTRG.4153	Novel lncRNA	7138	2	1	0.291685
chr1	43623736	43631069	+	FLORA.GC228	MSTRG.4165	Novel lncRNA	1204	2	2	0.134162
chr1	44737914	44739254	-	FLORA.GC230	MSTRG.4231	Novel lncRNA	1134	2	1	0.418957
chr1	45001823	45002482	+	FLORA.GC231	MSTRG.4252	Novel lncRNA	361	2	1	0.262767
chr1	45581336	45583778	-	FLORA.GC233	MSTRG.4274	Novel lncRNA	863	2	1	0.361795
chr1	46320473	46334664	+	FLORA.GC237	MSTRG.4294	Novel lncRNA	214	2	2	0.110621
chr1	46367575	46368688	-	FLORA.GC238	MSTRG.4296	Novel lncRNA	1016	2	1	0.401571
chr1	46413866	46418089	-	FLORA.GC241	MSTRG.4300	Novel lncRNA	905	2	4	0.471411
chr1	50976492	50979015	-	FLORA.GC250	MSTRG.4666	Novel lncRNA	374	2	2	0.200375
chr1	52609058	52627404	+	FLORA.GC257	MSTRG.4733	Novel lncRNA	975	2	2	0.18422
chr1	53085504	53087178	-	FLORA.GC261	MSTRG.4750	Novel lncRNA	1546	2	2	0.362469
chr1	54639193	54641721	+	FLORA.GC269	MSTRG.4873	Novel lncRNA	1204	2	2	0.647759
chr1	54755965	54756885	-	FLORA.GC270	MSTRG.4880	Novel lncRNA	861	2	1	0.30242
chr1	54842269	54844671	+	FLORA.GC271	MSTRG.4889	Novel lncRNA	2064	2	1	0.113657
chr1	58591138	58596459	+	FLORA.GC276	MSTRG.5203	Novel lncRNA	2415	2	1	0.147366
chr1	58607541	58630722	-	FLORA.GC277	MSTRG.5204	Novel lncRNA	674	2	3	0.234582
chr1	61672749	61674481	-	FLORA.GC281	MSTRG.5412	Novel lncRNA	340	3	1	0.112649
chr1	62451814	62454288	+	FLORA.GC287	MSTRG.5435	Novel lncRNA	1308	2	2	0.206803
chr1	64412136	64441754	-	FLORA.GC292	MSTRG.5624	Novel lncRNA	730	3	2	0.366578
chr1	66993794	66995492	-	FLORA.GC298	MSTRG.5784	Novel lncRNA	1215	2	1	0.173879
chr1	67404999	67407803	+	FLORA.GC300	MSTRG.5811	Novel lncRNA	2320	2	1	0.284645
chr1	68385484	68391966	-	FLORA.GC302	MSTRG.5983	Novel lncRNA	6118	5	5	5.0598
chr1	77694589	77695986	-	FLORA.GC312	MSTRG.7100	Novel lncRNA	964	2	1	0.124538
chr1	79640416	79702138	+	FLORA.GC319	MSTRG.7424	Novel lncRNA	5621	2	3	0.111315
chr1	89005368	89006534	-	FLORA.GC332	MSTRG.8842	Novel lncRNA	1133	2	1	0.115845
chr1	90909268	90913380	+	FLORA.GC334	MSTRG.9103	Novel lncRNA	1756	3	1	0.190677
chr1	93374353	93382744	+	FLORA.GC343	MSTRG.9344	Novel lncRNA	7786	2	1	0.371089
chr1	93369506	93371755	-	FLORA.GC344	MSTRG.9345	Novel lncRNA	1530	2	1	0.220986
chr1	93422621	93424157	-	FLORA.GC345	MSTRG.9349	Novel lncRNA	276	2	1	0.237598
chr1	94528159	94528799	+	FLORA.GC349	MSTRG.9437	Novel lncRNA	580	2	1	0.210962
chr1	94541996	94543020	-	FLORA.GC350	MSTRG.9439	Novel lncRNA	770	2	1	0.297012
chr1	99703338	99708601	-	FLORA.GC365	MSTRG.10470	Novel lncRNA	3057	2	2	1.42874
chr1	100179671	100182873	-	FLORA.GC366	MSTRG.10496	Novel lncRNA	428	2	1	0.386873
chr1	108127011	108128759	-	FLORA.GC379	MSTRG.12187	Novel lncRNA	399	2	1	0.291833
chr1	108535397	108536962	+	FLORA.GC383	MSTRG.12232	Novel lncRNA	1442	2	1	0.623909
chr1	109511185	109514106	+	FLORA.GC386	MSTRG.12302	Novel lncRNA	270	2	1	0.100041
chr1	111433076	111434412	+	FLORA.GC394	MSTRG.12613	Novel lncRNA	1150	2	1	0.252686
chr1	112463457	112466539	+	FLORA.GC396	MSTRG.12684	Novel lncRNA	2069	2	1	0.390613
chr1	112896466	112899776	-	FLORA.GC400	MSTRG.12703	Novel lncRNA	2464	3	3	0.111247
chr1	114563557	114567553	+	FLORA.GC409	MSTRG.12920	Novel lncRNA	3683	2	2	0.345758
chr1	116775624	116808225	-	FLORA.GC414	MSTRG.13317	Novel lncRNA	3604	4	3	0.113403
chr1	116794365	116796133	+	FLORA.GC415	MSTRG.13319	Novel lncRNA	420	2	1	0.237794
chr1	117278845	117279483	+	FLORA.GC419	MSTRG.13365	Novel lncRNA	409	2	1	0.133711
chr1	119015719	119031209	-	FLORA.GC429	MSTRG.13663	Novel lncRNA	4602	2	3	0.270253
chr1	144545894	144546865	-	FLORA.GC606	MSTRG.14543	Novel lncRNA	682	2	3	0.116725
chr1	146003287	146006555	-	FLORA.GC608	MSTRG.14642	Novel lncRNA	289	2	1	0.129944
chr1	150308980	150309829	-	FLORA.GC616	MSTRG.14941	Novel lncRNA	545	2	1	1.19593
chr1	150354165	150355672	+	FLORA.GC617	MSTRG.14944	Novel lncRNA	1210	2	1	0.116659
chr1	150483642	150486155	+	FLORA.GC618	MSTRG.14945	Novel lncRNA	2259	2	1	0.107945
chr1	150772586	150778673	+	FLORA.GC619	MSTRG.14964	Novel lncRNA	201	2	1	0.10603
chr1	151195323	151197948	+	FLORA.GC621	MSTRG.14990	Novel lncRNA	435	2	1	0.14361
chr1	151267480	151280000	+	FLORA.GC622	MSTRG.14994	Novel lncRNA	11840	2	2	0.120818
chr1	151853698	151862120	+	FLORA.GC627	MSTRG.15032	Novel lncRNA	2544	2	8	1.25603
chr1	152644718	152655027	-	FLORA.GC631	MSTRG.15207	Novel lncRNA	1076	3	3	0.122558
chr1	153357107	153357853	+	FLORA.GC634	MSTRG.15462	Novel lncRNA	447	2	2	0.10295
chr1	154670645	154679942	-	FLORA.GC637	MSTRG.15594	Novel lncRNA	2011	2	1	1.19728
chr1	154995960	155002623	+	FLORA.GC642	MSTRG.15627	Novel lncRNA	4192	3	2	0.285828
chr1	155304492	155308747	+	FLORA.GC646	MSTRG.15661	Novel lncRNA	3255	2	3	0.177182
chr1	155885479	155889981	+	FLORA.GC647	MSTRG.15673	Novel lncRNA	339	2	1	0.142739
chr1	156140092	156146277	-	FLORA.GC648	MSTRG.15695	Novel lncRNA	6052	2	1	0.144914
chr1	156397932	156399034	-	FLORA.GC650	MSTRG.15708	Novel lncRNA	248	2	1	0.109183
chr1	156713212	156721882	+	FLORA.GC655	MSTRG.15758	Novel lncRNA	7688	2	6	0.317681
chr1	156802749	156804505	-	FLORA.GC656	MSTRG.15762	Novel lncRNA	1677	2	1	0.404154
chr1	160828262	160830159	+	FLORA.GC667	MSTRG.16484	Novel lncRNA	1252	2	1	0.224285
chr1	160885171	160888022	-	FLORA.GC670	MSTRG.16488	Novel lncRNA	316	2	2	0.171787
chr1	162599845	162627824	+	FLORA.GC676	MSTRG.16622	Novel lncRNA	4163	2	3	0.166026
chr1	168255233	168263338	+	FLORA.GC695	MSTRG.17345	Novel lncRNA	655	2	2	0.488321
chr1	169490859	169500318	-	FLORA.GC699	MSTRG.17423	Novel lncRNA	4818	2	1	0.132794
chr1	171342973	171344326	+	FLORA.GC702	MSTRG.17658	Novel lncRNA	1052	2	1	0.293891
chr1	171482633	171485379	-	FLORA.GC705	MSTRG.17665	Novel lncRNA	313	2	1	0.103899
chr1	172611851	172613311	+	FLORA.GC706	MSTRG.17714	Novel lncRNA	1409	2	1	0.320604
chr1	173496062	173500296	+	FLORA.GC710	MSTRG.17905	Novel lncRNA	1165	2	2	0.479203
chr1	173793406	173799549	-	FLORA.GC711	MSTRG.17915	Novel lncRNA	4957	2	2	0.698677
chr1	175937690	175938578	+	FLORA.GC714	MSTRG.18054	Novel lncRNA	565	2	1	0.326858
chr1	178039382	178052701	+	FLORA.GC720	MSTRG.18184	Novel lncRNA	8785	3	3	1.78546
chr1	178610427	178610854	-	FLORA.GC722	MSTRG.18195	Novel lncRNA	216	2	1	0.155781
chr1	178616428	178618989	-	FLORA.GC723	MSTRG.18196	Novel lncRNA	424	2	1	0.205419
chr1	179076580	179078993	+	FLORA.GC726	MSTRG.18214	Novel lncRNA	746	2	1	0.155975
chr1	182393306	182393980	+	FLORA.GC734	MSTRG.18494	Novel lncRNA	216	2	1	0.105825
chr1	183022430	183023459	-	FLORA.GC738	MSTRG.18572	Novel lncRNA	968	2	1	0.748358
chr1	183612880	183620833	+	FLORA.GC739	MSTRG.18589	Novel lncRNA	5724	3	3	0.46087
chr1	185374156	185377368	-	FLORA.GC744	MSTRG.18707	Novel lncRNA	2701	2	1	0.229265
chr1	186663632	186664111	+	FLORA.GC748	MSTRG.18882	Novel lncRNA	234	2	1	0.175715
chr1	193282140	193289013	-	FLORA.GC759	MSTRG.20110	Novel lncRNA	4587	2	1	0.114318
chr1	193860734	193925522	-	FLORA.GC762	MSTRG.20172	Novel lncRNA	1724	2	1	0.153217
chr1	200867653	200870249	-	FLORA.GC778	MSTRG.21022	Novel lncRNA	958	2	2	0.116427
chr1	202018100	202019923	-	FLORA.GC779	MSTRG.21117	Novel lncRNA	1726	2	1	0.103785
chr1	203423778	203424991	+	FLORA.GC787	MSTRG.21208	Novel lncRNA	1068	2	1	0.141169
chr1	205084463	205086124	+	FLORA.GC794	MSTRG.21332	Novel lncRNA	1481	2	1	0.567608
chr1	205532795	205545644	+	FLORA.GC795	MSTRG.21371	Novel lncRNA	11606	2	1	0.130922
chr1	206005963	206008194	+	FLORA.GC797	MSTRG.21401	Novel lncRNA	409	2	1	0.163151
chr1	206008520	206009263	-	FLORA.GC798	MSTRG.21402	Novel lncRNA	700	2	2	48.2162
chr1	207015462	207018519	+	FLORA.GC802	MSTRG.21459	Novel lncRNA	2996	2	2	0.322164
chr1	212126813	212167916	-	FLORA.GC820	MSTRG.22092	Novel lncRNA	236	2	1	0.120912
chr1	212720734	212726149	-	FLORA.GC827	MSTRG.22152	Novel lncRNA	3739	2	2	0.193606
chr1	214278375	214281099	+	FLORA.GC830	MSTRG.22268	Novel lncRNA	2187	2	1	0.144592
chr1	214665243	214669217	-	FLORA.GC832	MSTRG.22277	Novel lncRNA	3662	2	1	0.310309
chr1	220054457	220057208	-	FLORA.GC840	MSTRG.22899	Novel lncRNA	550	2	1	0.249266
chr1	222554820	222557901	+	FLORA.GC856	MSTRG.23334	Novel lncRNA	3044	2	1	0.89727
chr1	223533460	223537971	-	FLORA.GC860	MSTRG.23459	Novel lncRNA	3033	2	1	0.442379
chr1	223778268	223779623	-	FLORA.GC861	MSTRG.23469	Novel lncRNA	392	2	1	0.181823
chr1	223846091	223847091	-	FLORA.GC862	MSTRG.23472	Novel lncRNA	966	2	1	0.580753
chr1	223884581	223885034	+	FLORA.GC863	MSTRG.23479	Novel lncRNA	311	2	1	0.141751
chr1	224194740	224203020	+	FLORA.GC864	MSTRG.23506	Novel lncRNA	3128	3	2	0.170142
chr1	226053858	226060708	+	FLORA.GC867	MSTRG.23597	Novel lncRNA	4043	3	2	0.168504
chr1	226112309	226116009	-	FLORA.GC868	MSTRG.23601	Novel lncRNA	3651	2	2	0.337352
chr1	226136322	226144676	+	FLORA.GC869	MSTRG.23602	Novel lncRNA	5462	3	12	0.504092
chr1	227781232	227784886	-	FLORA.GC882	MSTRG.23745	Novel lncRNA	3407	2	4	1.01172
chr1	227972253	227973109	-	FLORA.GC885	MSTRG.23767	Novel lncRNA	428	2	1	2.92765
chr1	228426705	228427876	+	FLORA.GC887	MSTRG.23809	Novel lncRNA	695	2	2	0.162047
chr1	229305903	229317841	-	FLORA.GC891	MSTRG.23953	Novel lncRNA	8751	2	6	0.333169
chr1	229660202	229670178	-	FLORA.GC894	MSTRG.23996	Novel lncRNA	9849	2	5	0.373869
chr1	231015430	231018955	+	FLORA.GC897	MSTRG.24230	Novel lncRNA	2572	3	3	0.168148
chr1	231001981	231012285	-	FLORA.GC898	MSTRG.24231	Novel lncRNA	305	2	1	0.141256
chr1	231128842	231145303	+	FLORA.GC899	MSTRG.24249	Novel lncRNA	502	2	1	0.118194
chr1	231453865	231454307	+	FLORA.GC901	MSTRG.24270	Novel lncRNA	211	2	1	0.113052
chr1	233612179	233614003	+	FLORA.GC911	MSTRG.24540	Novel lncRNA	1161	2	1	0.318975
chr1	234365847	234370156	-	FLORA.GC913	MSTRG.24567	Novel lncRNA	2912	2	1	0.132031
chr1	234596773	234604256	-	FLORA.GC917	MSTRG.24591	Novel lncRNA	3365	2	3	0.176793
chr1	234636560	234637179	+	FLORA.GC918	MSTRG.24594	Novel lncRNA	286	2	1	0.108567
chr1	241916803	241939802	+	FLORA.GC939	MSTRG.25300	Novel lncRNA	5338	2	2	0.107296
chr1	242975085	242975396	-	FLORA.GC941	MSTRG.25430	Novel lncRNA	276	2	3	5.72752
chr1	244867641	244910587	-	FLORA.GC944	MSTRG.25542	Novel lncRNA	252	2	1	0.156133
chr1	246768151	246769791	+	FLORA.GC950	MSTRG.25591	Novel lncRNA	1600	2	1	0.132001
chr10	755583	782066	+	FLORA.GC965	MSTRG.26038	Novel lncRNA	1375	4	3	0.112131
chr10	806482	806879	-	FLORA.GC967	MSTRG.26040	Novel lncRNA	349	2	1	0.323136
chr10	5860907	5861608	-	FLORA.GC988	MSTRG.26735	Novel lncRNA	648	2	1	0.540032
chr10	6255533	6274344	-	FLORA.GC989	MSTRG.26755	Novel lncRNA	387	2	3	0.178648
chr10	6254927	6267746	+	FLORA.GC990	MSTRG.26756	Novel lncRNA	1599	2	2	0.111185
chr10	12123255	12125440	+	FLORA.GC1004	MSTRG.27325	Novel lncRNA	1892	2	3	0.199223
chr10	13143025	13151673	+	FLORA.GC1007	MSTRG.27337	Novel lncRNA	6809	2	1	0.180197
chr10	14988078	14991240	+	FLORA.GC1016	MSTRG.27394	Novel lncRNA	3123	2	1	0.145121
chr10	17492813	17497786	-	FLORA.GC1023	MSTRG.27571	Novel lncRNA	206	2	1	0.142764
chr10	23122017	23131515	+	FLORA.GC1041	MSTRG.27870	Novel lncRNA	7918	2	1	0.110428
chr10	24808436	24809401	+	FLORA.GC1045	MSTRG.27943	Novel lncRNA	277	2	1	0.253879
chr10	27100509	27110109	+	FLORA.GC1051	MSTRG.28066	Novel lncRNA	4293	2	4	0.171442
chr10	31759084	31760052	-	FLORA.GC1065	MSTRG.28476	Novel lncRNA	350	2	1	0.577324
chr10	43604173	43604541	+	FLORA.GC1117	MSTRG.29750	Novel lncRNA	321	2	1	0.603234
chr10	50134635	50137414	-	FLORA.GC1132	MSTRG.30601	Novel lncRNA	563	2	1	0.100204
chr10	57539136	57546422	+	FLORA.GC1151	MSTRG.31550	Novel lncRNA	285	2	1	0.104192
chr10	58289590	58292768	+	FLORA.GC1155	MSTRG.31645	Novel lncRNA	3089	2	1	0.674139
chr10	58399231	58401707	+	FLORA.GC1156	MSTRG.31666	Novel lncRNA	2348	2	2	0.845577
chr10	58861422	58865903	+	FLORA.GC1157	MSTRG.31677	Novel lncRNA	309	2	1	0.532317
chr10	60794853	60826829	-	FLORA.GC1160	MSTRG.31890	Novel lncRNA	809	2	1	0.397944
chr10	60796379	60800853	+	FLORA.GC1161	MSTRG.31891	Novel lncRNA	2757	2	1	0.136084
chr10	62124712	62126488	-	FLORA.GC1164	MSTRG.32156	Novel lncRNA	373	2	1	0.110259
chr10	63156017	63161457	-	FLORA.GC1168	MSTRG.32268	Novel lncRNA	2151	2	2	0.110317
chr10	63161496	63166109	+	FLORA.GC1169	MSTRG.32269	Novel lncRNA	528	2	1	0.233827
chr10	68476005	68477178	+	FLORA.GC1186	MSTRG.32810	Novel lncRNA	794	2	1	0.232807
chr10	69446787	69451320	-	FLORA.GC1189	MSTRG.32850	Novel lncRNA	478	2	1	0.137582
chr10	70193968	70195955	-	FLORA.GC1197	MSTRG.32947	Novel lncRNA	983	2	1	0.125047
chr10	70429623	70430089	-	FLORA.GC1198	MSTRG.32967	Novel lncRNA	393	2	1	0.153879
chr10	72356739	72365357	-	FLORA.GC1208	MSTRG.33178	Novel lncRNA	386	2	2	0.140784
chr10	72668641	72680064	+	FLORA.GC1209	MSTRG.33184	Novel lncRNA	984	2	1	0.116351
chr10	73105180	73109660	+	FLORA.GC1211	MSTRG.33197	Novel lncRNA	616	2	2	0.134781
chr10	73433562	73436426	-	FLORA.GC1212	MSTRG.33206	Novel lncRNA	1950	2	1	0.189192
chr10	73628415	73629444	-	FLORA.GC1213	MSTRG.33211	Novel lncRNA	241	2	1	0.420762
chr10	74709308	74722478	-	FLORA.GC1216	MSTRG.33254	Novel lncRNA	12545	2	5	0.221185
chr10	76818222	76823698	+	FLORA.GC1222	MSTRG.33360	Novel lncRNA	3032	2	8	0.16384
chr10	86402015	86403648	-	FLORA.GC1247	MSTRG.34631	Novel lncRNA	1041	2	1	0.11436
chr10	87748285	87751507	-	FLORA.GC1250	MSTRG.34726	Novel lncRNA	3115	2	1	0.119106
chr10	92425318	92451682	-	FLORA.GC1256	MSTRG.35387	Novel lncRNA	4529	2	3	0.193257
chr10	92432356	92451678	+	FLORA.GC1257	MSTRG.35388	Novel lncRNA	1511	2	5	0.217755
chr10	95659779	95663387	+	FLORA.GC1264	MSTRG.35630	Novel lncRNA	3462	2	1	0.13966
chr10	97719951	97721901	-	FLORA.GC1266	MSTRG.35698	Novel lncRNA	488	2	1	0.119916
chr10	100483748	100485815	-	FLORA.GC1277	MSTRG.35884	Novel lncRNA	1974	2	2	0.218562
chr10	101709469	101718371	+	FLORA.GC1282	MSTRG.36003	Novel lncRNA	5329	3	1	0.215019
chr10	102661953	102672638	-	FLORA.GC1287	MSTRG.36047	Novel lncRNA	851	2	2	0.225725
chr10	103863643	103873267	-	FLORA.GC1295	MSTRG.36091	Novel lncRNA	8002	3	3	0.110288
chr10	103875555	103877176	-	FLORA.GC1296	MSTRG.36092	Novel lncRNA	378	2	1	0.188407
chr10	109811442	109860415	-	FLORA.GC1305	MSTRG.37206	Novel lncRNA	2165	2	1	0.378534
chr10	110287372	110288839	+	FLORA.GC1307	MSTRG.37229	Novel lncRNA	280	2	1	0.232028
chr10	111016746	111022766	+	FLORA.GC1312	MSTRG.37309	Novel lncRNA	1030	3	2	0.302134
chr10	114046909	114083711	-	FLORA.GC1321	MSTRG.37676	Novel lncRNA	1117	2	1	0.202982
chr10	117869714	117873991	-	FLORA.GC1329	MSTRG.37994	Novel lncRNA	1178	2	1	0.10467
chr10	118291344	118293805	-	FLORA.GC1331	MSTRG.38084	Novel lncRNA	218	2	1	0.104999
chr10	119178877	119207587	+	FLORA.GC1340	MSTRG.38229	Novel lncRNA	1655	4	1	0.214327
chr10	119641325	119651365	+	FLORA.GC1344	MSTRG.38248	Novel lncRNA	883	4	2	0.101113
chr10	123137742	123139421	+	FLORA.GC1363	MSTRG.38596	Novel lncRNA	1547	2	1	0.25388
chr10	127797361	127797683	-	FLORA.GC1389	MSTRG.39046	Novel lncRNA	216	2	1	0.138474
chr10	127875717	127877829	-	FLORA.GC1392	MSTRG.39069	Novel lncRNA	2088	2	1	0.373586
chr10	128464330	128464663	-	FLORA.GC1393	MSTRG.39147	Novel lncRNA	268	2	2	0.486349
chr10	131080458	131087530	+	FLORA.GC1404	MSTRG.39744	Novel lncRNA	6999	2	3	0.17296
chr10	131384925	131390916	-	FLORA.GC1406	MSTRG.39768	Novel lncRNA	527	2	3	0.546866
chr10	131850912	131851156	-	FLORA.GC1410	MSTRG.39904	Novel lncRNA	209	2	1	0.105813
chr10	133004160	133004575	+	FLORA.GC1418	MSTRG.39986	Novel lncRNA	385	2	1	1.94081
chr10	133005360	133008036	-	FLORA.GC1419	MSTRG.39987	Novel lncRNA	2643	2	1	0.135734
chr10	133444031	133444298	-	FLORA.GC1422	MSTRG.40043	Novel lncRNA	207	2	1	0.171073
chr10	133439923	133440243	+	FLORA.GC1423	MSTRG.40044	Novel lncRNA	268	2	1	0.176772
chr11	268104	278346	-	FLORA.GC1427	MSTRG.40095	Novel lncRNA	3560	4	5	0.182663
chr11	301665	302254	+	FLORA.GC1428	MSTRG.40101	Novel lncRNA	283	2	1	0.135286
chr11	492792	494081	-	FLORA.GC1432	MSTRG.40131	Novel lncRNA	1199	2	1	0.29448
chr11	507301	515655	-	FLORA.GC1433	MSTRG.40133	Novel lncRNA	7575	3	9	0.34308
chr11	633817	636562	-	FLORA.GC1434	MSTRG.40148	Novel lncRNA	1141	2	1	0.300781
chr11	1221857	1223053	+	FLORA.GC1435	MSTRG.40201	Novel lncRNA	314	2	1	0.122183
chr11	1265277	1270999	-	FLORA.GC1436	MSTRG.40203	Novel lncRNA	286	2	1	0.514561
chr11	2205378	2212167	+	FLORA.GC1443	MSTRG.40363	Novel lncRNA	5010	2	4	1.48568
chr11	2263744	2264707	+	FLORA.GC1444	MSTRG.40365	Novel lncRNA	208	2	1	0.253528
chr11	6690404	6705284	+	FLORA.GC1458	MSTRG.40839	Novel lncRNA	1650	4	3	0.108208
chr11	9572955	9573606	-	FLORA.GC1463	MSTRG.41165	Novel lncRNA	508	2	1	0.171926
chr11	10294755	10297875	+	FLORA.GC1467	MSTRG.41183	Novel lncRNA	328	2	1	0.105481
chr11	10509190	10511003	+	FLORA.GC1469	MSTRG.41188	Novel lncRNA	1749	3	3	0.633703
chr11	15529791	15531269	+	FLORA.GC1479	MSTRG.41609	Novel lncRNA	337	2	1	0.191623
chr11	18273857	18277459	-	FLORA.GC1489	MSTRG.41784	Novel lncRNA	2504	2	2	0.132335
chr11	27320943	27330826	+	FLORA.GC1504	MSTRG.42805	Novel lncRNA	4495	2	1	0.222445
chr11	33739774	33740839	-	FLORA.GC1517	MSTRG.43548	Novel lncRNA	301	2	1	0.216199
chr11	34149202	34150979	-	FLORA.GC1519	MSTRG.43585	Novel lncRNA	1329	2	1	0.264364
chr11	34358220	34360507	+	FLORA.GC1520	MSTRG.43586	Novel lncRNA	850	2	1	0.126435
chr11	44087527	44095520	+	FLORA.GC1541	MSTRG.45150	Novel lncRNA	2676	2	1	0.157724
chr11	44245491	44248677	-	FLORA.GC1542	MSTRG.45153	Novel lncRNA	2000	2	1	0.891145
chr11	44620364	44624070	+	FLORA.GC1544	MSTRG.45243	Novel lncRNA	3379	2	2	0.260974
chr11	44628798	44629307	-	FLORA.GC1545	MSTRG.45244	Novel lncRNA	421	2	1	0.116393
chr11	46321423	46330038	+	FLORA.GC1551	MSTRG.45533	Novel lncRNA	7681	2	6	0.143341
chr11	46601292	46602860	-	FLORA.GC1552	MSTRG.45542	Novel lncRNA	1517	2	1	0.839179
chr11	56690747	56691721	+	FLORA.GC1632	MSTRG.47373	Novel lncRNA	929	2	2	0.948363
chr11	57819547	57860268	-	FLORA.GC1637	MSTRG.47607	Novel lncRNA	40698	3	8	0.337829
chr11	61129245	61129794	-	FLORA.GC1651	MSTRG.48114	Novel lncRNA	355	2	1	0.100123
chr11	61165627	61167617	+	FLORA.GC1653	MSTRG.48117	Novel lncRNA	1523	2	2	0.118074
chr11	61378595	61383019	-	FLORA.GC1656	MSTRG.48131	Novel lncRNA	356	2	2	0.167465
chr11	61974307	62004972	+	FLORA.GC1660	MSTRG.48194	Novel lncRNA	6928	3	3	0.102533
chr11	62557728	62559558	+	FLORA.GC1664	MSTRG.48288	Novel lncRNA	1444	2	1	0.101195
chr11	62769095	62769751	+	FLORA.GC1665	MSTRG.48306	Novel lncRNA	330	2	1	0.113998
chr11	63546463	63552732	-	FLORA.GC1667	MSTRG.48378	Novel lncRNA	2449	2	2	0.718801
chr11	63828255	63829464	-	FLORA.GC1668	MSTRG.48389	Novel lncRNA	423	2	1	0.231077
chr11	63919619	63920289	-	FLORA.GC1669	MSTRG.48393	Novel lncRNA	423	2	1	0.22767
chr11	63920968	63922175	+	FLORA.GC1670	MSTRG.48394	Novel lncRNA	756	2	2	0.117893
chr11	63958738	63967888	+	FLORA.GC1672	MSTRG.48396	Novel lncRNA	1298	2	3	0.141647
chr11	64763400	64764570	-	FLORA.GC1676	MSTRG.48475	Novel lncRNA	977	2	1	0.311275
chr11	64819497	64823385	+	FLORA.GC1677	MSTRG.48480	Novel lncRNA	445	2	1	1.79252
chr11	65147975	65153261	-	FLORA.GC1681	MSTRG.48507	Novel lncRNA	4604	2	1	0.207504
chr11	65652841	65653584	-	FLORA.GC1684	MSTRG.48551	Novel lncRNA	578	2	1	0.366554
chr11	65806073	65818439	-	FLORA.GC1685	MSTRG.48563	Novel lncRNA	3389	2	2	0.124424
chr11	66246247	66251543	+	FLORA.GC1689	MSTRG.48601	Novel lncRNA	2422	2	1	1.72824
chr11	66289171	66290628	+	FLORA.GC1691	MSTRG.48606	Novel lncRNA	1389	2	2	0.15021
chr11	66606020	66613215	-	FLORA.GC1693	MSTRG.48648	Novel lncRNA	1960	2	4	0.395628
chr11	66743051	66743791	-	FLORA.GC1695	MSTRG.48654	Novel lncRNA	607	2	1	0.402236
chr11	67443829	67447715	+	FLORA.GC1699	MSTRG.48690	Novel lncRNA	2522	2	1	0.146548
chr11	67444430	67446736	-	FLORA.GC1700	MSTRG.48691	Novel lncRNA	1400	2	1	0.154776
chr11	67573487	67583594	+	FLORA.GC1701	MSTRG.48726	Novel lncRNA	5963	2	2	0.122858
chr11	68004983	68007152	+	FLORA.GC1702	MSTRG.48805	Novel lncRNA	990	2	1	0.117464
chr11	68668219	68670313	-	FLORA.GC1711	MSTRG.48849	Novel lncRNA	1251	4	3	0.204491
chr11	68884125	68888461	-	FLORA.GC1713	MSTRG.48860	Novel lncRNA	2041	3	2	0.104093
chr11	68944716	68949378	+	FLORA.GC1714	MSTRG.48864	Novel lncRNA	3654	2	1	0.219214
chr11	69289529	69294128	-	FLORA.GC1719	MSTRG.48897	Novel lncRNA	639	2	1	0.112128
chr11	69675494	69675849	+	FLORA.GC1725	MSTRG.48963	Novel lncRNA	221	2	1	0.269623
chr11	70269166	70270598	+	FLORA.GC1729	MSTRG.49006	Novel lncRNA	1254	2	3	0.800306
chr11	71275065	71310414	+	FLORA.GC1732	MSTRG.49016	Novel lncRNA	21190	4	3	0.102667
chr11	72682450	72683152	-	FLORA.GC1739	MSTRG.49149	Novel lncRNA	444	2	1	0.10052
chr11	73663111	73670468	+	FLORA.GC1741	MSTRG.49195	Novel lncRNA	232	2	1	0.102004
chr11	73761518	73770169	-	FLORA.GC1742	MSTRG.49198	Novel lncRNA	2399	2	1	0.27296
chr11	73973792	73974665	-	FLORA.GC1745	MSTRG.49204	Novel lncRNA	712	2	1	0.786234
chr11	75371358	75382722	-	FLORA.GC1746	MSTRG.49287	Novel lncRNA	355	2	1	0.192229
chr11	78010634	78013372	-	FLORA.GC1755	MSTRG.49496	Novel lncRNA	2488	2	1	0.121225
chr11	85689259	85693651	-	FLORA.GC1767	MSTRG.50213	Novel lncRNA	3723	2	1	0.226393
chr11	86788670	86791057	-	FLORA.GC1772	MSTRG.50303	Novel lncRNA	1214	2	1	0.102637
chr11	94539119	94543838	-	FLORA.GC1787	MSTRG.51472	Novel lncRNA	475	2	2	0.239753
chr11	95135965	95137368	-	FLORA.GC1788	MSTRG.51552	Novel lncRNA	933	2	1	0.339813
chr11	102908418	102909734	+	FLORA.GC1810	MSTRG.52456	Novel lncRNA	667	2	1	0.100013
chr11	102916875	102917491	+	FLORA.GC1811	MSTRG.52457	Novel lncRNA	571	2	1	0.310683
chr11	111561752	111564611	-	FLORA.GC1824	MSTRG.53876	Novel lncRNA	1823	2	1	0.423239
chr11	116521047	116524240	-	FLORA.GC1827	MSTRG.54627	Novel lncRNA	213	2	1	0.832103
chr11	118793218	118794847	-	FLORA.GC1837	MSTRG.54790	Novel lncRNA	1367	2	1	0.124736
chr11	120319945	120321322	-	FLORA.GC1847	MSTRG.54993	Novel lncRNA	1180	2	1	0.264279
chr11	123063347	123065011	+	FLORA.GC1850	MSTRG.55225	Novel lncRNA	507	2	1	0.194556
chr11	127940255	127940911	-	FLORA.GC1865	MSTRG.55979	Novel lncRNA	631	2	1	0.552613
chr11	130215911	130222304	+	FLORA.GC1883	MSTRG.56198	Novel lncRNA	1291	2	2	0.100314
chr11	130756754	130758910	-	FLORA.GC1884	MSTRG.56242	Novel lncRNA	508	2	1	0.124479
chr12	1788785	1789477	+	FLORA.GC1901	MSTRG.56753	Novel lncRNA	667	2	1	0.34343
chr12	3783798	3786065	-	FLORA.GC1905	MSTRG.56824	Novel lncRNA	2212	2	1	0.152351
chr12	6413119	6416216	+	FLORA.GC1910	MSTRG.57022	Novel lncRNA	2343	2	1	0.196319
chr12	6710084	6722656	-	FLORA.GC1911	MSTRG.57052	Novel lncRNA	1137	2	1	0.136315
chr12	6923771	6924169	+	FLORA.GC1914	MSTRG.57066	Novel lncRNA	289	2	1	0.182818
chr12	7071126	7071801	+	FLORA.GC1915	MSTRG.57074	Novel lncRNA	538	2	1	0.19839
chr12	10580258	10581020	+	FLORA.GC1924	MSTRG.57449	Novel lncRNA	565	2	1	0.161358
chr12	12881703	12883913	+	FLORA.GC1935	MSTRG.57569	Novel lncRNA	409	2	1	0.112151
chr12	12917938	12927725	-	FLORA.GC1936	MSTRG.57571	Novel lncRNA	9047	2	8	0.473367
chr12	16992084	16992689	-	FLORA.GC1951	MSTRG.57817	Novel lncRNA	299	2	1	0.119262
chr12	17023688	17024108	+	FLORA.GC1953	MSTRG.57824	Novel lncRNA	322	2	1	0.102099
chr12	31256688	31257710	+	FLORA.GC1985	MSTRG.58937	Novel lncRNA	293	2	1	0.103205
chr12	31264994	31278551	-	FLORA.GC1986	MSTRG.58939	Novel lncRNA	7066	2	3	0.395308
chr12	32756487	32790744	+	FLORA.GC1997	MSTRG.58989	Novel lncRNA	7961	2	3	0.125357
chr12	32896848	32901149	-	FLORA.GC1998	MSTRG.58991	Novel lncRNA	926	2	2	0.157864
chr12	43661104	43661417	+	FLORA.GC2036	MSTRG.60782	Novel lncRNA	259	2	3	0.501504
chr12	45728844	45729641	-	FLORA.GC2042	MSTRG.60948	Novel lncRNA	481	2	1	0.3061
chr12	48641247	48642739	-	FLORA.GC2050	MSTRG.61314	Novel lncRNA	1305	2	1	0.156466
chr12	48797143	48798818	-	FLORA.GC2051	MSTRG.61323	Novel lncRNA	426	2	1	0.126985
chr12	48900015	48902543	+	FLORA.GC2052	MSTRG.61332	Novel lncRNA	486	2	2	0.122433
chr12	49528513	49529670	+	FLORA.GC2055	MSTRG.61367	Novel lncRNA	550	2	1	0.19396
chr12	50101118	50103051	-	FLORA.GC2057	MSTRG.61400	Novel lncRNA	1678	2	1	0.118871
chr12	51028687	51029594	-	FLORA.GC2060	MSTRG.61440	Novel lncRNA	218	2	1	0.159873
chr12	51089080	51093662	+	FLORA.GC2062	MSTRG.61447	Novel lncRNA	1257	2	2	0.10798
chr12	51222471	51229770	-	FLORA.GC2065	MSTRG.61451	Novel lncRNA	6586	2	1	0.163641
chr12	51568213	51571932	+	FLORA.GC2067	MSTRG.61485	Novel lncRNA	582	2	1	0.120426
chr12	52958311	53000836	+	FLORA.GC2077	MSTRG.61697	Novel lncRNA	1108	2	3	0.106967
chr12	53262194	53264683	+	FLORA.GC2080	MSTRG.61722	Novel lncRNA	345	2	1	0.11206
chr12	56075509	56076764	-	FLORA.GC2090	MSTRG.62187	Novel lncRNA	808	2	2	0.463996
chr12	56197441	56201309	+	FLORA.GC2093	MSTRG.62199	Novel lncRNA	213	2	1	0.125918
chr12	56266477	56266837	+	FLORA.GC2094	MSTRG.62201	Novel lncRNA	273	2	1	0.105329
chr12	56646069	56662062	-	FLORA.GC2096	MSTRG.62229	Novel lncRNA	1657	2	5	0.135729
chr12	56657191	56659871	+	FLORA.GC2097	MSTRG.62230	Novel lncRNA	233	2	1	0.112352
chr12	56690116	56711009	+	FLORA.GC2098	MSTRG.62231	Novel lncRNA	552	2	1	0.269834
chr12	57459281	57460134	-	FLORA.GC2100	MSTRG.62314	Novel lncRNA	668	2	1	0.372207
chr12	57721561	57723002	-	FLORA.GC2103	MSTRG.62333	Novel lncRNA	1267	2	2	0.571175
chr12	58864135	58872148	+	FLORA.GC2107	MSTRG.62591	Novel lncRNA	7948	2	1	0.162038
chr12	61340329	61340619	-	FLORA.GC2113	MSTRG.63030	Novel lncRNA	250	2	1	0.411575
chr12	69357668	69359701	+	FLORA.GC2132	MSTRG.63771	Novel lncRNA	1606	2	1	0.112803
chr12	81999482	82005886	+	FLORA.GC2155	MSTRG.64840	Novel lncRNA	966	4	2	0.118865
chr12	89412134	89413171	+	FLORA.GC2174	MSTRG.65932	Novel lncRNA	498	2	1	0.271755
chr12	94564138	94564716	-	FLORA.GC2182	MSTRG.66518	Novel lncRNA	356	2	1	0.217347
chr12	94566315	94567080	-	FLORA.GC2183	MSTRG.66519	Novel lncRNA	454	2	1	0.181237
chr12	98550382	98582297	-	FLORA.GC2194	MSTRG.66869	Novel lncRNA	2738	2	6	0.102107
chr12	100147007	100148522	-	FLORA.GC2195	MSTRG.66888	Novel lncRNA	897	2	1	0.114663
chr12	104138576	104139013	+	FLORA.GC2204	MSTRG.67216	Novel lncRNA	211	2	1	0.158624
chr12	107713168	107716908	-	FLORA.GC2212	MSTRG.67475	Novel lncRNA	501	2	3	0.335314
chr12	110225123	110225958	+	FLORA.GC2218	MSTRG.67730	Novel lncRNA	703	2	1	0.109043
chr12	110368303	110371872	+	FLORA.GC2222	MSTRG.67736	Novel lncRNA	210	2	1	0.982929
chr12	110370267	110371034	-	FLORA.GC2223	MSTRG.67737	Novel lncRNA	357	2	1	0.137011
chr12	111620329	111642144	-	FLORA.GC2224	MSTRG.67807	Novel lncRNA	912	2	3	0.130863
chr12	112024254	112025437	-	FLORA.GC2225	MSTRG.67817	Novel lncRNA	999	2	1	0.293714
chr12	113793718	113812982	-	FLORA.GC2229	MSTRG.67957	Novel lncRNA	4319	2	2	0.129254
chr12	114662223	114664030	-	FLORA.GC2234	MSTRG.68108	Novel lncRNA	223	2	2	0.42826
chr12	116894753	116905154	-	FLORA.GC2240	MSTRG.68376	Novel lncRNA	306	2	1	0.183952
chr12	118145996	118149714	+	FLORA.GC2243	MSTRG.68391	Novel lncRNA	1037	2	2	0.134523
chr12	118422197	118423202	-	FLORA.GC2244	MSTRG.68395	Novel lncRNA	688	2	1	0.256682
chr12	120501274	120503230	-	FLORA.GC2251	MSTRG.68565	Novel lncRNA	627	2	1	0.121756
chr12	120705033	120708635	-	FLORA.GC2252	MSTRG.68583	Novel lncRNA	2754	2	1	0.349437
chr12	121017763	121018580	-	FLORA.GC2253	MSTRG.68596	Novel lncRNA	693	2	1	0.631173
chr12	124316025	124320821	+	FLORA.GC2262	MSTRG.68708	Novel lncRNA	4605	2	1	0.108027
chr12	124740076	124757201	+	FLORA.GC2267	MSTRG.68738	Novel lncRNA	14947	3	2	0.17964
chr12	124908039	124909422	+	FLORA.GC2269	MSTRG.68748	Novel lncRNA	281	2	2	0.110665
chr12	124940134	124946814	+	FLORA.GC2270	MSTRG.68752	Novel lncRNA	2683	2	2	0.229058
chr12	131886609	131887211	+	FLORA.GC2299	MSTRG.69591	Novel lncRNA	258	2	1	0.110911
chr12	132156255	132157046	-	FLORA.GC2301	MSTRG.69607	Novel lncRNA	242	2	1	0.108868
chr12	132961221	132963121	-	FLORA.GC2305	MSTRG.69688	Novel lncRNA	1250	2	1	0.122167
chr13	19607568	19632232	-	FLORA.GC2400	MSTRG.70225	Novel lncRNA	4606	2	3	0.333929
chr13	19785145	19818118	-	FLORA.GC2401	MSTRG.70228	Novel lncRNA	1905	3	6	0.175261
chr13	19818628	19821335	+	FLORA.GC2402	MSTRG.70230	Novel lncRNA	2303	2	1	0.264366
chr13	20727980	20728718	+	FLORA.GC2406	MSTRG.70308	Novel lncRNA	631	2	1	0.379701
chr13	20773960	20777098	-	FLORA.GC2407	MSTRG.70309	Novel lncRNA	2996	2	1	0.16776
chr13	27256692	27270323	+	FLORA.GC2436	MSTRG.70924	Novel lncRNA	6696	2	1	0.109655
chr13	27402774	27406750	+	FLORA.GC2438	MSTRG.70941	Novel lncRNA	2542	3	1	0.156448
chr13	27539795	27545782	-	FLORA.GC2441	MSTRG.70961	Novel lncRNA	4490	2	2	0.150435
chr13	28115119	28125312	+	FLORA.GC2444	MSTRG.71008	Novel lncRNA	1590	2	1	0.126508
chr13	32794937	32799926	+	FLORA.GC2457	MSTRG.71472	Novel lncRNA	879	2	1	0.144593
chr13	36838953	36840330	-	FLORA.GC2468	MSTRG.71931	Novel lncRNA	592	2	1	0.218359
chr13	48973005	48973684	+	FLORA.GC2492	MSTRG.73448	Novel lncRNA	636	2	1	0.949071
chr13	49909842	49912664	+	FLORA.GC2498	MSTRG.73497	Novel lncRNA	1394	2	1	0.120544
chr13	57729707	57773319	-	FLORA.GC2519	MSTRG.74673	Novel lncRNA	2002	2	4	0.174359
chr13	62506759	62507136	+	FLORA.GC2527	MSTRG.75775	Novel lncRNA	281	2	1	0.120022
chr13	67339921	67348410	-	FLORA.GC2531	MSTRG.76752	Novel lncRNA	3459	2	2	0.215356
chr13	73016464	73024136	+	FLORA.GC2553	MSTRG.77880	Novel lncRNA	5207	3	7	0.158193
chr13	73043957	73050046	-	FLORA.GC2555	MSTRG.77883	Novel lncRNA	505	2	1	0.127592
chr13	80291391	80326692	+	FLORA.GC2571	MSTRG.78823	Novel lncRNA	740	2	3	0.108235
chr13	106146730	106153853	+	FLORA.GC2646	MSTRG.82526	Novel lncRNA	1361	2	1	0.166941
chr13	106535971	106536579	+	FLORA.GC2647	MSTRG.82567	Novel lncRNA	539	2	1	0.111927
chr13	109417873	109473496	-	FLORA.GC2655	MSTRG.82870	Novel lncRNA	324	3	1	14.1175
chr13	110561769	110585762	-	FLORA.GC2662	MSTRG.83030	Novel lncRNA	9823	2	8	0.133711
chr13	110640387	110641343	+	FLORA.GC2665	MSTRG.83035	Novel lncRNA	296	2	1	0.166977
chr13	113453527	113455815	-	FLORA.GC2683	MSTRG.83279	Novel lncRNA	2260	2	1	0.145055
chr14	20364811	20365557	-	FLORA.GC2695	MSTRG.83670	Novel lncRNA	592	2	1	0.136123
chr14	20478239	20481423	-	FLORA.GC2696	MSTRG.83678	Novel lncRNA	2312	2	1	0.296025
chr14	21270307	21280364	-	FLORA.GC2699	MSTRG.83800	Novel lncRNA	229	2	1	0.1284
chr14	21851800	21852556	+	FLORA.GC2705	MSTRG.83899	Novel lncRNA	352	2	1	0.272472
chr14	22871226	22871601	-	FLORA.GC2714	MSTRG.84237	Novel lncRNA	270	2	1	0.185464
chr14	23582753	23609521	-	FLORA.GC2717	MSTRG.84301	Novel lncRNA	2105	4	1	0.885468
chr14	24696663	24697613	+	FLORA.GC2725	MSTRG.84503	Novel lncRNA	422	2	2	0.120184
chr14	35814680	35818082	-	FLORA.GC2742	MSTRG.85701	Novel lncRNA	2627	2	1	0.136921
chr14	38245612	38250627	+	FLORA.GC2745	MSTRG.85995	Novel lncRNA	4356	2	1	0.225429
chr14	39184929	39187585	+	FLORA.GC2749	MSTRG.86216	Novel lncRNA	326	2	1	0.118321
chr14	39183223	39191939	-	FLORA.GC2750	MSTRG.86217	Novel lncRNA	330	2	1	0.314742
chr14	49766656	49767591	+	FLORA.GC2775	MSTRG.88052	Novel lncRNA	440	2	1	0.237774
chr14	51273828	51287930	+	FLORA.GC2778	MSTRG.88134	Novel lncRNA	253	2	1	0.105388
chr14	53941843	53943575	+	FLORA.GC2789	MSTRG.88367	Novel lncRNA	1712	2	1	0.276801
chr14	54420223	54422026	+	FLORA.GC2793	MSTRG.88444	Novel lncRNA	1473	2	2	0.388174
chr14	54541718	54542892	+	FLORA.GC2795	MSTRG.88459	Novel lncRNA	1119	2	1	0.172411
chr14	54566107	54567078	+	FLORA.GC2796	MSTRG.88462	Novel lncRNA	358	2	1	0.628323
chr14	55072481	55073472	+	FLORA.GC2798	MSTRG.88482	Novel lncRNA	343	2	1	0.135235
chr14	55361924	55366384	-	FLORA.GC2800	MSTRG.88497	Novel lncRNA	4205	2	1	0.255191
chr14	57454663	57462565	+	FLORA.GC2805	MSTRG.88754	Novel lncRNA	250	2	1	0.571181
chr14	64703703	64704086	-	FLORA.GC2820	MSTRG.89304	Novel lncRNA	257	2	1	0.11312
chr14	69774144	69774893	-	FLORA.GC2832	MSTRG.89585	Novel lncRNA	217	2	1	0.194382
chr14	70565560	70569423	-	FLORA.GC2835	MSTRG.89635	Novel lncRNA	3689	2	1	0.210136
chr14	70712158	70722512	-	FLORA.GC2836	MSTRG.89643	Novel lncRNA	7539	2	1	0.150112
chr14	73225587	73226531	+	FLORA.GC2839	MSTRG.89760	Novel lncRNA	341	2	1	0.164982
chr14	73703733	73709393	-	FLORA.GC2844	MSTRG.89781	Novel lncRNA	5619	2	2	0.620039
chr14	74741344	74758635	+	FLORA.GC2847	MSTRG.89840	Novel lncRNA	592	2	3	0.105527
chr14	75051541	75052306	+	FLORA.GC2849	MSTRG.89860	Novel lncRNA	372	2	1	0.13955
chr14	75282241	75283349	-	FLORA.GC2852	MSTRG.89876	Novel lncRNA	975	2	1	0.213934
chr14	77391563	77392142	-	FLORA.GC2859	MSTRG.89970	Novel lncRNA	414	2	1	0.291686
chr14	91440818	91446216	-	FLORA.GC2884	MSTRG.91937	Novel lncRNA	4538	2	2	0.150636
chr14	92112074	92115244	+	FLORA.GC2886	MSTRG.91947	Novel lncRNA	211	2	1	0.107039
chr14	92691621	92699842	+	FLORA.GC2888	MSTRG.91986	Novel lncRNA	7865	2	1	0.114408
chr14	94761333	94764905	-	FLORA.GC2903	MSTRG.92192	Novel lncRNA	1870	2	1	0.128863
chr14	101950002	101952307	-	FLORA.GC2930	MSTRG.93504	Novel lncRNA	1992	2	1	0.369235
chr14	103260801	103279060	-	FLORA.GC2936	MSTRG.93562	Novel lncRNA	13378	2	1	0.106121
chr14	103504059	103505155	+	FLORA.GC2939	MSTRG.93582	Novel lncRNA	963	2	2	0.324208
chr14	104687059	104687884	-	FLORA.GC2949	MSTRG.93740	Novel lncRNA	332	2	1	0.113853
chr14	104816137	104818652	+	FLORA.GC2951	MSTRG.93754	Novel lncRNA	1011	2	2	0.290581
chr14	105034238	105046252	-	FLORA.GC2954	MSTRG.93777	Novel lncRNA	2519	3	2	0.123672
chr14	105032467	105039297	+	FLORA.GC2955	MSTRG.93778	Novel lncRNA	5211	2	2	0.115577
chr14	105125946	105127468	-	FLORA.GC2956	MSTRG.93782	Novel lncRNA	1324	2	1	0.287643
chr14	105481957	105483454	+	FLORA.GC2957	MSTRG.93809	Novel lncRNA	571	3	1	0.330497
chr14	105626217	105627640	+	FLORA.GC2964	MSTRG.93854	Novel lncRNA	900	2	1	0.214129
chr14	105701199	105703994	+	FLORA.GC2965	MSTRG.93876	Novel lncRNA	2476	4	8	0.409984
chr14	105871953	105878306	+	FLORA.GC2970	MSTRG.93946	Novel lncRNA	1847	2	1	0.137937
chr14	105884896	105886012	-	FLORA.GC2971	MSTRG.93951	Novel lncRNA	487	2	1	0.439876
chr14	105904727	105906317	+	FLORA.GC2972	MSTRG.93954	Novel lncRNA	1526	2	3	0.322748
chr14	106088574	106089224	-	FLORA.GC2974	MSTRG.94062	Novel lncRNA	286	2	1	1.34091
chr14	106235595	106236271	+	FLORA.GC2979	MSTRG.94151	Novel lncRNA	549	2	1	0.123359
chr14	106255680	106257760	-	FLORA.GC2980	MSTRG.94159	Novel lncRNA	949	2	1	0.328985
chr14	106275811	106276540	-	FLORA.GC2982	MSTRG.94171	Novel lncRNA	643	2	1	0.365308
chr14	106344836	106349282	-	FLORA.GC2983	MSTRG.94211	Novel lncRNA	1771	4	4	0.181303
chr14	106637976	106639118	-	FLORA.GC2990	MSTRG.94375	Novel lncRNA	564	2	1	0.154419
chr14	106762589	106763296	-	FLORA.GC2995	MSTRG.94435	Novel lncRNA	500	2	1	0.111205
chr14	106845686	106850628	+	FLORA.GC2997	MSTRG.94469	Novel lncRNA	604	2	4	0.158072
chr14	106854334	106856260	+	FLORA.GC2998	MSTRG.94471	Novel lncRNA	692	2	1	0.106069
chr15	23373461	23374027	-	FLORA.GC3023	MSTRG.95225	Novel lncRNA	281	2	1	0.117354
chr15	30812339	30814440	+	FLORA.GC3038	MSTRG.96089	Novel lncRNA	1989	2	1	0.120959
chr15	30895747	30897067	-	FLORA.GC3040	MSTRG.96093	Novel lncRNA	269	2	1	0.300709
chr15	30900328	30903849	-	FLORA.GC3041	MSTRG.96095	Novel lncRNA	751	3	2	0.112284
chr15	39580423	39581052	+	FLORA.GC3059	MSTRG.96868	Novel lncRNA	292	2	1	0.16628
chr15	40858575	40859841	+	FLORA.GC3063	MSTRG.96945	Novel lncRNA	593	2	1	1.16351
chr15	40858218	40860790	-	FLORA.GC3064	MSTRG.96946	Novel lncRNA	2033	2	1	1.588
chr15	41402550	41404440	+	FLORA.GC3067	MSTRG.96976	Novel lncRNA	1031	2	1	0.160663
chr15	41513888	41517141	-	FLORA.GC3068	MSTRG.96980	Novel lncRNA	2744	2	2	0.255382
chr15	41773083	41774432	+	FLORA.GC3069	MSTRG.96990	Novel lncRNA	1206	2	1	0.176674
chr15	43531680	43533448	-	FLORA.GC3072	MSTRG.97037	Novel lncRNA	1332	2	1	0.112311
chr15	45694917	45702278	+	FLORA.GC3081	MSTRG.97167	Novel lncRNA	904	2	1	0.100275
chr15	50765811	50766918	-	FLORA.GC3096	MSTRG.97727	Novel lncRNA	959	2	2	0.102276
chr15	59100327	59103368	-	FLORA.GC3107	MSTRG.98142	Novel lncRNA	295	2	1	0.190016
chr15	62109917	62163534	-	FLORA.GC3112	MSTRG.98360	Novel lncRNA	31689	2	1	0.120697
chr15	64775591	64795970	-	FLORA.GC3121	MSTRG.98526	Novel lncRNA	291	2	2	0.54209
chr15	72743064	72749698	+	FLORA.GC3151	MSTRG.99023	Novel lncRNA	968	2	2	0.243756
chr15	74054886	74055953	-	FLORA.GC3156	MSTRG.99167	Novel lncRNA	933	2	1	0.518247
chr15	74911530	74919789	+	FLORA.GC3160	MSTRG.99239	Novel lncRNA	1402	2	2	0.141776
chr15	75217801	75219043	+	FLORA.GC3163	MSTRG.99254	Novel lncRNA	774	2	1	0.140127
chr15	75457356	75458441	-	FLORA.GC3166	MSTRG.99291	Novel lncRNA	294	2	1	0.118399
chr15	75667974	75668700	+	FLORA.GC3168	MSTRG.99298	Novel lncRNA	431	2	1	0.271543
chr15	78501671	78502311	+	FLORA.GC3173	MSTRG.99465	Novel lncRNA	609	2	1	0.129871
chr15	79950056	79959784	+	FLORA.GC3178	MSTRG.99719	Novel lncRNA	559	2	1	0.237409
chr15	85852797	85854682	-	FLORA.GC3185	MSTRG.100130	Novel lncRNA	1345	2	1	0.112867
chr15	90082210	90083036	+	FLORA.GC3192	MSTRG.100594	Novel lncRNA	643	2	1	2.05534
chr15	90895780	90901345	-	FLORA.GC3201	MSTRG.100620	Novel lncRNA	989	2	2	0.107111
chr16	10046	10524	-	FLORA.GC3223	MSTRG.101947	Novel lncRNA	422	2	1	0.191802
chr16	412498	413085	+	FLORA.GC3228	MSTRG.101991	Novel lncRNA	265	2	1	0.17913
chr16	587626	589290	+	FLORA.GC3229	MSTRG.101998	Novel lncRNA	1178	2	1	0.238907
chr16	674333	675650	-	FLORA.GC3231	MSTRG.102008	Novel lncRNA	1174	2	1	0.128698
chr16	714396	715086	+	FLORA.GC3232	MSTRG.102018	Novel lncRNA	254	2	1	0.2665
chr16	719658	720577	+	FLORA.GC3233	MSTRG.102019	Novel lncRNA	881	2	1	0.289714
chr16	849832	850931	+	FLORA.GC3237	MSTRG.102039	Novel lncRNA	572	2	2	0.402613
chr16	1475616	1475969	+	FLORA.GC3241	MSTRG.102157	Novel lncRNA	258	2	1	0.139792
chr16	1943333	1943973	+	FLORA.GC3246	MSTRG.102181	Novel lncRNA	542	2	1	0.218384
chr16	2677523	2682437	-	FLORA.GC3249	MSTRG.102237	Novel lncRNA	4181	3	1	0.230378
chr16	2899384	2902378	-	FLORA.GC3253	MSTRG.102271	Novel lncRNA	2623	2	3	0.47445
chr16	3237280	3242027	+	FLORA.GC3255	MSTRG.102313	Novel lncRNA	4098	2	2	0.178673
chr16	4456776	4461679	+	FLORA.GC3260	MSTRG.102361	Novel lncRNA	4692	3	7	0.107583
chr16	11538051	11547717	+	FLORA.GC3280	MSTRG.102678	Novel lncRNA	4081	2	2	0.269568
chr16	11648007	11662619	+	FLORA.GC3282	MSTRG.102683	Novel lncRNA	300	2	1	0.102857
chr16	14814146	14820737	+	FLORA.GC3289	MSTRG.102867	Novel lncRNA	3352	2	1	0.118539
chr16	14970733	14974558	-	FLORA.GC3290	MSTRG.102874	Novel lncRNA	1254	2	1	0.148993
chr16	15857034	15858408	-	FLORA.GC3292	MSTRG.102890	Novel lncRNA	231	2	1	0.662612
chr16	19080097	19086599	-	FLORA.GC3309	MSTRG.103128	Novel lncRNA	3808	3	3	0.747821
chr16	20303029	20309571	-	FLORA.GC3314	MSTRG.103215	Novel lncRNA	6502	3	11	2.47289
chr16	21552574	21574061	-	FLORA.GC3319	MSTRG.103265	Novel lncRNA	339	2	1	0.119165
chr16	22336694	22345924	-	FLORA.GC3322	MSTRG.103301	Novel lncRNA	4832	2	1	0.147214
chr16	23459143	23463536	-	FLORA.GC3325	MSTRG.103423	Novel lncRNA	2178	2	1	0.417368
chr16	27224347	27224980	-	FLORA.GC3340	MSTRG.103873	Novel lncRNA	276	2	1	0.538178
chr16	28368800	28378155	-	FLORA.GC3344	MSTRG.103932	Novel lncRNA	3559	2	3	0.271741
chr16	28528071	28532707	+	FLORA.GC3345	MSTRG.103944	Novel lncRNA	4426	2	2	0.148792
chr16	28545608	28546948	+	FLORA.GC3346	MSTRG.103947	Novel lncRNA	378	2	1	0.107934
chr16	28874410	28878401	+	FLORA.GC3347	MSTRG.103972	Novel lncRNA	3519	3	1	0.155033
chr16	28967137	28970240	+	FLORA.GC3348	MSTRG.103976	Novel lncRNA	1348	2	1	0.173174
chr16	29782975	29785490	-	FLORA.GC3354	MSTRG.104027	Novel lncRNA	766	3	3	0.13377
chr16	29848109	29850798	-	FLORA.GC3355	MSTRG.104032	Novel lncRNA	417	2	1	0.255615
chr16	31103563	31105905	+	FLORA.GC3371	MSTRG.104128	Novel lncRNA	1589	3	1	0.11659
chr16	34484802	34596243	-	FLORA.GC3394	MSTRG.104602	Novel lncRNA	1581	4	1	0.114827
chr16	34575266	34584057	+	FLORA.GC3395	MSTRG.104605	Novel lncRNA	1774	2	2	0.171178
chr16	46637556	46643122	+	FLORA.GC3419	MSTRG.105149	Novel lncRNA	394	2	1	0.295009
chr16	50653178	50665035	-	FLORA.GC3432	MSTRG.105673	Novel lncRNA	1949	2	3	0.100629
chr16	55506694	55508990	-	FLORA.GC3444	MSTRG.106761	Novel lncRNA	2257	2	1	0.653801
chr16	58633750	58665108	+	FLORA.GC3451	MSTRG.107006	Novel lncRNA	2491	2	2	0.129913
chr16	60563387	60579079	+	FLORA.GC3461	MSTRG.107482	Novel lncRNA	583	3	1	0.100098
chr16	66404806	66405269	-	FLORA.GC3481	MSTRG.108478	Novel lncRNA	380	2	1	0.45815
chr16	66705442	66707469	-	FLORA.GC3482	MSTRG.108497	Novel lncRNA	479	2	1	0.114345
chr16	67010379	67013715	+	FLORA.GC3484	MSTRG.108515	Novel lncRNA	1358	2	1	0.122461
chr16	67027363	67027793	-	FLORA.GC3485	MSTRG.108520	Novel lncRNA	313	2	1	0.100612
chr16	67151538	67152213	-	FLORA.GC3486	MSTRG.108523	Novel lncRNA	529	2	1	0.166796
chr16	67272662	67277509	+	FLORA.GC3487	MSTRG.108532	Novel lncRNA	2788	3	3	0.361283
chr16	68238117	68244812	-	FLORA.GC3493	MSTRG.108571	Novel lncRNA	1557	2	3	0.274873
chr16	68264019	68264508	+	FLORA.GC3494	MSTRG.108574	Novel lncRNA	384	2	1	0.175389
chr16	68448815	68449924	+	FLORA.GC3495	MSTRG.108575	Novel lncRNA	1012	2	1	0.130744
chr16	68594998	68618753	-	FLORA.GC3498	MSTRG.108596	Novel lncRNA	809	2	3	0.106155
chr16	68835549	68837023	+	FLORA.GC3499	MSTRG.108601	Novel lncRNA	1375	2	2	1.5979
chr16	69085199	69099298	+	FLORA.GC3500	MSTRG.108603	Novel lncRNA	1712	2	4	0.217561
chr16	69557304	69563468	+	FLORA.GC3503	MSTRG.108612	Novel lncRNA	1620	2	2	0.144561
chr16	69970161	69972230	-	FLORA.GC3505	MSTRG.108626	Novel lncRNA	284	2	1	0.136739
chr16	70251935	70252291	+	FLORA.GC3506	MSTRG.108649	Novel lncRNA	266	2	1	2.17924
chr16	70373384	70375975	-	FLORA.GC3508	MSTRG.108651	Novel lncRNA	1974	3	3	0.148905
chr16	70453018	70454372	-	FLORA.GC3509	MSTRG.108655	Novel lncRNA	505	2	1	0.105232
chr16	70577676	70579245	+	FLORA.GC3510	MSTRG.108659	Novel lncRNA	1212	2	2	0.112478
chr16	75111003	75111856	+	FLORA.GC3518	MSTRG.108854	Novel lncRNA	826	2	2	2.03722
chr16	75268321	75269518	+	FLORA.GC3519	MSTRG.108876	Novel lncRNA	342	2	1	0.133927
chr16	77190024	77190811	-	FLORA.GC3523	MSTRG.109015	Novel lncRNA	655	2	1	0.170082
chr16	81300118	81310283	-	FLORA.GC3531	MSTRG.109461	Novel lncRNA	418	2	2	0.13592
chr16	86509106	86510526	+	FLORA.GC3551	MSTRG.109931	Novel lncRNA	1374	2	2	0.469233
chr16	86582337	86583442	+	FLORA.GC3553	MSTRG.109948	Novel lncRNA	963	2	1	0.398899
chr16	88634572	88637015	+	FLORA.GC3561	MSTRG.110197	Novel lncRNA	449	3	1	0.135429
chr17	198793	204362	+	FLORA.GC3568	MSTRG.110397	Novel lncRNA	5534	2	1	0.174282
chr17	488988	489859	+	FLORA.GC3570	MSTRG.110406	Novel lncRNA	851	2	1	0.190032
chr17	721718	732411	-	FLORA.GC3571	MSTRG.110412	Novel lncRNA	876	2	1	0.316648
chr17	724751	726222	+	FLORA.GC3572	MSTRG.110413	Novel lncRNA	1167	2	1	0.261243
chr17	793437	794102	-	FLORA.GC3573	MSTRG.110418	Novel lncRNA	568	2	1	0.188186
chr17	1400381	1420438	+	FLORA.GC3578	MSTRG.110446	Novel lncRNA	3484	2	6	0.130664
chr17	1777576	1779483	-	FLORA.GC3581	MSTRG.110474	Novel lncRNA	1612	2	3	0.473371
chr17	3848945	3858780	+	FLORA.GC3588	MSTRG.110610	Novel lncRNA	1044	4	2	0.173852
chr17	3964465	3969689	-	FLORA.GC3589	MSTRG.110615	Novel lncRNA	4885	2	3	0.117258
chr17	5097234	5097605	+	FLORA.GC3593	MSTRG.110680	Novel lncRNA	241	2	1	0.122288
chr17	7030299	7035029	-	FLORA.GC3602	MSTRG.110830	Novel lncRNA	2898	2	2	0.110001
chr17	7040126	7041226	-	FLORA.GC3603	MSTRG.110832	Novel lncRNA	904	2	1	1.10617
chr17	7141594	7156484	-	FLORA.GC3607	MSTRG.110847	Novel lncRNA	1739	3	1	0.144214
chr17	7143464	7172304	+	FLORA.GC3608	MSTRG.110848	Novel lncRNA	1535	3	2	0.1239
chr17	7267595	7277171	+	FLORA.GC3609	MSTRG.110855	Novel lncRNA	1545	3	2	0.108675
chr17	7548545	7548880	+	FLORA.GC3614	MSTRG.110882	Novel lncRNA	248	2	1	0.125684
chr17	8183744	8186306	-	FLORA.GC3617	MSTRG.110957	Novel lncRNA	491	2	1	0.115633
chr17	8191539	8199021	-	FLORA.GC3618	MSTRG.110958	Novel lncRNA	1047	2	1	0.133888
chr17	8203169	8204683	+	FLORA.GC3619	MSTRG.110961	Novel lncRNA	379	2	1	0.12278
chr17	8270512	8277038	-	FLORA.GC3620	MSTRG.110969	Novel lncRNA	5669	2	3	0.302749
chr17	10198552	10234830	+	FLORA.GC3626	MSTRG.111059	Novel lncRNA	366	2	1	0.821619
chr17	14228760	14229165	-	FLORA.GC3633	MSTRG.111534	Novel lncRNA	205	2	1	0.113972
chr17	15423669	15426176	+	FLORA.GC3639	MSTRG.111849	Novel lncRNA	336	2	1	0.114178
chr17	16356093	16360292	+	FLORA.GC3643	MSTRG.111894	Novel lncRNA	279	2	1	0.128349
chr17	16353680	16354256	-	FLORA.GC3644	MSTRG.111895	Novel lncRNA	223	2	1	0.105575
chr17	16382746	16385416	+	FLORA.GC3646	MSTRG.111899	Novel lncRNA	1940	2	3	0.916567
chr17	17027434	17036280	+	FLORA.GC3653	MSTRG.111981	Novel lncRNA	1879	3	2	0.107521
chr17	18684473	18685075	-	FLORA.GC3657	MSTRG.112126	Novel lncRNA	288	2	1	0.16718
chr17	18688275	18690162	+	FLORA.GC3658	MSTRG.112127	Novel lncRNA	239	2	1	1.53522
chr17	18806723	18808851	-	FLORA.GC3660	MSTRG.112131	Novel lncRNA	907	2	1	0.375198
chr17	20591182	20593213	+	FLORA.GC3665	MSTRG.112289	Novel lncRNA	1919	2	1	0.101926
chr17	21193270	21196809	-	FLORA.GC3671	MSTRG.112340	Novel lncRNA	1844	2	2	0.126648
chr17	21235152	21236464	-	FLORA.GC3672	MSTRG.112347	Novel lncRNA	1123	2	2	0.129636
chr17	26880440	26885980	+	FLORA.GC3709	MSTRG.112894	Novel lncRNA	1118	3	2	0.129897
chr17	28753561	28754930	-	FLORA.GC3719	MSTRG.113081	Novel lncRNA	1062	2	1	0.11786
chr17	29552420	29560534	+	FLORA.GC3725	MSTRG.113110	Novel lncRNA	6304	2	3	0.205079
chr17	30295469	30297520	+	FLORA.GC3726	MSTRG.113125	Novel lncRNA	366	3	2	0.253037
chr17	30895874	30897333	-	FLORA.GC3728	MSTRG.113174	Novel lncRNA	1155	2	1	0.824698
chr17	31562159	31562472	+	FLORA.GC3729	MSTRG.113193	Novel lncRNA	204	2	1	0.124229
chr17	38263469	38264864	+	FLORA.GC3743	MSTRG.113732	Novel lncRNA	566	2	2	0.202486
chr17	38843293	38847863	+	FLORA.GC3750	MSTRG.113764	Novel lncRNA	4007	2	1	0.105741
chr17	38921784	38925166	-	FLORA.GC3752	MSTRG.113770	Novel lncRNA	2684	3	2	0.201854
chr17	38975550	38979631	+	FLORA.GC3754	MSTRG.113774	Novel lncRNA	319	2	1	0.129275
chr17	39574564	39593111	-	FLORA.GC3755	MSTRG.113807	Novel lncRNA	216	2	1	2.08063
chr17	39919914	39921031	+	FLORA.GC3758	MSTRG.113828	Novel lncRNA	964	2	1	1.14534
chr17	40172208	40177008	+	FLORA.GC3760	MSTRG.113849	Novel lncRNA	827	2	2	0.20178
chr17	40284139	40287544	+	FLORA.GC3763	MSTRG.113853	Novel lncRNA	2237	2	2	0.131273
chr17	40548791	40553768	+	FLORA.GC3765	MSTRG.113883	Novel lncRNA	4753	2	2	0.141304
chr17	41707795	41709706	-	FLORA.GC3777	MSTRG.114127	Novel lncRNA	566	2	1	0.119365
chr17	41747261	41754603	-	FLORA.GC3778	MSTRG.114132	Novel lncRNA	7245	2	2	0.248758
chr17	42649281	42649981	-	FLORA.GC3782	MSTRG.114182	Novel lncRNA	265	2	1	0.107818
chr17	43763584	43766111	-	FLORA.GC3788	MSTRG.114263	Novel lncRNA	930	2	1	0.552225
chr17	44162479	44165191	+	FLORA.GC3789	MSTRG.114295	Novel lncRNA	2217	2	1	0.155163
chr17	44324871	44327754	-	FLORA.GC3792	MSTRG.114318	Novel lncRNA	2747	2	1	0.238834
chr17	46260623	46265559	-	FLORA.GC3798	MSTRG.114428	Novel lncRNA	3070	3	2	0.20499
chr17	47193796	47197361	+	FLORA.GC3800	MSTRG.114455	Novel lncRNA	222	2	1	0.103087
chr17	47441318	47448272	+	FLORA.GC3801	MSTRG.114468	Novel lncRNA	6794	2	2	0.350151
chr17	48011349	48012240	+	FLORA.GC3802	MSTRG.114524	Novel lncRNA	346	2	1	0.111544
chr17	48866524	48871574	+	FLORA.GC3810	MSTRG.114585	Novel lncRNA	3343	2	1	0.96012
chr17	48945120	48947111	+	FLORA.GC3811	MSTRG.114596	Novel lncRNA	1674	2	1	0.245523
chr17	49957882	49961289	-	FLORA.GC3816	MSTRG.114708	Novel lncRNA	467	2	2	0.360315
chr17	57048980	57050879	+	FLORA.GC3833	MSTRG.115924	Novel lncRNA	1097	2	1	0.141622
chr17	58518189	58519197	-	FLORA.GC3839	MSTRG.116053	Novel lncRNA	901	2	1	0.164505
chr17	59278131	59278661	+	FLORA.GC3840	MSTRG.116073	Novel lncRNA	390	2	1	0.150349
chr17	59301570	59309471	+	FLORA.GC3843	MSTRG.116076	Novel lncRNA	257	2	1	0.190248
chr17	59842256	59847431	+	FLORA.GC3846	MSTRG.116087	Novel lncRNA	4959	2	8	0.467947
chr17	64707792	64708304	-	FLORA.GC3864	MSTRG.116329	Novel lncRNA	378	2	1	0.257138
chr17	66301062	66302625	-	FLORA.GC3872	MSTRG.116429	Novel lncRNA	501	2	2	0.21426
chr17	67985777	67990170	+	FLORA.GC3881	MSTRG.116470	Novel lncRNA	522	2	2	0.226346
chr17	67987057	67987914	-	FLORA.GC3882	MSTRG.116471	Novel lncRNA	726	2	1	0.165527
chr17	68020027	68020751	-	FLORA.GC3884	MSTRG.116474	Novel lncRNA	549	2	1	0.129078
chr17	73270209	73283623	-	FLORA.GC3900	MSTRG.116962	Novel lncRNA	4718	2	3	0.699369
chr17	74372624	74376720	+	FLORA.GC3907	MSTRG.117085	Novel lncRNA	3927	2	3	0.17701
chr17	75106163	75109951	+	FLORA.GC3915	MSTRG.117185	Novel lncRNA	1503	2	2	0.203925
chr17	75106163	75108450	-	FLORA.GC3916	MSTRG.117186	Novel lncRNA	2141	2	3	0.100161
chr17	75192517	75203958	-	FLORA.GC3917	MSTRG.117190	Novel lncRNA	1415	2	1	0.114039
chr17	75290466	75312900	-	FLORA.GC3919	MSTRG.117195	Novel lncRNA	3218	2	3	0.102643
chr17	76609423	76614116	+	FLORA.GC3922	MSTRG.117250	Novel lncRNA	498	2	2	0.449724
chr17	77232979	77236923	+	FLORA.GC3925	MSTRG.117284	Novel lncRNA	313	2	1	0.140312
chr17	78841447	78843947	-	FLORA.GC3930	MSTRG.117438	Novel lncRNA	897	2	1	0.272736
chr17	80454733	80455695	+	FLORA.GC3935	MSTRG.117565	Novel lncRNA	682	2	1	0.279837
chr17	81555068	81556879	+	FLORA.GC3940	MSTRG.117648	Novel lncRNA	1722	2	1	0.216833
chr17	81677080	81681152	-	FLORA.GC3941	MSTRG.117652	Novel lncRNA	665	3	1	0.185961
chr17	81947611	81952506	-	FLORA.GC3944	MSTRG.117681	Novel lncRNA	4475	2	2	0.107304
chr17	81961841	81965377	-	FLORA.GC3945	MSTRG.117682	Novel lncRNA	3243	2	3	0.122272
chr17	82065894	82068045	-	FLORA.GC3947	MSTRG.117695	Novel lncRNA	724	3	2	0.132429
chr17	82099641	82101006	+	FLORA.GC3948	MSTRG.117698	Novel lncRNA	233	2	1	0.274312
chr17	82273793	82277858	+	FLORA.GC3949	MSTRG.117709	Novel lncRNA	2580	3	2	0.286103
chr17	82335241	82346817	+	FLORA.GC3951	MSTRG.117730	Novel lncRNA	3219	3	2	0.226368
chr17	82384732	82387688	+	FLORA.GC3954	MSTRG.117739	Novel lncRNA	462	2	2	0.14756
chr17	83056808	83061204	+	FLORA.GC3958	MSTRG.117762	Novel lncRNA	1293	5	4	0.304203
chr18	2915994	2916992	+	FLORA.GC3965	MSTRG.118012	Novel lncRNA	895	2	1	0.190547
chr18	4510471	4511057	+	FLORA.GC3968	MSTRG.118061	Novel lncRNA	503	2	4	0.110451
chr18	12040301	12048942	-	FLORA.GC3991	MSTRG.118864	Novel lncRNA	1870	2	1	0.144506
chr18	12305137	12307668	+	FLORA.GC3992	MSTRG.118916	Novel lncRNA	2365	2	3	0.48554
chr18	13136093	13136780	+	FLORA.GC3995	MSTRG.118940	Novel lncRNA	485	2	1	0.136354
chr18	20944619	20946810	-	FLORA.GC4020	MSTRG.119660	Novel lncRNA	1639	2	1	0.147557
chr18	21633764	21635256	+	FLORA.GC4024	MSTRG.119677	Novel lncRNA	1170	2	1	0.146307
chr18	24456231	24458103	+	FLORA.GC4039	MSTRG.119785	Novel lncRNA	952	2	1	0.116762
chr18	26013885	26014888	-	FLORA.GC4043	MSTRG.119927	Novel lncRNA	861	2	1	0.130842
chr18	35149757	35150869	-	FLORA.GC4070	MSTRG.120879	Novel lncRNA	731	2	1	0.117142
chr18	35437099	35443868	-	FLORA.GC4074	MSTRG.120941	Novel lncRNA	1210	2	2	0.10103
chr18	57590243	57594515	-	FLORA.GC4134	MSTRG.124034	Novel lncRNA	1006	2	1	0.243864
chr18	57806048	57807156	-	FLORA.GC4136	MSTRG.124040	Novel lncRNA	623	2	1	0.274006
chr18	57804994	57805524	+	FLORA.GC4137	MSTRG.124041	Novel lncRNA	437	2	1	0.398544
chr18	62503073	62523006	-	FLORA.GC4148	MSTRG.124876	Novel lncRNA	1364	2	2	0.195976
chr18	66611697	66866668	-	FLORA.GC4158	MSTRG.125717	Novel lncRNA	10556	2	2	0.566254
chr18	68278387	68278636	-	FLORA.GC4161	MSTRG.126255	Novel lncRNA	209	2	1	1.35462
chr18	74292048	74299208	+	FLORA.GC4174	MSTRG.127507	Novel lncRNA	3182	2	1	0.210116
chr18	78663688	78673448	-	FLORA.GC4185	MSTRG.128297	Novel lncRNA	5276	5	4	0.137772
chr19	291525	294637	-	FLORA.GC4196	MSTRG.128529	Novel lncRNA	2994	2	1	0.149654
chr19	415938	416577	+	FLORA.GC4200	MSTRG.128551	Novel lncRNA	385	2	2	0.21641
chr19	519675	523153	+	FLORA.GC4201	MSTRG.128558	Novel lncRNA	2312	2	2	0.227851
chr19	566446	567207	+	FLORA.GC4202	MSTRG.128567	Novel lncRNA	662	2	1	0.656164
chr19	644372	647525	-	FLORA.GC4203	MSTRG.128576	Novel lncRNA	2609	2	3	0.213039
chr19	764320	767890	-	FLORA.GC4205	MSTRG.128590	Novel lncRNA	2125	2	1	0.156645
chr19	913806	916365	-	FLORA.GC4207	MSTRG.128608	Novel lncRNA	436	2	1	0.199178
chr19	980176	984269	+	FLORA.GC4208	MSTRG.128613	Novel lncRNA	456	2	1	0.197618
chr19	1894634	1902764	+	FLORA.GC4213	MSTRG.128710	Novel lncRNA	620	2	2	0.198908
chr19	1897102	1901623	-	FLORA.GC4214	MSTRG.128711	Novel lncRNA	762	2	1	0.113423
chr19	1981339	1985437	+	FLORA.GC4216	MSTRG.128714	Novel lncRNA	1475	4	2	0.361132
chr19	1982800	1983825	-	FLORA.GC4217	MSTRG.128715	Novel lncRNA	222	2	1	0.217571
chr19	2862233	2864591	+	FLORA.GC4223	MSTRG.128761	Novel lncRNA	1576	2	2	0.157132
chr19	2930565	2932775	+	FLORA.GC4226	MSTRG.128770	Novel lncRNA	913	2	1	0.152855
chr19	2947781	2949029	-	FLORA.GC4227	MSTRG.128772	Novel lncRNA	925	2	1	0.157838
chr19	3169917	3172336	+	FLORA.GC4230	MSTRG.128788	Novel lncRNA	382	2	1	0.108858
chr19	3214997	3217900	+	FLORA.GC4233	MSTRG.128792	Novel lncRNA	1542	2	1	0.179935
chr19	3470698	3473963	+	FLORA.GC4234	MSTRG.128799	Novel lncRNA	696	3	1	0.219495
chr19	4066949	4090315	+	FLORA.GC4239	MSTRG.128842	Novel lncRNA	1885	2	6	0.354587
chr19	4633323	4635124	+	FLORA.GC4245	MSTRG.128884	Novel lncRNA	545	2	1	0.139162
chr19	4805044	4810381	+	FLORA.GC4247	MSTRG.128890	Novel lncRNA	317	2	2	0.102597
chr19	4962173	4964968	-	FLORA.GC4248	MSTRG.128898	Novel lncRNA	403	2	1	0.239224
chr19	5582525	5583936	+	FLORA.GC4252	MSTRG.128920	Novel lncRNA	346	2	1	0.146646
chr19	5828325	5830609	+	FLORA.GC4254	MSTRG.128928	Novel lncRNA	2131	2	6	0.111999
chr19	6379068	6379568	+	FLORA.GC4256	MSTRG.128956	Novel lncRNA	379	2	1	1.79402
chr19	7088002	7099612	-	FLORA.GC4262	MSTRG.129037	Novel lncRNA	1751	4	4	0.176123
chr19	7736073	7738642	-	FLORA.GC4265	MSTRG.129067	Novel lncRNA	428	2	2	0.323784
chr19	8404435	8413186	+	FLORA.GC4270	MSTRG.129130	Novel lncRNA	1879	2	1	0.155563
chr19	8516132	8520783	+	FLORA.GC4272	MSTRG.129138	Novel lncRNA	462	2	1	0.100502
chr19	8516393	8520586	-	FLORA.GC4273	MSTRG.129139	Novel lncRNA	1975	2	2	0.16578
chr19	9164634	9166296	-	FLORA.GC4276	MSTRG.129190	Novel lncRNA	1497	2	1	0.153652
chr19	9163425	9174178	+	FLORA.GC4277	MSTRG.129191	Novel lncRNA	2255	2	2	0.167437
chr19	9751507	9751987	-	FLORA.GC4278	MSTRG.129267	Novel lncRNA	357	2	1	0.773072
chr19	9739604	9750548	+	FLORA.GC4279	MSTRG.129268	Novel lncRNA	1858	3	1	0.681203
chr19	10946724	10960020	+	FLORA.GC4288	MSTRG.129331	Novel lncRNA	933	2	3	0.123198
chr19	12081700	12084660	-	FLORA.GC4293	MSTRG.129392	Novel lncRNA	1433	3	1	0.119463
chr19	12189886	12194644	-	FLORA.GC4294	MSTRG.129396	Novel lncRNA	2989	2	2	0.343235
chr19	12296871	12317444	+	FLORA.GC4295	MSTRG.129399	Novel lncRNA	1503	2	2	0.101455
chr19	12759654	12762351	-	FLORA.GC4298	MSTRG.129420	Novel lncRNA	2068	2	2	0.152001
chr19	13155846	13157690	+	FLORA.GC4300	MSTRG.129446	Novel lncRNA	965	2	2	0.123233
chr19	14079510	14080358	+	FLORA.GC4303	MSTRG.129474	Novel lncRNA	254	2	1	0.110101
chr19	14091218	14091653	-	FLORA.GC4304	MSTRG.129478	Novel lncRNA	249	2	1	0.413061
chr19	14476913	14477731	-	FLORA.GC4305	MSTRG.129498	Novel lncRNA	339	2	1	0.120536
chr19	14496150	14496904	-	FLORA.GC4306	MSTRG.129500	Novel lncRNA	271	2	1	0.246994
chr19	15216029	15217065	+	FLORA.GC4310	MSTRG.129563	Novel lncRNA	732	2	1	0.104295
chr19	15332547	15338943	+	FLORA.GC4311	MSTRG.129567	Novel lncRNA	2554	2	1	0.216346
chr19	15342264	15346044	+	FLORA.GC4312	MSTRG.129570	Novel lncRNA	1066	3	3	0.430308
chr19	15348425	15353348	+	FLORA.GC4313	MSTRG.129572	Novel lncRNA	1480	2	2	0.283595
chr19	16348080	16348560	-	FLORA.GC4318	MSTRG.129680	Novel lncRNA	296	2	1	0.215536
chr19	17214538	17215345	+	FLORA.GC4320	MSTRG.129699	Novel lncRNA	720	2	3	0.18635
chr19	17396254	17402314	+	FLORA.GC4322	MSTRG.129711	Novel lncRNA	4052	2	4	0.209192
chr19	17734517	17745749	-	FLORA.GC4325	MSTRG.129738	Novel lncRNA	479	3	1	0.11683
chr19	17869580	17870716	-	FLORA.GC4328	MSTRG.129750	Novel lncRNA	817	2	1	0.164062
chr19	17895180	17896365	-	FLORA.GC4330	MSTRG.129754	Novel lncRNA	1048	2	3	0.507451
chr19	18282330	18283349	-	FLORA.GC4331	MSTRG.129783	Novel lncRNA	989	2	1	0.446045
chr19	19117528	19118184	+	FLORA.GC4337	MSTRG.129835	Novel lncRNA	522	2	1	0.100094
chr19	19358759	19375821	-	FLORA.GC4338	MSTRG.129847	Novel lncRNA	275	2	2	0.112913
chr19	19373420	19385168	+	FLORA.GC4339	MSTRG.129848	Novel lncRNA	1440	2	2	0.103841
chr19	19556438	19556957	+	FLORA.GC4340	MSTRG.129855	Novel lncRNA	303	2	1	0.467333
chr19	19628952	19629470	+	FLORA.GC4341	MSTRG.129859	Novel lncRNA	485	2	1	0.46289
chr19	19663698	19664462	-	FLORA.GC4342	MSTRG.129862	Novel lncRNA	639	2	1	0.291375
chr19	19683510	19697466	-	FLORA.GC4343	MSTRG.129863	Novel lncRNA	7860	3	1	0.102896
chr19	19699442	19705799	-	FLORA.GC4346	MSTRG.129866	Novel lncRNA	1782	2	1	0.127712
chr19	19702528	19703415	+	FLORA.GC4347	MSTRG.129867	Novel lncRNA	753	2	1	0.148713
chr19	19704575	19708951	+	FLORA.GC4348	MSTRG.129868	Novel lncRNA	2516	2	1	0.144735
chr19	20815106	20817237	+	FLORA.GC4351	MSTRG.129987	Novel lncRNA	1187	2	1	0.341446
chr19	21060057	21063917	+	FLORA.GC4353	MSTRG.129999	Novel lncRNA	3162	2	1	0.188712
chr19	21066295	21082059	-	FLORA.GC4354	MSTRG.130001	Novel lncRNA	3238	2	4	0.21584
chr19	21279752	21289553	-	FLORA.GC4355	MSTRG.130028	Novel lncRNA	8521	2	10	0.752134
chr19	23192762	23202093	+	FLORA.GC4364	MSTRG.130308	Novel lncRNA	230	2	1	0.131735
chr19	24180182	24181533	+	FLORA.GC4366	MSTRG.130382	Novel lncRNA	574	2	1	0.106281
chr19	29601933	29602539	-	FLORA.GC4381	MSTRG.130808	Novel lncRNA	477	2	1	0.112072
chr19	35026508	35027384	+	FLORA.GC4409	MSTRG.131241	Novel lncRNA	493	2	1	0.467147
chr19	35268475	35268977	+	FLORA.GC4411	MSTRG.131255	Novel lncRNA	367	2	2	9.58081
chr19	35548699	35550042	+	FLORA.GC4415	MSTRG.131296	Novel lncRNA	1113	2	1	0.436996
chr19	35771029	35773559	-	FLORA.GC4417	MSTRG.131322	Novel lncRNA	2008	2	2	0.2529
chr19	35885089	35886255	+	FLORA.GC4418	MSTRG.131330	Novel lncRNA	449	2	1	0.25795
chr19	35997324	36000656	-	FLORA.GC4420	MSTRG.131345	Novel lncRNA	2274	2	2	0.152229
chr19	36251209	36254038	-	FLORA.GC4426	MSTRG.131360	Novel lncRNA	325	2	1	0.157306
chr19	38332377	38333645	+	FLORA.GC4431	MSTRG.131437	Novel lncRNA	1122	2	1	0.273391
chr19	38332078	38333553	-	FLORA.GC4432	MSTRG.131438	Novel lncRNA	468	2	1	0.106728
chr19	38797121	38801670	+	FLORA.GC4433	MSTRG.131455	Novel lncRNA	4498	2	5	0.376989
chr19	39216759	39228258	+	FLORA.GC4436	MSTRG.131475	Novel lncRNA	231	2	1	0.11787
chr19	39404728	39406793	+	FLORA.GC4438	MSTRG.131499	Novel lncRNA	1346	3	2	0.337761
chr19	39402888	39403835	-	FLORA.GC4439	MSTRG.131500	Novel lncRNA	653	2	1	0.278099
chr19	39529937	39530442	+	FLORA.GC4440	MSTRG.131515	Novel lncRNA	377	2	1	0.13901
chr19	39813574	39816681	+	FLORA.GC4441	MSTRG.131611	Novel lncRNA	699	2	2	0.312625
chr19	40025526	40028181	+	FLORA.GC4444	MSTRG.131625	Novel lncRNA	2627	2	1	0.457614
chr19	40148723	40149285	+	FLORA.GC4445	MSTRG.131636	Novel lncRNA	213	2	1	0.127086
chr19	40436616	40439461	+	FLORA.GC4447	MSTRG.131653	Novel lncRNA	415	2	1	0.213391
chr19	40765412	40771647	+	FLORA.GC4450	MSTRG.131665	Novel lncRNA	3486	2	2	0.105459
chr19	41192618	41193047	+	FLORA.GC4457	MSTRG.131717	Novel lncRNA	346	2	1	0.193235
chr19	41939190	41939903	-	FLORA.GC4459	MSTRG.131801	Novel lncRNA	310	2	1	0.129539
chr19	42257962	42259004	+	FLORA.GC4462	MSTRG.131810	Novel lncRNA	249	2	1	0.103883
chr19	43537492	43541809	+	FLORA.GC4464	MSTRG.131960	Novel lncRNA	790	2	1	0.156623
chr19	44136873	44141514	-	FLORA.GC4468	MSTRG.131998	Novel lncRNA	1011	2	1	0.193508
chr19	44760060	44762266	-	FLORA.GC4469	MSTRG.132043	Novel lncRNA	690	2	2	0.147926
chr19	45483204	45483938	+	FLORA.GC4470	MSTRG.132081	Novel lncRNA	210	2	1	0.337017
chr19	45706366	45707102	-	FLORA.GC4471	MSTRG.132094	Novel lncRNA	490	2	1	0.197886
chr19	45886174	45890000	+	FLORA.GC4472	MSTRG.132104	Novel lncRNA	960	2	1	0.112238
chr19	45918569	45919482	+	FLORA.GC4474	MSTRG.132109	Novel lncRNA	389	2	1	0.17641
chr19	46250173	46260407	+	FLORA.GC4479	MSTRG.132151	Novel lncRNA	2387	3	1	0.130163
chr19	46867053	46911054	-	FLORA.GC4487	MSTRG.132189	Novel lncRNA	10968	4	5	0.128742
chr19	47049691	47064185	-	FLORA.GC4491	MSTRG.132193	Novel lncRNA	3774	4	2	0.125339
chr19	47743786	47745049	+	FLORA.GC4497	MSTRG.132236	Novel lncRNA	1098	2	1	0.109213
chr19	48378118	48382178	-	FLORA.GC4501	MSTRG.132282	Novel lncRNA	3925	2	2	0.109439
chr19	48482315	48485269	+	FLORA.GC4502	MSTRG.132287	Novel lncRNA	1886	2	1	0.137029
chr19	48746986	48747854	-	FLORA.GC4503	MSTRG.132311	Novel lncRNA	617	2	1	0.128707
chr19	49547427	49551654	+	FLORA.GC4506	MSTRG.132393	Novel lncRNA	243	2	2	0.208572
chr19	49626444	49635287	+	FLORA.GC4507	MSTRG.132397	Novel lncRNA	8358	3	3	0.113387
chr19	49817618	49818275	+	FLORA.GC4509	MSTRG.132412	Novel lncRNA	269	2	2	0.153455
chr19	50171323	50177707	+	FLORA.GC4510	MSTRG.132436	Novel lncRNA	460	2	1	0.112197
chr19	51086671	51097284	-	FLORA.GC4512	MSTRG.132531	Novel lncRNA	1136	2	2	0.173124
chr19	51989616	51990550	+	FLORA.GC4518	MSTRG.132674	Novel lncRNA	511	2	1	0.158487
chr19	52108249	52110279	-	FLORA.GC4519	MSTRG.132680	Novel lncRNA	1292	2	1	0.191388
chr19	52699317	52702812	+	FLORA.GC4520	MSTRG.132719	Novel lncRNA	3256	2	5	2.49529
chr19	53057204	53066603	-	FLORA.GC4522	MSTRG.132745	Novel lncRNA	2721	2	6	0.151055
chr19	53460918	53462961	-	FLORA.GC4527	MSTRG.132790	Novel lncRNA	1607	2	1	0.805729
chr19	54463714	54463976	+	FLORA.GC4540	MSTRG.132914	Novel lncRNA	204	2	1	0.527741
chr19	55603139	55605403	+	FLORA.GC4548	MSTRG.133056	Novel lncRNA	1501	2	1	0.238924
chr19	57263972	57264584	+	FLORA.GC4554	MSTRG.133216	Novel lncRNA	355	2	1	0.238576
chr19	57518773	57526045	-	FLORA.GC4557	MSTRG.133230	Novel lncRNA	1067	2	2	0.162425
chr19	57762407	57764944	+	FLORA.GC4559	MSTRG.133249	Novel lncRNA	1098	2	1	0.131787
chr19	57764236	57764944	-	FLORA.GC4560	MSTRG.133250	Novel lncRNA	575	2	1	0.165611
chr19	57974596	57975708	+	FLORA.GC4563	MSTRG.133260	Novel lncRNA	931	2	1	0.131464
chr19	58381070	58386399	+	FLORA.GC4564	MSTRG.133292	Novel lncRNA	4032	2	3	0.343301
chr2	3377951	3378971	+	FLORA.GC4581	MSTRG.133896	Novel lncRNA	600	2	1	0.102844
chr2	3561793	3575204	-	FLORA.GC4583	MSTRG.133908	Novel lncRNA	10516	2	1	0.169916
chr2	9842710	9843256	-	FLORA.GC4614	MSTRG.135171	Novel lncRNA	424	2	1	0.608066
chr2	18550663	18553295	+	FLORA.GC4640	MSTRG.136491	Novel lncRNA	572	2	1	0.151771
chr2	20225434	20233087	-	FLORA.GC4643	MSTRG.136635	Novel lncRNA	3134	3	4	0.298288
chr2	20442252	20442873	-	FLORA.GC4645	MSTRG.136657	Novel lncRNA	228	2	1	0.103951
chr2	25729107	25733746	+	FLORA.GC4658	MSTRG.137335	Novel lncRNA	3349	2	3	0.36836
chr2	26032220	26033741	-	FLORA.GC4660	MSTRG.137349	Novel lncRNA	934	2	2	0.137123
chr2	26137475	26139278	+	FLORA.GC4661	MSTRG.137350	Novel lncRNA	1496	2	2	0.634663
chr2	27030364	27032869	+	FLORA.GC4663	MSTRG.137403	Novel lncRNA	1312	2	2	0.11056
chr2	28948480	28951396	+	FLORA.GC4669	MSTRG.137476	Novel lncRNA	717	2	2	0.142731
chr2	30713871	30718099	-	FLORA.GC4670	MSTRG.137563	Novel lncRNA	963	2	1	0.159242
chr2	31269730	31281721	+	FLORA.GC4671	MSTRG.137595	Novel lncRNA	1824	2	3	0.151162
chr2	31855206	31865053	+	FLORA.GC4675	MSTRG.137671	Novel lncRNA	8474	2	2	0.424139
chr2	32158991	32163605	+	FLORA.GC4677	MSTRG.137675	Novel lncRNA	420	2	1	0.147605
chr2	42829140	42840224	-	FLORA.GC4694	MSTRG.138655	Novel lncRNA	339	2	1	0.11913
chr2	43089059	43089912	+	FLORA.GC4696	MSTRG.138663	Novel lncRNA	439	2	1	0.234569
chr2	43170613	43222401	-	FLORA.GC4697	MSTRG.138664	Novel lncRNA	1975	5	9	0.216711
chr2	45384405	45387893	+	FLORA.GC4707	MSTRG.138786	Novel lncRNA	3360	2	1	0.130432
chr2	57137339	57234815	-	FLORA.GC4721	MSTRG.140121	Novel lncRNA	5245	4	6	0.165772
chr2	57780738	57781822	+	FLORA.GC4723	MSTRG.140238	Novel lncRNA	429	2	1	0.101228
chr2	62152950	62162750	-	FLORA.GC4734	MSTRG.140807	Novel lncRNA	3663	2	2	0.107248
chr2	62182893	62196108	-	FLORA.GC4735	MSTRG.140809	Novel lncRNA	9810	2	3	0.106483
chr2	63840055	63840733	-	FLORA.GC4742	MSTRG.140896	Novel lncRNA	300	2	1	0.204799
chr2	63891595	63892121	+	FLORA.GC4743	MSTRG.140897	Novel lncRNA	445	2	1	0.697566
chr2	64751668	64752101	-	FLORA.GC4749	MSTRG.140971	Novel lncRNA	346	2	1	0.152167
chr2	69310960	69319766	-	FLORA.GC4760	MSTRG.141439	Novel lncRNA	4704	2	4	0.183892
chr2	72148040	72154401	-	FLORA.GC4769	MSTRG.141676	Novel lncRNA	862	3	1	0.448054
chr2	72171701	72172270	-	FLORA.GC4770	MSTRG.141678	Novel lncRNA	435	2	1	0.169794
chr2	72173669	72174371	+	FLORA.GC4771	MSTRG.141679	Novel lncRNA	530	2	1	0.174265
chr2	73701341	73703392	-	FLORA.GC4775	MSTRG.141735	Novel lncRNA	1111	4	2	0.15348
chr2	73745614	73749025	+	FLORA.GC4777	MSTRG.141739	Novel lncRNA	2656	2	1	0.549563
chr2	73752989	73759098	+	FLORA.GC4778	MSTRG.141741	Novel lncRNA	4936	2	1	0.259229
chr2	74509086	74513364	-	FLORA.GC4781	MSTRG.141783	Novel lncRNA	3495	2	1	0.100008
chr2	78445308	78447072	+	FLORA.GC4795	MSTRG.142100	Novel lncRNA	1685	2	1	0.210162
chr2	78536874	78543605	+	FLORA.GC4796	MSTRG.142110	Novel lncRNA	6628	2	1	0.117115
chr2	85391753	85394746	+	FLORA.GC4806	MSTRG.143377	Novel lncRNA	2465	2	2	0.195308
chr2	86196066	86199341	-	FLORA.GC4815	MSTRG.143457	Novel lncRNA	225	2	1	0.584702
chr2	88186659	88192564	-	FLORA.GC4820	MSTRG.143658	Novel lncRNA	5353	2	1	0.1374
chr2	88861924	88869171	-	FLORA.GC4822	MSTRG.143779	Novel lncRNA	745	3	1	5.1546
chr2	90291332	90296738	-	FLORA.GC4843	MSTRG.144174	Novel lncRNA	4355	2	1	0.103897
chr2	91558956	91560994	-	FLORA.GC4847	MSTRG.144212	Novel lncRNA	566	2	1	0.117271
chr2	95053997	95061101	-	FLORA.GC4866	MSTRG.144566	Novel lncRNA	1488	3	1	0.425584
chr2	95532532	95536114	-	FLORA.GC4867	MSTRG.144620	Novel lncRNA	2843	2	1	0.644506
chr2	96243073	96248162	-	FLORA.GC4870	MSTRG.144743	Novel lncRNA	1172	3	2	0.441258
chr2	96332582	96335699	+	FLORA.GC4871	MSTRG.144751	Novel lncRNA	358	2	1	0.124828
chr2	96583424	96587262	-	FLORA.GC4876	MSTRG.144780	Novel lncRNA	323	3	1	0.120273
chr2	98735076	98735898	-	FLORA.GC4879	MSTRG.144904	Novel lncRNA	456	2	1	0.105571
chr2	100817929	100819800	-	FLORA.GC4890	MSTRG.145011	Novel lncRNA	1641	2	1	0.430324
chr2	108309916	108317714	+	FLORA.GC4911	MSTRG.145677	Novel lncRNA	1433	2	1	1.4357
chr2	108313019	108315768	-	FLORA.GC4912	MSTRG.145678	Novel lncRNA	464	2	1	0.123035
chr2	110626400	110629582	-	FLORA.GC4918	MSTRG.145803	Novel lncRNA	3077	2	1	0.112394
chr2	112119327	112138374	-	FLORA.GC4919	MSTRG.145884	Novel lncRNA	14464	2	3	0.131696
chr2	112802774	112805011	+	FLORA.GC4925	MSTRG.145914	Novel lncRNA	215	2	1	0.395884
chr2	112848598	112851245	-	FLORA.GC4926	MSTRG.145918	Novel lncRNA	512	2	1	0.425297
chr2	117375680	117398935	+	FLORA.GC4939	MSTRG.146413	Novel lncRNA	22848	2	3	0.165935
chr2	117524831	117598484	+	FLORA.GC4940	MSTRG.146414	Novel lncRNA	25287	4	1	0.104058
chr2	127294211	127296107	+	FLORA.GC4972	MSTRG.147563	Novel lncRNA	478	2	1	0.124545
chr2	127526888	127527652	-	FLORA.GC4973	MSTRG.147573	Novel lncRNA	334	2	1	0.318988
chr2	127811190	127813654	+	FLORA.GC4974	MSTRG.147582	Novel lncRNA	2054	2	2	0.239298
chr2	128195686	128197985	+	FLORA.GC4976	MSTRG.147602	Novel lncRNA	2046	2	1	0.365934
chr2	128223769	128227382	-	FLORA.GC4977	MSTRG.147607	Novel lncRNA	275	2	1	0.146751
chr2	131421225	131422006	-	FLORA.GC4995	MSTRG.148105	Novel lncRNA	329	2	1	0.155128
chr2	132038024	132038819	+	FLORA.GC4999	MSTRG.148206	Novel lncRNA	732	2	1	0.151518
chr2	132266503	132266995	+	FLORA.GC5001	MSTRG.148236	Novel lncRNA	274	2	1	0.153643
chr2	132337304	132339089	+	FLORA.GC5002	MSTRG.148248	Novel lncRNA	883	3	3	0.162711
chr2	135051542	135052152	+	FLORA.GC5007	MSTRG.148438	Novel lncRNA	315	2	1	0.188974
chr2	138408749	138409168	+	FLORA.GC5024	MSTRG.148905	Novel lncRNA	281	2	1	0.145116
chr2	139851270	139895644	+	FLORA.GC5025	MSTRG.149201	Novel lncRNA	4421	2	1	0.125537
chr2	149478307	149479920	+	FLORA.GC5054	MSTRG.150264	Novel lncRNA	1425	2	1	0.141917
chr2	149566548	149566984	-	FLORA.GC5057	MSTRG.150273	Novel lncRNA	250	2	1	0.568826
chr2	151245403	151247939	+	FLORA.GC5065	MSTRG.150530	Novel lncRNA	2492	2	2	0.48024
chr2	152649895	152651015	-	FLORA.GC5066	MSTRG.150587	Novel lncRNA	230	2	1	0.201736
chr2	152761293	152763096	+	FLORA.GC5067	MSTRG.150589	Novel lncRNA	1240	2	1	0.188845
chr2	164651275	164653569	-	FLORA.GC5099	MSTRG.151874	Novel lncRNA	317	2	1	0.337483
chr2	165713358	165713785	+	FLORA.GC5101	MSTRG.151949	Novel lncRNA	407	2	1	0.128795
chr2	165744031	165747589	-	FLORA.GC5103	MSTRG.151954	Novel lncRNA	957	2	1	0.164913
chr2	169581977	169584304	-	FLORA.GC5108	MSTRG.152346	Novel lncRNA	233	2	1	0.183095
chr2	171613540	171614814	-	FLORA.GC5115	MSTRG.152424	Novel lncRNA	212	2	1	0.394839
chr2	171756746	171779799	-	FLORA.GC5117	MSTRG.152436	Novel lncRNA	22957	3	6	0.192302
chr2	172425435	172427352	+	FLORA.GC5118	MSTRG.152453	Novel lncRNA	1858	2	1	0.632719
chr2	173376354	173394609	+	FLORA.GC5119	MSTRG.152493	Novel lncRNA	7862	3	2	0.134315
chr2	174347126	174347987	-	FLORA.GC5125	MSTRG.152617	Novel lncRNA	694	2	1	0.256988
chr2	182899321	182908410	-	FLORA.GC5140	MSTRG.153528	Novel lncRNA	7937	2	3	0.140401
chr2	186152294	186155911	-	FLORA.GC5153	MSTRG.154108	Novel lncRNA	3569	2	4	0.215058
chr2	186181175	186182213	+	FLORA.GC5154	MSTRG.154110	Novel lncRNA	201	2	1	0.354588
chr2	189475575	189478872	+	FLORA.GC5161	MSTRG.154638	Novel lncRNA	3143	2	1	0.522042
chr2	190729262	190762616	-	FLORA.GC5163	MSTRG.154725	Novel lncRNA	4646	3	3	0.396406
chr2	197481737	197485317	-	FLORA.GC5185	MSTRG.155544	Novel lncRNA	2054	2	2	0.109096
chr2	197553734	197555675	+	FLORA.GC5187	MSTRG.155547	Novel lncRNA	1290	2	1	0.23887
chr2	200482287	200485006	+	FLORA.GC5193	MSTRG.155869	Novel lncRNA	1103	2	2	0.188486
chr2	200868238	200869092	-	FLORA.GC5194	MSTRG.155924	Novel lncRNA	447	2	1	0.105403
chr2	200906419	200907709	+	FLORA.GC5195	MSTRG.155927	Novel lncRNA	982	2	1	0.179175
chr2	201229409	201231710	-	FLORA.GC5196	MSTRG.155936	Novel lncRNA	800	2	1	0.382059
chr2	202033781	202034585	+	FLORA.GC5203	MSTRG.155977	Novel lncRNA	755	2	2	0.244791
chr2	202249381	202265710	-	FLORA.GC5206	MSTRG.156001	Novel lncRNA	468	2	1	0.189737
chr2	202303667	202328839	+	FLORA.GC5207	MSTRG.156003	Novel lncRNA	7928	4	5	0.110122
chr2	206112075	206114796	+	FLORA.GC5221	MSTRG.156399	Novel lncRNA	2664	2	2	0.237765
chr2	207769564	207821287	-	FLORA.GC5226	MSTRG.156530	Novel lncRNA	19159	2	1	0.171267
chr2	210679110	210680951	+	FLORA.GC5240	MSTRG.156863	Novel lncRNA	1675	2	1	0.493195
chr2	217257836	217268542	+	FLORA.GC5254	MSTRG.157571	Novel lncRNA	4042	6	2	0.2728
chr2	218637190	218637913	+	FLORA.GC5262	MSTRG.157656	Novel lncRNA	552	2	2	1.59947
chr2	219069850	219075315	+	FLORA.GC5265	MSTRG.157700	Novel lncRNA	5081	3	4	0.955293
chr2	219417493	219418372	+	FLORA.GC5268	MSTRG.157723	Novel lncRNA	326	2	1	0.152029
chr2	226718150	226722468	-	FLORA.GC5296	MSTRG.158980	Novel lncRNA	206	2	1	0.297967
chr2	227567632	227567952	+	FLORA.GC5302	MSTRG.159002	Novel lncRNA	271	2	1	0.100131
chr2	230414991	230415625	-	FLORA.GC5308	MSTRG.159281	Novel lncRNA	379	2	1	0.121798
chr2	231412511	231417430	+	FLORA.GC5312	MSTRG.159362	Novel lncRNA	657	3	1	0.142462
chr2	232345907	232348547	-	FLORA.GC5317	MSTRG.159419	Novel lncRNA	1821	2	1	0.165635
chr2	237100474	237106679	+	FLORA.GC5334	MSTRG.160034	Novel lncRNA	5589	2	2	0.457542
chr2	237555319	237563096	-	FLORA.GC5343	MSTRG.160111	Novel lncRNA	5883	2	2	0.125065
chr2	238400917	238402101	+	FLORA.GC5348	MSTRG.160158	Novel lncRNA	1108	2	1	0.443265
chr2	240631260	240635569	+	FLORA.GC5355	MSTRG.160637	Novel lncRNA	891	2	1	5.01754
chr20	304048	317758	+	FLORA.GC5362	MSTRG.160814	Novel lncRNA	4478	3	6	0.743454
chr20	401184	402160	-	FLORA.GC5363	MSTRG.160822	Novel lncRNA	359	2	1	0.106697
chr20	406993	407488	+	FLORA.GC5364	MSTRG.160823	Novel lncRNA	426	2	1	0.10798
chr20	3048370	3063799	+	FLORA.GC5375	MSTRG.161018	Novel lncRNA	3807	2	4	0.14755
chr20	3206087	3208849	-	FLORA.GC5376	MSTRG.161030	Novel lncRNA	212	2	1	0.738907
chr20	3247868	3249290	-	FLORA.GC5377	MSTRG.161036	Novel lncRNA	206	2	1	0.102147
chr20	4015713	4018481	-	FLORA.GC5380	MSTRG.161065	Novel lncRNA	496	2	1	0.168727
chr20	5197896	5206236	-	FLORA.GC5384	MSTRG.161186	Novel lncRNA	2751	2	1	0.111136
chr20	5523482	5532876	+	FLORA.GC5385	MSTRG.161207	Novel lncRNA	356	2	2	0.11978
chr20	6780525	6781609	+	FLORA.GC5390	MSTRG.161313	Novel lncRNA	938	2	1	0.527094
chr20	13710320	13714320	+	FLORA.GC5417	MSTRG.162089	Novel lncRNA	3971	2	3	0.319567
chr20	20033660	20034358	-	FLORA.GC5426	MSTRG.162454	Novel lncRNA	539	2	2	1.48893
chr20	24959930	24962918	+	FLORA.GC5459	MSTRG.163437	Novel lncRNA	2690	2	1	0.192062
chr20	28557054	28568422	-	FLORA.GC5476	MSTRG.163721	Novel lncRNA	7211	2	2	0.553605
chr20	29211881	29268748	-	FLORA.GC5487	MSTRG.163818	Novel lncRNA	1483	3	1	0.115971
chr20	29879364	29884750	-	FLORA.GC5494	MSTRG.163957	Novel lncRNA	5312	2	2	0.115448
chr20	29884860	29886116	+	FLORA.GC5495	MSTRG.163959	Novel lncRNA	1087	2	1	0.152682
chr20	31057100	31222767	-	FLORA.GC5499	MSTRG.164112	Novel lncRNA	1706	3	7	0.128045
chr20	31053895	31191418	+	FLORA.GC5500	MSTRG.164113	Novel lncRNA	2637	4	8	0.236577
chr20	31593269	31603156	+	FLORA.GC5507	MSTRG.164172	Novel lncRNA	783	2	1	0.13405
chr20	31658209	31659230	+	FLORA.GC5508	MSTRG.164175	Novel lncRNA	887	2	1	0.113652
chr20	31724746	31725768	+	FLORA.GC5510	MSTRG.164178	Novel lncRNA	848	2	1	0.12449
chr20	32103403	32103859	-	FLORA.GC5512	MSTRG.164196	Novel lncRNA	228	2	1	0.10359
chr20	32174774	32180297	+	FLORA.GC5513	MSTRG.164199	Novel lncRNA	4475	6	12	0.101621
chr20	32746139	32750958	-	FLORA.GC5516	MSTRG.164221	Novel lncRNA	935	2	2	0.111599
chr20	33355979	33358836	-	FLORA.GC5519	MSTRG.164301	Novel lncRNA	1556	2	1	0.1377
chr20	34125290	34140420	+	FLORA.GC5522	MSTRG.164340	Novel lncRNA	12141	3	4	0.109938
chr20	37425692	37426412	-	FLORA.GC5533	MSTRG.164456	Novel lncRNA	242	2	1	0.202387
chr20	38772523	38800147	+	FLORA.GC5543	MSTRG.164587	Novel lncRNA	6854	3	4	0.225429
chr20	43473511	43475580	-	FLORA.GC5559	MSTRG.165080	Novel lncRNA	202	2	1	0.162989
chr20	44285324	44297947	-	FLORA.GC5563	MSTRG.165113	Novel lncRNA	589	2	3	0.165105
chr20	44494610	44496214	+	FLORA.GC5564	MSTRG.165130	Novel lncRNA	1052	2	1	0.351594
chr20	47786617	47789979	+	FLORA.GC5580	MSTRG.165399	Novel lncRNA	1874	2	1	0.121691
chr20	48469589	48470220	-	FLORA.GC5585	MSTRG.165466	Novel lncRNA	309	2	1	0.209194
chr20	49617418	49632158	-	FLORA.GC5590	MSTRG.165532	Novel lncRNA	351	2	4	0.106529
chr20	49898634	49903386	-	FLORA.GC5591	MSTRG.165541	Novel lncRNA	2478	2	2	0.108525
chr20	49955078	49956182	+	FLORA.GC5592	MSTRG.165548	Novel lncRNA	731	2	1	0.220389
chr20	49961170	49967612	+	FLORA.GC5593	MSTRG.165551	Novel lncRNA	4012	2	1	0.143987
chr20	50883980	50888907	+	FLORA.GC5595	MSTRG.165603	Novel lncRNA	4747	2	2	0.141435
chr20	57107935	57111001	+	FLORA.GC5623	MSTRG.166193	Novel lncRNA	2970	2	1	0.113319
chr20	62381749	62383121	+	FLORA.GC5636	MSTRG.166707	Novel lncRNA	204	2	1	0.442474
chr20	62948476	62952644	-	FLORA.GC5640	MSTRG.166797	Novel lncRNA	2672	2	1	0.17206
chr20	63523458	63528000	-	FLORA.GC5645	MSTRG.166883	Novel lncRNA	2709	3	2	0.778056
chr20	63523145	63524316	+	FLORA.GC5646	MSTRG.166884	Novel lncRNA	694	2	1	0.473285
chr20	63939042	63939529	+	FLORA.GC5648	MSTRG.166912	Novel lncRNA	359	2	1	0.310438
chr20	63936096	63937675	-	FLORA.GC5649	MSTRG.166913	Novel lncRNA	785	2	1	0.153607
chr21	28998602	29003517	-	FLORA.GC5707	MSTRG.170100	Novel lncRNA	443	3	2	0.261207
chr21	31871698	31873314	-	FLORA.GC5715	MSTRG.170527	Novel lncRNA	1346	2	2	0.215327
chr21	33498515	33503928	+	FLORA.GC5718	MSTRG.170665	Novel lncRNA	3243	2	4	0.520914
chr21	41409391	41420298	-	FLORA.GC5734	MSTRG.171106	Novel lncRNA	512	2	1	0.112947
chr21	41782973	41793302	-	FLORA.GC5741	MSTRG.171138	Novel lncRNA	274	2	1	0.137294
chr21	42367480	42368583	+	FLORA.GC5749	MSTRG.171190	Novel lncRNA	661	2	1	0.107603
chr21	42913317	42915524	-	FLORA.GC5753	MSTRG.171226	Novel lncRNA	1550	2	1	0.345348
chr21	43764768	43766836	+	FLORA.GC5764	MSTRG.171308	Novel lncRNA	923	2	1	0.139322
chr21	44481223	44484801	-	FLORA.GC5769	MSTRG.171390	Novel lncRNA	3517	2	1	0.183335
chr21	44873992	44875792	+	FLORA.GC5773	MSTRG.171429	Novel lncRNA	1384	2	1	0.601436
chr21	45364758	45372597	+	FLORA.GC5777	MSTRG.171498	Novel lncRNA	2030	2	2	0.163809
chr22	10685684	10686199	-	FLORA.GC5784	MSTRG.171623	Novel lncRNA	392	2	1	0.210128
chr22	11025501	11037117	+	FLORA.GC5785	MSTRG.171636	Novel lncRNA	1165	2	1	0.173
chr22	17730857	17734135	+	FLORA.GC5806	MSTRG.171938	Novel lncRNA	3116	2	1	0.742412
chr22	19172968	19173955	+	FLORA.GC5809	MSTRG.172078	Novel lncRNA	238	2	1	0.112227
chr22	19854963	19868462	+	FLORA.GC5816	MSTRG.172121	Novel lncRNA	1912	3	4	0.14796
chr22	20152012	20153210	+	FLORA.GC5817	MSTRG.172131	Novel lncRNA	408	2	1	0.236217
chr22	20891239	20916222	+	FLORA.GC5822	MSTRG.172197	Novel lncRNA	1279	2	4	0.350609
chr22	21746820	21750383	-	FLORA.GC5826	MSTRG.172320	Novel lncRNA	269	2	1	0.29608
chr22	21748523	21749758	+	FLORA.GC5827	MSTRG.172321	Novel lncRNA	784	2	1	0.128392
chr22	21891836	21918596	+	FLORA.GC5830	MSTRG.172324	Novel lncRNA	2486	2	4	0.155722
chr22	21885675	21915576	-	FLORA.GC5831	MSTRG.172325	Novel lncRNA	1100	2	4	0.108417
chr22	22322970	22327289	+	FLORA.GC5832	MSTRG.172372	Novel lncRNA	3669	2	2	0.276931
chr22	22899657	22900974	-	FLORA.GC5837	MSTRG.172594	Novel lncRNA	1281	2	2	0.177276
chr22	22905028	22906339	+	FLORA.GC5838	MSTRG.172597	Novel lncRNA	1274	2	1	0.173035
chr22	22906804	22907085	-	FLORA.GC5839	MSTRG.172599	Novel lncRNA	236	2	1	10.2862
chr22	23751093	23752737	-	FLORA.GC5846	MSTRG.172774	Novel lncRNA	645	2	1	0.115867
chr22	24210776	24219648	-	FLORA.GC5850	MSTRG.172817	Novel lncRNA	6044	2	4	0.135371
chr22	24780318	24791198	-	FLORA.GC5852	MSTRG.172864	Novel lncRNA	399	2	3	0.100561
chr22	25345443	25346824	-	FLORA.GC5854	MSTRG.172894	Novel lncRNA	1249	2	1	0.169989
chr22	28791569	28794549	-	FLORA.GC5873	MSTRG.173210	Novel lncRNA	1283	2	1	0.938119
chr22	29321363	29326696	-	FLORA.GC5874	MSTRG.173234	Novel lncRNA	476	2	1	0.142318
chr22	36220558	36222335	+	FLORA.GC5902	MSTRG.173726	Novel lncRNA	835	2	1	0.101898
chr22	36482248	36484829	+	FLORA.GC5904	MSTRG.173741	Novel lncRNA	554	2	1	0.166179
chr22	37064008	37064629	+	FLORA.GC5907	MSTRG.173843	Novel lncRNA	491	2	1	0.201648
chr22	37464264	37468473	-	FLORA.GC5910	MSTRG.173893	Novel lncRNA	3596	3	5	0.120084
chr22	37784106	37786967	+	FLORA.GC5914	MSTRG.173909	Novel lncRNA	1422	2	1	0.103221
chr22	37777906	37796644	-	FLORA.GC5915	MSTRG.173910	Novel lncRNA	435	2	1	0.141098
chr22	38216519	38217816	-	FLORA.GC5916	MSTRG.173942	Novel lncRNA	1015	2	1	0.296176
chr22	38286761	38289423	+	FLORA.GC5917	MSTRG.173947	Novel lncRNA	260	2	1	0.154526
chr22	39285673	39287119	-	FLORA.GC5925	MSTRG.174051	Novel lncRNA	429	2	1	0.112755
chr22	39321996	39333416	+	FLORA.GC5928	MSTRG.174058	Novel lncRNA	294	2	1	0.216813
chr22	39385959	39388869	-	FLORA.GC5929	MSTRG.174059	Novel lncRNA	225	2	1	0.138601
chr22	39523049	39529070	+	FLORA.GC5930	MSTRG.174073	Novel lncRNA	895	2	3	0.117565
chr22	39973724	39981430	-	FLORA.GC5931	MSTRG.174116	Novel lncRNA	7673	2	5	0.182353
chr22	40938443	40939250	+	FLORA.GC5937	MSTRG.174135	Novel lncRNA	210	2	1	0.10513
chr22	40935486	40951283	-	FLORA.GC5938	MSTRG.174136	Novel lncRNA	914	2	2	0.128702
chr22	41404186	41430107	-	FLORA.GC5942	MSTRG.174163	Novel lncRNA	11325	3	7	0.224623
chr22	41452869	41458591	+	FLORA.GC5943	MSTRG.174165	Novel lncRNA	1949	2	2	0.108042
chr22	41451658	41457553	-	FLORA.GC5944	MSTRG.174166	Novel lncRNA	200	2	1	0.598748
chr22	41665794	41672691	-	FLORA.GC5947	MSTRG.174173	Novel lncRNA	1682	3	2	0.297878
chr22	41667383	41669226	+	FLORA.GC5948	MSTRG.174174	Novel lncRNA	1345	2	1	0.118382
chr22	41916444	41922012	+	FLORA.GC5949	MSTRG.174183	Novel lncRNA	5002	2	1	0.108445
chr22	42680167	42686781	-	FLORA.GC5956	MSTRG.174252	Novel lncRNA	6321	2	1	0.252249
chr22	42663131	42689858	+	FLORA.GC5957	MSTRG.174253	Novel lncRNA	434	2	1	0.153419
chr22	42795056	42796164	-	FLORA.GC5961	MSTRG.174272	Novel lncRNA	605	3	1	0.10483
chr22	42795756	42796499	+	FLORA.GC5962	MSTRG.174273	Novel lncRNA	254	2	1	0.109086
chr22	43024479	43025526	+	FLORA.GC5963	MSTRG.174275	Novel lncRNA	314	2	1	0.127115
chr22	43129713	43132200	-	FLORA.GC5966	MSTRG.174280	Novel lncRNA	2078	2	1	0.14009
chr22	45342554	45344046	+	FLORA.GC5981	MSTRG.174472	Novel lncRNA	1015	2	2	0.163428
chr22	46263358	46264755	-	FLORA.GC5985	MSTRG.174552	Novel lncRNA	751	2	1	0.135525
chr22	46294013	46294990	+	FLORA.GC5986	MSTRG.174554	Novel lncRNA	645	2	1	0.369083
chr22	46357346	46360832	+	FLORA.GC5987	MSTRG.174555	Novel lncRNA	3297	2	1	0.244181
chr22	50330407	50338389	+	FLORA.GC6006	MSTRG.175041	Novel lncRNA	636	2	3	0.169919
chr22	50479915	50480956	-	FLORA.GC6007	MSTRG.175042	Novel lncRNA	866	2	1	0.282725
chr22	50672660	50674229	+	FLORA.GC6011	MSTRG.175059	Novel lncRNA	484	2	1	0.560839
chr3	9882806	9883204	-	FLORA.GC6027	MSTRG.176286	Novel lncRNA	264	2	1	0.17266
chr3	23717059	23722906	+	FLORA.GC6053	MSTRG.177354	Novel lncRNA	311	2	1	0.165063
chr3	32515912	32520526	-	FLORA.GC6081	MSTRG.178306	Novel lncRNA	494	2	1	0.114813
chr3	32516892	32522622	+	FLORA.GC6082	MSTRG.178307	Novel lncRNA	1166	2	2	0.120318
chr3	32778631	32779999	+	FLORA.GC6084	MSTRG.178329	Novel lncRNA	1252	2	1	0.105418
chr3	33149469	33149851	+	FLORA.GC6087	MSTRG.178342	Novel lncRNA	320	2	1	0.129901
chr3	37374951	37375313	-	FLORA.GC6097	MSTRG.179078	Novel lncRNA	251	2	1	0.201494
chr3	43071873	43074173	+	FLORA.GC6109	MSTRG.179596	Novel lncRNA	1733	2	1	0.110711
chr3	43971103	43972212	-	FLORA.GC6112	MSTRG.179733	Novel lncRNA	474	2	1	0.133049
chr3	44412283	44413220	+	FLORA.GC6115	MSTRG.179831	Novel lncRNA	855	2	1	0.128502
chr3	45553057	45554606	-	FLORA.GC6117	MSTRG.179953	Novel lncRNA	1289	2	1	0.440902
chr3	48198335	48202640	-	FLORA.GC6124	MSTRG.180156	Novel lncRNA	201	2	1	0.871908
chr3	48401260	48403853	-	FLORA.GC6126	MSTRG.180173	Novel lncRNA	2504	3	2	0.182417
chr3	49023496	49024324	-	FLORA.GC6131	MSTRG.180200	Novel lncRNA	662	2	1	1.30294
chr3	49105149	49108028	-	FLORA.GC6132	MSTRG.180205	Novel lncRNA	2629	2	3	0.155084
chr3	49266989	49268104	-	FLORA.GC6133	MSTRG.180219	Novel lncRNA	740	2	1	0.135242
chr3	49353293	49354305	+	FLORA.GC6134	MSTRG.180221	Novel lncRNA	335	2	1	0.144971
chr3	49464331	49464919	+	FLORA.GC6137	MSTRG.180228	Novel lncRNA	253	2	1	0.156807
chr3	50649302	50669256	-	FLORA.GC6140	MSTRG.180318	Novel lncRNA	13677	2	3	0.219789
chr3	51389400	51390968	-	FLORA.GC6141	MSTRG.180321	Novel lncRNA	564	2	1	0.180753
chr3	52241221	52244362	-	FLORA.GC6147	MSTRG.180403	Novel lncRNA	213	2	2	0.268266
chr3	52250602	52251341	+	FLORA.GC6148	MSTRG.180404	Novel lncRNA	269	2	1	0.103593
chr3	52308573	52309278	-	FLORA.GC6149	MSTRG.180410	Novel lncRNA	411	2	1	0.122846
chr3	53192719	53209153	+	FLORA.GC6150	MSTRG.180444	Novel lncRNA	866	2	3	0.105245
chr3	53208898	53221245	-	FLORA.GC6151	MSTRG.180445	Novel lncRNA	1113	3	2	0.110154
chr3	58426132	58427628	-	FLORA.GC6159	MSTRG.180639	Novel lncRNA	1032	2	1	0.554019
chr3	87256562	87256819	+	FLORA.GC6202	MSTRG.184562	Novel lncRNA	236	2	1	0.155476
chr3	93470362	93470858	+	FLORA.GC6229	MSTRG.185252	Novel lncRNA	460	2	1	0.480593
chr3	96000021	96001790	-	FLORA.GC6242	MSTRG.185510	Novel lncRNA	439	2	1	0.586385
chr3	96813052	96814534	-	FLORA.GC6245	MSTRG.185715	Novel lncRNA	1279	2	2	0.116315
chr3	99637376	99638319	-	FLORA.GC6249	MSTRG.186085	Novel lncRNA	578	2	1	0.159848
chr3	109150515	109164191	-	FLORA.GC6268	MSTRG.187322	Novel lncRNA	7934	2	2	0.193287
chr3	112362849	112367974	+	FLORA.GC6275	MSTRG.187582	Novel lncRNA	668	2	2	0.188269
chr3	112664319	112665187	-	FLORA.GC6277	MSTRG.187600	Novel lncRNA	320	2	1	0.251422
chr3	112977237	112977802	-	FLORA.GC6278	MSTRG.187609	Novel lncRNA	536	2	1	0.136284
chr3	119205155	119211723	-	FLORA.GC6287	MSTRG.188162	Novel lncRNA	6420	2	1	0.173895
chr3	120682817	120686447	-	FLORA.GC6288	MSTRG.188270	Novel lncRNA	1269	2	1	0.186164
chr3	125069067	125082625	-	FLORA.GC6300	MSTRG.188450	Novel lncRNA	12733	3	4	0.10751
chr3	127681524	127687827	-	FLORA.GC6313	MSTRG.188806	Novel lncRNA	1744	3	1	0.144604
chr3	128617883	128618936	+	FLORA.GC6315	MSTRG.188890	Novel lncRNA	282	2	2	0.102448
chr3	129248681	129249494	-	FLORA.GC6320	MSTRG.188932	Novel lncRNA	441	2	1	0.11993
chr3	129277823	129278437	-	FLORA.GC6321	MSTRG.188934	Novel lncRNA	482	2	1	0.529509
chr3	129360882	129375808	-	FLORA.GC6325	MSTRG.188948	Novel lncRNA	4391	3	1	0.236506
chr3	129626878	129630033	+	FLORA.GC6328	MSTRG.188977	Novel lncRNA	636	2	1	0.120384
chr3	129999199	130000422	-	FLORA.GC6331	MSTRG.188993	Novel lncRNA	320	2	1	0.120111
chr3	132390012	132392726	+	FLORA.GC6337	MSTRG.189140	Novel lncRNA	2187	2	1	0.153001
chr3	138493211	138494262	-	FLORA.GC6355	MSTRG.189668	Novel lncRNA	535	2	1	0.105975
chr3	141474485	141477345	+	FLORA.GC6371	MSTRG.189915	Novel lncRNA	1472	2	1	0.109044
chr3	141938565	141944415	+	FLORA.GC6375	MSTRG.189955	Novel lncRNA	5203	2	1	0.265043
chr3	145334077	145381982	+	FLORA.GC6381	MSTRG.190536	Novel lncRNA	7164	4	1	0.210044
chr3	158834336	158835181	+	FLORA.GC6418	MSTRG.192200	Novel lncRNA	736	2	1	0.127393
chr3	160490558	160494984	+	FLORA.GC6420	MSTRG.192316	Novel lncRNA	3767	2	2	0.14675
chr3	170181760	170203960	-	FLORA.GC6450	MSTRG.193657	Novel lncRNA	443	2	2	0.345048
chr3	170408457	170409191	-	FLORA.GC6453	MSTRG.193664	Novel lncRNA	380	2	1	0.198835
chr3	170884068	170884513	+	FLORA.GC6454	MSTRG.193668	Novel lncRNA	215	2	1	0.18844
chr3	171053915	171054855	+	FLORA.GC6456	MSTRG.193695	Novel lncRNA	867	2	1	0.119336
chr3	172407758	172408372	+	FLORA.GC6462	MSTRG.193724	Novel lncRNA	522	2	1	0.129062
chr3	172502249	172505251	-	FLORA.GC6466	MSTRG.193750	Novel lncRNA	2585	2	1	0.101719
chr3	172624561	172630229	+	FLORA.GC6467	MSTRG.193758	Novel lncRNA	1261	2	1	0.100288
chr3	177016342	177016838	-	FLORA.GC6480	MSTRG.194069	Novel lncRNA	363	2	1	0.361557
chr3	179395031	179396078	-	FLORA.GC6483	MSTRG.194170	Novel lncRNA	741	2	1	0.410464
chr3	179632339	179643793	+	FLORA.GC6484	MSTRG.194179	Novel lncRNA	1181	2	3	0.106907
chr3	182929604	182933365	+	FLORA.GC6492	MSTRG.194638	Novel lncRNA	1355	2	1	0.164469
chr3	184491217	184495040	+	FLORA.GC6499	MSTRG.194724	Novel lncRNA	274	2	2	0.102222
chr3	185825078	185879316	+	FLORA.GC6504	MSTRG.194785	Novel lncRNA	10309	5	5	0.151566
chr3	187432505	187436126	-	FLORA.GC6515	MSTRG.194926	Novel lncRNA	3448	2	1	0.212565
chr3	191666436	191668348	-	FLORA.GC6531	MSTRG.195304	Novel lncRNA	612	2	1	0.10105
chr3	194319035	194323153	+	FLORA.GC6537	MSTRG.195498	Novel lncRNA	3448	2	1	0.458531
chr3	194575139	194575777	-	FLORA.GC6541	MSTRG.195515	Novel lncRNA	326	2	1	0.219367
chr3	195741127	195744682	-	FLORA.GC6550	MSTRG.195649	Novel lncRNA	2698	2	1	0.175022
chr3	195990400	195991866	+	FLORA.GC6551	MSTRG.195675	Novel lncRNA	884	2	2	0.111464
chr3	196342887	196347630	-	FLORA.GC6554	MSTRG.195702	Novel lncRNA	2277	2	1	0.100472
chr3	196552236	196554164	-	FLORA.GC6556	MSTRG.195716	Novel lncRNA	1134	2	2	0.251909
chr3	196636567	196639258	-	FLORA.GC6559	MSTRG.195727	Novel lncRNA	257	2	1	0.193236
chr3	196834189	196836784	+	FLORA.GC6560	MSTRG.195730	Novel lncRNA	996	2	1	0.111148
chr4	88220	102134	+	FLORA.GC6569	MSTRG.195855	Novel lncRNA	7851	2	2	0.144295
chr4	336810	337418	-	FLORA.GC6570	MSTRG.195877	Novel lncRNA	344	2	1	0.261549
chr4	847593	848352	+	FLORA.GC6575	MSTRG.195922	Novel lncRNA	654	2	1	0.114926
chr4	8358340	8360479	+	FLORA.GC6596	MSTRG.196518	Novel lncRNA	2091	2	1	1.04479
chr4	9538504	9541669	-	FLORA.GC6603	MSTRG.196722	Novel lncRNA	415	2	1	2.64199
chr4	9600483	9672349	+	FLORA.GC6604	MSTRG.196730	Novel lncRNA	34131	4	2	0.186329
chr4	9584132	9648137	-	FLORA.GC6605	MSTRG.196731	Novel lncRNA	28449	4	12	0.298705
chr4	9684702	9691124	+	FLORA.GC6606	MSTRG.196732	Novel lncRNA	1376	3	2	0.185262
chr4	26478343	26481389	+	FLORA.GC6642	MSTRG.198580	Novel lncRNA	2729	2	1	0.500554
chr4	37862942	37866529	+	FLORA.GC6669	MSTRG.201107	Novel lncRNA	3270	2	2	0.494452
chr4	37869979	37880903	-	FLORA.GC6670	MSTRG.201109	Novel lncRNA	8983	3	6	0.287606
chr4	38785611	38790670	+	FLORA.GC6676	MSTRG.201231	Novel lncRNA	2491	2	2	0.314383
chr4	40029498	40030454	-	FLORA.GC6680	MSTRG.201281	Novel lncRNA	333	2	1	0.185428
chr4	40394879	40397141	-	FLORA.GC6684	MSTRG.201300	Novel lncRNA	255	2	1	0.138623
chr4	49254198	49276184	+	FLORA.GC6706	MSTRG.202586	Novel lncRNA	1735	2	2	0.335885
chr4	52661671	52666865	-	FLORA.GC6724	MSTRG.202875	Novel lncRNA	5073	2	1	1.00577
chr4	57218068	57282976	-	FLORA.GC6735	MSTRG.203369	Novel lncRNA	868	2	1	0.173869
chr4	82346828	82352495	+	FLORA.GC6796	MSTRG.207971	Novel lncRNA	5472	2	1	0.206162
chr4	82809061	82812079	-	FLORA.GC6799	MSTRG.208003	Novel lncRNA	322	2	1	0.133741
chr4	87544991	87546297	-	FLORA.GC6809	MSTRG.208528	Novel lncRNA	1012	2	1	0.234101
chr4	87812467	87814138	+	FLORA.GC6810	MSTRG.208555	Novel lncRNA	1533	2	1	0.125321
chr4	94385265	94385629	+	FLORA.GC6833	MSTRG.208955	Novel lncRNA	306	2	1	0.174139
chr4	99068560	99069934	-	FLORA.GC6839	MSTRG.209474	Novel lncRNA	312	2	2	0.303421
chr4	99874905	99878308	-	FLORA.GC6841	MSTRG.209631	Novel lncRNA	2280	2	1	0.138446
chr4	109703584	109709988	-	FLORA.GC6854	MSTRG.210877	Novel lncRNA	3603	2	1	0.142928
chr4	117901813	117914876	+	FLORA.GC6872	MSTRG.212389	Novel lncRNA	904	3	4	0.192694
chr4	118436727	118460223	+	FLORA.GC6873	MSTRG.212460	Novel lncRNA	438	2	1	1.05275
chr4	123403762	123414019	+	FLORA.GC6886	MSTRG.213108	Novel lncRNA	5316	2	2	0.468774
chr4	124470266	124470554	-	FLORA.GC6890	MSTRG.213239	Novel lncRNA	257	2	1	0.113767
chr4	130423649	130429401	-	FLORA.GC6914	MSTRG.214415	Novel lncRNA	2399	2	1	0.182678
chr4	143224702	143227202	+	FLORA.GC6949	MSTRG.217071	Novel lncRNA	1779	2	1	0.408402
chr4	143474596	143481758	+	FLORA.GC6950	MSTRG.217088	Novel lncRNA	6071	2	2	0.220032
chr4	145180162	145180747	-	FLORA.GC6951	MSTRG.217199	Novel lncRNA	444	2	2	2.46833
chr4	146524650	146526279	-	FLORA.GC6953	MSTRG.217389	Novel lncRNA	620	2	1	0.136081
chr4	155639422	155645195	-	FLORA.GC6976	MSTRG.218562	Novel lncRNA	285	2	1	0.136458
chr4	157758665	157760175	+	FLORA.GC6988	MSTRG.218813	Novel lncRNA	372	2	1	0.117616
chr4	162483657	162484140	+	FLORA.GC7003	MSTRG.219617	Novel lncRNA	205	2	1	0.113714
chr4	163520540	163524297	+	FLORA.GC7006	MSTRG.219962	Novel lncRNA	1154	2	1	0.443523
chr4	164803796	164807910	+	FLORA.GC7012	MSTRG.220090	Novel lncRNA	4090	2	2	0.494406
chr4	169723680	169727699	-	FLORA.GC7029	MSTRG.220641	Novel lncRNA	2391	2	1	0.103262
chr4	174234047	174235492	+	FLORA.GC7036	MSTRG.221392	Novel lncRNA	977	2	1	0.299755
chr4	176332246	176350912	+	FLORA.GC7043	MSTRG.221777	Novel lncRNA	12149	2	1	0.29555
chr4	182814284	182818895	-	FLORA.GC7059	MSTRG.223394	Novel lncRNA	3939	2	2	0.309538
chr4	183407033	183411804	+	FLORA.GC7062	MSTRG.223449	Novel lncRNA	2550	2	5	0.130446
chr4	185472312	185500659	-	FLORA.GC7072	MSTRG.223641	Novel lncRNA	5421	2	1	0.183869
chr4	186574719	186582583	+	FLORA.GC7076	MSTRG.223720	Novel lncRNA	7176	2	2	0.107683
chr4	187219440	187220069	+	FLORA.GC7079	MSTRG.223783	Novel lncRNA	350	2	1	0.151921
chr5	702487	708386	+	FLORA.GC7104	MSTRG.224280	Novel lncRNA	327	2	1	0.517721
chr5	1191097	1201594	+	FLORA.GC7109	MSTRG.224323	Novel lncRNA	9676	2	4	0.120085
chr5	3323642	3324388	+	FLORA.GC7128	MSTRG.224876	Novel lncRNA	294	2	1	0.218735
chr5	5503410	5505681	+	FLORA.GC7132	MSTRG.225359	Novel lncRNA	210	2	1	0.197955
chr5	10332469	10334434	-	FLORA.GC7147	MSTRG.226215	Novel lncRNA	1822	2	1	0.179569
chr5	16465853	16467498	-	FLORA.GC7156	MSTRG.227067	Novel lncRNA	1493	2	1	0.261183
chr5	31555206	31556620	-	FLORA.GC7195	MSTRG.229183	Novel lncRNA	1278	2	1	0.183566
chr5	32316617	32329297	+	FLORA.GC7197	MSTRG.229204	Novel lncRNA	352	2	1	0.11106
chr5	34606612	34613113	-	FLORA.GC7208	MSTRG.229398	Novel lncRNA	271	2	1	0.237747
chr5	42889995	42891622	+	FLORA.GC7235	MSTRG.230300	Novel lncRNA	368	2	1	0.140983
chr5	42909583	42916742	+	FLORA.GC7236	MSTRG.230305	Novel lncRNA	703	2	1	0.108013
chr5	42978742	42982032	+	FLORA.GC7237	MSTRG.230311	Novel lncRNA	2686	3	1	0.128166
chr5	43012396	43013998	+	FLORA.GC7238	MSTRG.230313	Novel lncRNA	1434	2	1	0.305574
chr5	43713679	43714946	+	FLORA.GC7239	MSTRG.230357	Novel lncRNA	222	2	1	0.195044
chr5	55227653	55231150	+	FLORA.GC7287	MSTRG.232122	Novel lncRNA	2307	2	1	0.282273
chr5	57171858	57173432	-	FLORA.GC7297	MSTRG.232293	Novel lncRNA	976	2	1	0.105041
chr5	60870475	60873830	+	FLORA.GC7309	MSTRG.232768	Novel lncRNA	3189	2	1	0.521093
chr5	61546203	61546777	+	FLORA.GC7310	MSTRG.232780	Novel lncRNA	246	2	1	0.146029
chr5	66086139	66103648	-	FLORA.GC7317	MSTRG.233527	Novel lncRNA	13307	2	4	0.202326
chr5	69210387	69215082	+	FLORA.GC7325	MSTRG.233956	Novel lncRNA	2123	2	2	0.170771
chr5	70078588	70079566	+	FLORA.GC7329	MSTRG.234018	Novel lncRNA	482	2	1	0.138443
chr5	70953945	70955541	+	FLORA.GC7330	MSTRG.234059	Novel lncRNA	977	2	2	0.161473
chr5	71804792	71865623	+	FLORA.GC7337	MSTRG.234123	Novel lncRNA	472	3	1	0.165219
chr5	73091115	73120291	-	FLORA.GC7341	MSTRG.234359	Novel lncRNA	1041	3	1	0.299185
chr5	80256106	80274767	-	FLORA.GC7357	MSTRG.234966	Novel lncRNA	3092	2	4	0.261057
chr5	80542564	80547131	+	FLORA.GC7358	MSTRG.235008	Novel lncRNA	4032	2	3	0.231965
chr5	81402637	81405927	+	FLORA.GC7360	MSTRG.235032	Novel lncRNA	238	2	1	0.105017
chr5	82585231	82585810	-	FLORA.GC7362	MSTRG.235134	Novel lncRNA	269	2	1	0.108161
chr5	83582327	83588512	+	FLORA.GC7366	MSTRG.235226	Novel lncRNA	622	3	1	0.276896
chr5	86440124	86570956	-	FLORA.GC7377	MSTRG.235812	Novel lncRNA	1102	4	1	0.194895
chr5	86620969	86621676	+	FLORA.GC7379	MSTRG.235838	Novel lncRNA	684	2	1	0.232589
chr5	98809831	98813426	+	FLORA.GC7391	MSTRG.237395	Novel lncRNA	1748	3	2	0.177915
chr5	108384900	108388718	-	FLORA.GC7409	MSTRG.238921	Novel lncRNA	523	2	1	0.189049
chr5	115634479	115634811	-	FLORA.GC7425	MSTRG.240174	Novel lncRNA	220	2	1	0.214901
chr5	120827646	120828387	+	FLORA.GC7433	MSTRG.240759	Novel lncRNA	343	2	1	0.199181
chr5	136198320	136205082	-	FLORA.GC7457	MSTRG.243036	Novel lncRNA	341	3	1	0.123736
chr5	136535898	136632048	+	FLORA.GC7458	MSTRG.243093	Novel lncRNA	7872	5	18	3.06382
chr5	138058563	138066812	+	FLORA.GC7462	MSTRG.243184	Novel lncRNA	257	2	1	0.184905
chr5	138221009	138228272	+	FLORA.GC7465	MSTRG.243192	Novel lncRNA	224	2	1	0.101953
chr5	138464220	138465477	+	FLORA.GC7466	MSTRG.243200	Novel lncRNA	321	2	1	0.399825
chr5	138543303	138553635	+	FLORA.GC7469	MSTRG.243208	Novel lncRNA	1184	2	2	0.287871
chr5	140153717	140155787	-	FLORA.GC7473	MSTRG.243287	Novel lncRNA	2041	2	1	0.157724
chr5	141888656	141891102	+	FLORA.GC7476	MSTRG.243404	Novel lncRNA	1372	2	1	0.106138
chr5	142293823	142295296	+	FLORA.GC7481	MSTRG.243444	Novel lncRNA	361	2	1	0.105674
chr5	145399841	145400475	-	FLORA.GC7488	MSTRG.243936	Novel lncRNA	216	2	1	0.130254
chr5	147804043	147824565	-	FLORA.GC7489	MSTRG.244096	Novel lncRNA	13947	3	6	0.170174
chr5	149634969	149649410	-	FLORA.GC7500	MSTRG.244259	Novel lncRNA	12028	3	2	0.219974
chr5	150427854	150430806	+	FLORA.GC7503	MSTRG.244311	Novel lncRNA	2460	2	1	0.31393
chr5	150689600	150690328	-	FLORA.GC7506	MSTRG.244331	Novel lncRNA	563	2	1	0.102337
chr5	151270441	151272765	-	FLORA.GC7510	MSTRG.244399	Novel lncRNA	2268	2	1	1.28086
chr5	151725370	151742292	+	FLORA.GC7514	MSTRG.244435	Novel lncRNA	9354	3	6	0.294927
chr5	157080122	157084011	+	FLORA.GC7530	MSTRG.245073	Novel lncRNA	1887	2	2	0.210345
chr5	157729676	157731152	+	FLORA.GC7531	MSTRG.245096	Novel lncRNA	811	3	1	0.105921
chr5	172207671	172209634	+	FLORA.GC7558	MSTRG.246906	Novel lncRNA	1844	2	1	0.229675
chr5	173035458	173043753	+	FLORA.GC7560	MSTRG.247001	Novel lncRNA	785	2	2	0.170718
chr5	173176683	173191677	+	FLORA.GC7561	MSTRG.247007	Novel lncRNA	226	2	2	0.117139
chr5	175114736	175177522	+	FLORA.GC7573	MSTRG.247318	Novel lncRNA	458	2	1	5.91223
chr5	175454539	175457146	+	FLORA.GC7577	MSTRG.247414	Novel lncRNA	1188	2	1	0.112175
chr5	177099176	177100704	+	FLORA.GC7585	MSTRG.247614	Novel lncRNA	228	2	1	0.349667
chr5	178966434	178969389	-	FLORA.GC7594	MSTRG.247767	Novel lncRNA	1434	2	1	0.267298
chr5	179778970	179783328	+	FLORA.GC7596	MSTRG.247835	Novel lncRNA	1353	2	2	0.22449
chr5	179792319	179793976	-	FLORA.GC7597	MSTRG.247836	Novel lncRNA	1515	2	1	0.216536
chr5	179796658	179797565	+	FLORA.GC7598	MSTRG.247838	Novel lncRNA	343	2	1	0.156872
chr5	180415702	180420583	-	FLORA.GC7600	MSTRG.247880	Novel lncRNA	2361	3	2	1.17781
chr6	847846	867056	-	FLORA.GC7613	MSTRG.248167	Novel lncRNA	6273	2	1	0.12046
chr6	2790328	2832302	-	FLORA.GC7618	MSTRG.248293	Novel lncRNA	2897	4	6	0.12061
chr6	3986069	4009970	+	FLORA.GC7624	MSTRG.248473	Novel lncRNA	2620	2	2	0.217968
chr6	4175730	4176456	-	FLORA.GC7625	MSTRG.248479	Novel lncRNA	424	2	1	0.106552
chr6	6687237	6688379	+	FLORA.GC7633	MSTRG.248784	Novel lncRNA	242	2	1	0.133151
chr6	10733596	10742628	+	FLORA.GC7640	MSTRG.249232	Novel lncRNA	2033	2	2	0.146691
chr6	11092742	11094032	+	FLORA.GC7641	MSTRG.249240	Novel lncRNA	1141	2	1	0.548189
chr6	14139287	14144240	+	FLORA.GC7660	MSTRG.249579	Novel lncRNA	1024	2	1	0.135009
chr6	17755963	17758040	+	FLORA.GC7672	MSTRG.249928	Novel lncRNA	567	2	1	0.123709
chr6	20400757	20401901	-	FLORA.GC7679	MSTRG.250275	Novel lncRNA	848	2	1	0.199542
chr6	26001780	26013231	-	FLORA.GC7690	MSTRG.250802	Novel lncRNA	8295	2	1	0.111761
chr6	26028951	26029904	-	FLORA.GC7691	MSTRG.250810	Novel lncRNA	295	2	1	0.248554
chr6	26193776	26195528	+	FLORA.GC7694	MSTRG.250847	Novel lncRNA	647	2	1	0.371844
chr6	26227508	26233120	+	FLORA.GC7695	MSTRG.250858	Novel lncRNA	5569	2	2	0.112697
chr6	26321352	26321860	+	FLORA.GC7696	MSTRG.250878	Novel lncRNA	484	2	1	0.401926
chr6	26453416	26457901	+	FLORA.GC7699	MSTRG.250901	Novel lncRNA	744	2	1	0.115343
chr6	27808703	27810062	-	FLORA.GC7707	MSTRG.251058	Novel lncRNA	1330	2	1	0.748369
chr6	27812222	27813994	-	FLORA.GC7708	MSTRG.251061	Novel lncRNA	543	2	1	0.209669
chr6	28322233	28322711	+	FLORA.GC7712	MSTRG.251166	Novel lncRNA	273	2	1	0.142799
chr6	28369207	28374676	+	FLORA.GC7713	MSTRG.251167	Novel lncRNA	4256	2	1	0.289397
chr6	28894929	28896122	-	FLORA.GC7715	MSTRG.251247	Novel lncRNA	844	2	1	0.224376
chr6	30214408	30224783	+	FLORA.GC7721	MSTRG.251580	Novel lncRNA	5185	2	2	0.134325
chr6	30225267	30225742	-	FLORA.GC7722	MSTRG.251581	Novel lncRNA	286	2	1	0.150854
chr6	30598194	30600393	+	FLORA.GC7724	MSTRG.251659	Novel lncRNA	1055	2	2	0.265119
chr6	30719264	30720157	-	FLORA.GC7725	MSTRG.251672	Novel lncRNA	220	2	1	0.16035
chr6	30900157	30906213	-	FLORA.GC7726	MSTRG.251705	Novel lncRNA	5230	2	3	0.14532
chr6	30926462	30928629	+	FLORA.GC7728	MSTRG.251707	Novel lncRNA	2042	2	3	0.193098
chr6	31065350	31070423	-	FLORA.GC7732	MSTRG.251730	Novel lncRNA	3219	2	1	0.122834
chr6	31243824	31245697	+	FLORA.GC7736	MSTRG.251762	Novel lncRNA	1500	4	3	0.118423
chr6	31357638	31358450	-	FLORA.GC7737	MSTRG.251775	Novel lncRNA	607	2	3	0.142121
chr6	31582523	31585875	+	FLORA.GC7739	MSTRG.251822	Novel lncRNA	298	2	1	0.131296
chr6	31673784	31675537	+	FLORA.GC7741	MSTRG.251834	Novel lncRNA	1460	2	1	0.106988
chr6	31817947	31827734	+	FLORA.GC7742	MSTRG.251851	Novel lncRNA	4887	3	2	0.143669
chr6	31843938	31845258	+	FLORA.GC7745	MSTRG.251856	Novel lncRNA	234	2	1	0.102458
chr6	32130297	32134760	-	FLORA.GC7747	MSTRG.251873	Novel lncRNA	1282	2	1	0.183018
chr6	32449088	32449814	+	FLORA.GC7749	MSTRG.251915	Novel lncRNA	691	2	1	0.187451
chr6	32595286	32596040	-	FLORA.GC7754	MSTRG.251948	Novel lncRNA	222	3	1	0.112929
chr6	32807005	32812762	-	FLORA.GC7759	MSTRG.252005	Novel lncRNA	4558	2	1	0.118614
chr6	34791380	34792012	+	FLORA.GC7778	MSTRG.252255	Novel lncRNA	412	2	1	0.135319
chr6	35470791	35473596	-	FLORA.GC7781	MSTRG.252284	Novel lncRNA	2691	2	2	0.245477
chr6	35941403	35941959	+	FLORA.GC7784	MSTRG.252306	Novel lncRNA	275	2	1	0.112119
chr6	35927268	35930740	-	FLORA.GC7785	MSTRG.252307	Novel lncRNA	2997	2	1	0.195022
chr6	37029074	37035430	-	FLORA.GC7788	MSTRG.252385	Novel lncRNA	2512	2	1	0.152755
chr6	37035479	37037805	+	FLORA.GC7789	MSTRG.252386	Novel lncRNA	1985	2	1	0.108211
chr6	37118228	37135986	-	FLORA.GC7790	MSTRG.252405	Novel lncRNA	297	2	1	0.180327
chr6	37537213	37538724	-	FLORA.GC7793	MSTRG.252426	Novel lncRNA	584	2	1	0.229959
chr6	39095712	39097417	-	FLORA.GC7798	MSTRG.252474	Novel lncRNA	1588	2	1	0.118585
chr6	39130452	39188970	-	FLORA.GC7799	MSTRG.252481	Novel lncRNA	21370	3	4	0.152528
chr6	41682761	41683292	-	FLORA.GC7810	MSTRG.252864	Novel lncRNA	394	2	1	0.112321
chr6	42090073	42090597	+	FLORA.GC7815	MSTRG.252874	Novel lncRNA	390	2	1	0.518362
chr6	42730917	42744298	-	FLORA.GC7818	MSTRG.252925	Novel lncRNA	616	2	2	0.108779
chr6	42872628	42873200	-	FLORA.GC7819	MSTRG.252930	Novel lncRNA	264	2	1	0.154498
chr6	43169970	43171008	+	FLORA.GC7820	MSTRG.252952	Novel lncRNA	472	3	1	0.244744
chr6	43456633	43463090	+	FLORA.GC7821	MSTRG.252969	Novel lncRNA	3056	3	3	0.333659
chr6	44090458	44113438	+	FLORA.GC7822	MSTRG.253069	Novel lncRNA	19559	2	2	0.256475
chr6	51409183	51409840	-	FLORA.GC7851	MSTRG.254241	Novel lncRNA	249	2	1	0.116136
chr6	70589577	70594773	-	FLORA.GC7905	MSTRG.256724	Novel lncRNA	3992	2	1	0.200952
chr6	73310376	73314101	+	FLORA.GC7908	MSTRG.257115	Novel lncRNA	821	2	1	0.254766
chr6	73455680	73461547	+	FLORA.GC7910	MSTRG.257126	Novel lncRNA	3154	2	2	0.105042
chr6	73512981	73515746	-	FLORA.GC7911	MSTRG.257127	Novel lncRNA	2421	2	2	0.288066
chr6	73654822	73656505	+	FLORA.GC7912	MSTRG.257137	Novel lncRNA	423	2	1	0.117515
chr6	87402958	87406522	+	FLORA.GC7959	MSTRG.259399	Novel lncRNA	1969	2	1	0.133317
chr6	94518273	94519071	+	FLORA.GC7975	MSTRG.260624	Novel lncRNA	519	2	1	0.48309
chr6	98857216	98861886	-	FLORA.GC7986	MSTRG.261331	Novel lncRNA	4607	2	2	0.341519
chr6	100507447	100508117	+	FLORA.GC7992	MSTRG.261713	Novel lncRNA	601	2	1	0.176873
chr6	108833242	108837136	+	FLORA.GC8018	MSTRG.262622	Novel lncRNA	2105	2	1	0.185966
chr6	110895718	110898880	-	FLORA.GC8019	MSTRG.262804	Novel lncRNA	2444	2	3	0.782577
chr6	126303910	126331624	-	FLORA.GC8064	MSTRG.264544	Novel lncRNA	1224	3	3	0.111025
chr6	132717041	132722775	+	FLORA.GC8078	MSTRG.265186	Novel lncRNA	2031	2	1	0.213631
chr6	136914823	136918667	-	FLORA.GC8092	MSTRG.265555	Novel lncRNA	334	2	2	0.107848
chr6	139027760	139028671	+	FLORA.GC8099	MSTRG.265808	Novel lncRNA	611	2	2	0.205565
chr6	143413366	143422831	-	FLORA.GC8112	MSTRG.266208	Novel lncRNA	7853	2	1	0.103458
chr6	144086147	144093760	-	FLORA.GC8113	MSTRG.266215	Novel lncRNA	408	2	1	0.194699
chr6	144869845	145106982	-	FLORA.GC8114	MSTRG.266257	Novel lncRNA	7147	3	4	0.134171
chr6	148021016	148048750	+	FLORA.GC8120	MSTRG.266455	Novel lncRNA	26785	2	5	0.115203
chr6	150843666	150865539	+	FLORA.GC8129	MSTRG.266661	Novel lncRNA	15426	3	6	0.147367
chr6	157378873	157379216	-	FLORA.GC8150	MSTRG.267071	Novel lncRNA	290	2	1	0.128101
chr6	158099382	158101327	+	FLORA.GC8152	MSTRG.267082	Novel lncRNA	700	2	1	0.558335
chr6	159550722	159551015	+	FLORA.GC8159	MSTRG.267213	Novel lncRNA	240	2	1	0.198427
chr6	159635283	159661512	+	FLORA.GC8160	MSTRG.267218	Novel lncRNA	1840	2	2	0.140948
chr6	159798438	159799364	-	FLORA.GC8161	MSTRG.267220	Novel lncRNA	794	2	1	0.280488
chr6	166385061	166387568	+	FLORA.GC8172	MSTRG.267795	Novel lncRNA	881	3	2	0.122766
chr6	170574703	170575265	+	FLORA.GC8213	MSTRG.268306	Novel lncRNA	395	2	1	0.58855
chr7	367335	367871	+	FLORA.GC8218	MSTRG.268369	Novel lncRNA	213	2	1	0.100396
chr7	789381	809598	+	FLORA.GC8225	MSTRG.268415	Novel lncRNA	1247	2	3	0.121913
chr7	801833	802242	-	FLORA.GC8226	MSTRG.268416	Novel lncRNA	279	2	1	0.234232
chr7	896437	897899	-	FLORA.GC8227	MSTRG.268418	Novel lncRNA	1438	2	1	0.735259
chr7	1467870	1469115	+	FLORA.GC8231	MSTRG.268474	Novel lncRNA	1078	2	1	0.53083
chr7	1561696	1566868	+	FLORA.GC8232	MSTRG.268487	Novel lncRNA	1139	2	1	0.185803
chr7	2454514	2463727	+	FLORA.GC8234	MSTRG.268521	Novel lncRNA	374	2	1	0.134591
chr7	2533245	2535778	+	FLORA.GC8236	MSTRG.268530	Novel lncRNA	2331	3	11	1.4588
chr7	6351735	6356483	-	FLORA.GC8255	MSTRG.268625	Novel lncRNA	2924	2	1	0.219156
chr7	6484249	6489309	-	FLORA.GC8257	MSTRG.268631	Novel lncRNA	3683	2	1	0.135626
chr7	7635184	7636510	+	FLORA.GC8260	MSTRG.268709	Novel lncRNA	1096	2	1	0.443264
chr7	8344686	8347260	-	FLORA.GC8261	MSTRG.268717	Novel lncRNA	1103	2	1	0.857789
chr7	8384473	8391068	-	FLORA.GC8262	MSTRG.268718	Novel lncRNA	5184	2	2	0.107586
chr7	16784538	16791810	-	FLORA.GC8280	MSTRG.269611	Novel lncRNA	6966	4	10	0.296098
chr7	23496795	23503707	-	FLORA.GC8298	MSTRG.270178	Novel lncRNA	3556	3	2	0.275711
chr7	25838905	25850472	+	FLORA.GC8307	MSTRG.270401	Novel lncRNA	4328	3	2	0.259205
chr7	27262854	27268044	+	FLORA.GC8311	MSTRG.270568	Novel lncRNA	210	2	1	0.116023
chr7	27498833	27515686	-	FLORA.GC8314	MSTRG.270584	Novel lncRNA	335	2	2	0.164679
chr7	29785049	29792515	-	FLORA.GC8318	MSTRG.270681	Novel lncRNA	563	2	2	0.166594
chr7	30413302	30424517	-	FLORA.GC8320	MSTRG.270700	Novel lncRNA	1245	2	2	0.252347
chr7	32766773	32769400	+	FLORA.GC8326	MSTRG.270849	Novel lncRNA	357	2	1	0.105367
chr7	32894165	32916745	+	FLORA.GC8328	MSTRG.270855	Novel lncRNA	21827	2	1	0.121512
chr7	34921476	34928085	+	FLORA.GC8332	MSTRG.270927	Novel lncRNA	1872	2	1	0.193558
chr7	35198088	35198570	+	FLORA.GC8333	MSTRG.270953	Novel lncRNA	201	2	1	0.262358
chr7	38330939	38335040	+	FLORA.GC8343	MSTRG.271277	Novel lncRNA	2675	3	2	0.286698
chr7	42888561	42889616	+	FLORA.GC8353	MSTRG.271783	Novel lncRNA	706	2	1	0.190674
chr7	44575053	44577892	+	FLORA.GC8356	MSTRG.271867	Novel lncRNA	2150	2	3	0.227451
chr7	44769882	44775643	-	FLORA.GC8360	MSTRG.271878	Novel lncRNA	5544	3	7	0.869717
chr7	45097601	45100066	-	FLORA.GC8364	MSTRG.271908	Novel lncRNA	2288	2	2	0.613596
chr7	45189106	45192757	-	FLORA.GC8365	MSTRG.271925	Novel lncRNA	881	2	2	0.101076
chr7	45204007	45253729	-	FLORA.GC8366	MSTRG.271926	Novel lncRNA	6049	2	1	0.365002
chr7	55758925	55764739	-	FLORA.GC8430	MSTRG.273656	Novel lncRNA	564	2	3	0.191653
chr7	56743508	56753274	-	FLORA.GC8438	MSTRG.273806	Novel lncRNA	1474	2	1	0.104452
chr7	59741761	59750155	-	FLORA.GC8452	MSTRG.274285	Novel lncRNA	219	2	1	0.139903
chr7	64494117	64500129	-	FLORA.GC8470	MSTRG.275027	Novel lncRNA	1559	2	1	0.352123
chr7	64963929	64971774	-	FLORA.GC8475	MSTRG.275083	Novel lncRNA	7788	3	3	0.102354
chr7	65358921	65364912	-	FLORA.GC8479	MSTRG.275110	Novel lncRNA	458	2	2	0.134205
chr7	65582540	65583711	-	FLORA.GC8480	MSTRG.275137	Novel lncRNA	1092	2	1	0.214988
chr7	66972885	66976686	+	FLORA.GC8482	MSTRG.275243	Novel lncRNA	300	2	1	0.113598
chr7	71087623	71104284	+	FLORA.GC8498	MSTRG.275519	Novel lncRNA	214	2	1	0.120848
chr7	71131338	71132157	-	FLORA.GC8499	MSTRG.275532	Novel lncRNA	749	2	1	0.291413
chr7	73524027	73528160	+	FLORA.GC8505	MSTRG.275599	Novel lncRNA	243	2	1	0.174314
chr7	73724179	73731134	-	FLORA.GC8507	MSTRG.275612	Novel lncRNA	256	2	1	0.139341
chr7	73832724	73834589	+	FLORA.GC8512	MSTRG.275618	Novel lncRNA	1829	2	3	0.657729
chr7	74138156	74156189	-	FLORA.GC8515	MSTRG.275638	Novel lncRNA	271	2	1	0.110033
chr7	74122702	74168729	+	FLORA.GC8516	MSTRG.275639	Novel lncRNA	542	2	4	0.120389
chr7	74229891	74230686	-	FLORA.GC8517	MSTRG.275642	Novel lncRNA	496	2	1	0.415995
chr7	76070538	76071463	+	FLORA.GC8524	MSTRG.275721	Novel lncRNA	790	2	1	0.432305
chr7	76288676	76302543	+	FLORA.GC8525	MSTRG.275734	Novel lncRNA	3956	3	9	0.106334
chr7	76508151	76510166	-	FLORA.GC8529	MSTRG.275743	Novel lncRNA	412	2	1	0.25948
chr7	76518559	76520712	-	FLORA.GC8530	MSTRG.275745	Novel lncRNA	838	2	1	0.19661
chr7	76642623	76650400	-	FLORA.GC8531	MSTRG.275752	Novel lncRNA	5357	2	4	0.17732
chr7	81293447	81333841	+	FLORA.GC8537	MSTRG.276185	Novel lncRNA	256	2	1	8.86728
chr7	91900474	91909700	-	FLORA.GC8557	MSTRG.277444	Novel lncRNA	349	2	1	0.122014
chr7	93586219	93586916	+	FLORA.GC8564	MSTRG.277536	Novel lncRNA	661	2	1	0.347913
chr7	98212983	98214621	-	FLORA.GC8578	MSTRG.278111	Novel lncRNA	1548	2	1	2.61142
chr7	99534742	99536110	-	FLORA.GC8582	MSTRG.278158	Novel lncRNA	857	2	2	0.195855
chr7	100801447	100802562	+	FLORA.GC8585	MSTRG.278271	Novel lncRNA	791	2	1	0.156226
chr7	101709425	101716405	+	FLORA.GC8592	MSTRG.278348	Novel lncRNA	484	2	2	0.126802
chr7	102359974	102361840	+	FLORA.GC8595	MSTRG.278361	Novel lncRNA	772	2	1	0.106162
chr7	102479933	102482444	+	FLORA.GC8596	MSTRG.278366	Novel lncRNA	2273	2	3	0.428738
chr7	108004069	108004423	-	FLORA.GC8601	MSTRG.278757	Novel lncRNA	268	2	1	0.113895
chr7	108468459	108470143	+	FLORA.GC8602	MSTRG.278770	Novel lncRNA	670	2	1	0.16234
chr7	112753078	112762379	-	FLORA.GC8614	MSTRG.279334	Novel lncRNA	7754	2	1	0.137387
chr7	113178176	113246348	+	FLORA.GC8617	MSTRG.279432	Novel lncRNA	4199	3	1	0.148789
chr7	113228405	113279469	-	FLORA.GC8618	MSTRG.279433	Novel lncRNA	15514	3	3	0.264995
chr7	115396635	115421785	+	FLORA.GC8628	MSTRG.279625	Novel lncRNA	415	2	1	0.362398
chr7	122236980	122239036	-	FLORA.GC8654	MSTRG.280345	Novel lncRNA	998	2	1	0.101445
chr7	122244419	122279050	-	FLORA.GC8655	MSTRG.280347	Novel lncRNA	4067	8	2	0.100149
chr7	124730089	124732953	-	FLORA.GC8661	MSTRG.280806	Novel lncRNA	405	3	1	0.121403
chr7	129171370	129177602	+	FLORA.GC8679	MSTRG.281399	Novel lncRNA	1224	2	1	0.214609
chr7	129174274	129176290	-	FLORA.GC8680	MSTRG.281400	Novel lncRNA	1259	2	1	0.14488
chr7	135177317	135179405	-	FLORA.GC8697	MSTRG.281819	Novel lncRNA	393	2	1	0.718196
chr7	135325015	135329644	-	FLORA.GC8698	MSTRG.281837	Novel lncRNA	845	2	1	0.112804
chr7	139192795	139198226	-	FLORA.GC8709	MSTRG.282133	Novel lncRNA	976	2	3	0.11454
chr7	139200628	139201377	+	FLORA.GC8710	MSTRG.282134	Novel lncRNA	426	2	1	0.292528
chr7	141791415	141793019	+	FLORA.GC8713	MSTRG.282249	Novel lncRNA	1533	2	1	0.217656
chr7	142787680	142788218	+	FLORA.GC8718	MSTRG.282514	Novel lncRNA	441	2	1	0.384232
chr7	142789041	142791683	+	FLORA.GC8719	MSTRG.282516	Novel lncRNA	1282	2	1	0.674766
chr7	143352086	143353393	-	FLORA.GC8724	MSTRG.282636	Novel lncRNA	1221	2	1	0.372416
chr7	149065157	149069640	-	FLORA.GC8733	MSTRG.283152	Novel lncRNA	1829	2	3	0.113756
chr7	149095071	149100599	-	FLORA.GC8735	MSTRG.283154	Novel lncRNA	394	2	1	0.104653
chr7	149226293	149229488	-	FLORA.GC8737	MSTRG.283159	Novel lncRNA	1385	2	2	0.111382
chr7	149320572	149321843	-	FLORA.GC8739	MSTRG.283163	Novel lncRNA	1186	2	1	0.123086
chr7	149734585	149742742	-	FLORA.GC8742	MSTRG.283232	Novel lncRNA	4343	3	2	0.148237
chr7	150573956	150603077	-	FLORA.GC8743	MSTRG.283292	Novel lncRNA	927	2	1	0.247817
chr7	150757263	150758753	+	FLORA.GC8745	MSTRG.283329	Novel lncRNA	1195	2	1	1.10661
chr7	156979039	156994038	-	FLORA.GC8761	MSTRG.283902	Novel lncRNA	4105	2	7	0.228148
chr7	156974512	156976560	+	FLORA.GC8762	MSTRG.283903	Novel lncRNA	1618	2	1	0.260964
chr7	158625783	158627444	+	FLORA.GC8770	MSTRG.283968	Novel lncRNA	1526	2	1	0.162457
chr8	10469538	10470218	-	FLORA.GC8802	MSTRG.285050	Novel lncRNA	548	2	1	0.134204
chr8	11839310	11842523	+	FLORA.GC8806	MSTRG.285166	Novel lncRNA	2161	2	3	0.542245
chr8	11840377	11841978	-	FLORA.GC8807	MSTRG.285167	Novel lncRNA	1021	2	1	0.199967
chr8	21579572	21601432	-	FLORA.GC8841	MSTRG.286257	Novel lncRNA	2836	2	1	0.139382
chr8	22105259	22106860	-	FLORA.GC8843	MSTRG.286308	Novel lncRNA	1170	2	2	0.583938
chr8	27281278	27284885	-	FLORA.GC8852	MSTRG.287005	Novel lncRNA	3472	2	2	0.591731
chr8	29304057	29320341	-	FLORA.GC8856	MSTRG.287119	Novel lncRNA	1018	4	2	0.162235
chr8	29330164	29333060	-	FLORA.GC8857	MSTRG.287124	Novel lncRNA	2759	2	1	0.155737
chr8	30094428	30095389	-	FLORA.GC8865	MSTRG.287264	Novel lncRNA	789	2	1	0.236832
chr8	37693105	37695750	+	FLORA.GC8885	MSTRG.288147	Novel lncRNA	2507	3	4	0.262905
chr8	37781783	37783297	+	FLORA.GC8887	MSTRG.288154	Novel lncRNA	1425	2	1	0.102785
chr8	38499648	38500306	+	FLORA.GC8894	MSTRG.288188	Novel lncRNA	212	2	1	0.106063
chr8	38898701	38901234	-	FLORA.GC8899	MSTRG.288248	Novel lncRNA	2174	2	4	0.136792
chr8	41456460	41467655	+	FLORA.GC8907	MSTRG.288639	Novel lncRNA	205	2	1	0.104761
chr8	42407543	42412923	-	FLORA.GC8913	MSTRG.288701	Novel lncRNA	3825	3	3	0.140451
chr8	47256392	47257603	+	FLORA.GC8936	MSTRG.289420	Novel lncRNA	250	2	1	0.247074
chr8	56218821	56220577	-	FLORA.GC8960	MSTRG.290210	Novel lncRNA	1037	2	2	0.213648
chr8	58659851	58663411	-	FLORA.GC8967	MSTRG.290617	Novel lncRNA	2672	2	2	0.573638
chr8	69130404	69132032	-	FLORA.GC8992	MSTRG.291524	Novel lncRNA	1287	3	2	0.247989
chr8	69339561	69357462	-	FLORA.GC8993	MSTRG.291531	Novel lncRNA	615	4	1	0.136637
chr8	85284085	85315949	+	FLORA.GC9038	MSTRG.292975	Novel lncRNA	4024	2	3	0.16023
chr8	85290441	85296734	-	FLORA.GC9039	MSTRG.292976	Novel lncRNA	4645	2	4	0.309094
chr8	85591750	85597358	-	FLORA.GC9040	MSTRG.292999	Novel lncRNA	1197	3	2	0.202416
chr8	89578654	89580782	+	FLORA.GC9042	MSTRG.293334	Novel lncRNA	1454	2	1	0.28302
chr8	89796343	89799298	+	FLORA.GC9043	MSTRG.293337	Novel lncRNA	315	2	1	0.258817
chr8	89791072	89791901	-	FLORA.GC9044	MSTRG.293338	Novel lncRNA	670	2	1	0.399145
chr8	89840857	89900678	+	FLORA.GC9045	MSTRG.293341	Novel lncRNA	23593	2	1	0.129325
chr8	90095476	90098198	-	FLORA.GC9046	MSTRG.293347	Novel lncRNA	2650	2	2	0.109447
chr8	91087097	91097571	+	FLORA.GC9048	MSTRG.293385	Novel lncRNA	7382	2	1	0.145885
chr8	91095268	91095875	-	FLORA.GC9049	MSTRG.293386	Novel lncRNA	295	2	1	0.307217
chr8	91948508	91951246	-	FLORA.GC9051	MSTRG.293434	Novel lncRNA	722	2	2	0.153804
chr8	96338739	96346045	-	FLORA.GC9061	MSTRG.293869	Novel lncRNA	880	3	1	0.177049
chr8	97773793	97775056	-	FLORA.GC9064	MSTRG.293967	Novel lncRNA	501	2	1	0.243446
chr8	98046474	98047465	-	FLORA.GC9066	MSTRG.293974	Novel lncRNA	696	2	1	0.53752
chr8	98093614	98101045	+	FLORA.GC9068	MSTRG.293979	Novel lncRNA	6364	2	1	0.144542
chr8	100677445	100678303	-	FLORA.GC9073	MSTRG.294037	Novel lncRNA	353	2	1	0.135484
chr8	101173167	101176464	+	FLORA.GC9077	MSTRG.294078	Novel lncRNA	2921	2	1	0.467674
chr8	103387581	103398612	+	FLORA.GC9085	MSTRG.294211	Novel lncRNA	10957	2	2	0.118077
chr8	108199306	108199784	+	FLORA.GC9093	MSTRG.294543	Novel lncRNA	284	2	1	0.209993
chr8	114029497	114030161	-	FLORA.GC9106	MSTRG.295180	Novel lncRNA	627	2	1	0.572469
chr8	114585795	114723041	+	FLORA.GC9115	MSTRG.295226	Novel lncRNA	9626	5	2	0.101108
chr8	115814953	115819437	-	FLORA.GC9125	MSTRG.295279	Novel lncRNA	2522	4	18	0.397328
chr8	117764560	117790743	+	FLORA.GC9130	MSTRG.295479	Novel lncRNA	1648	4	1	0.469993
chr8	122244419	122251434	+	FLORA.GC9140	MSTRG.295757	Novel lncRNA	771	2	1	0.106416
chr8	125916719	125921199	+	FLORA.GC9146	MSTRG.295999	Novel lncRNA	2345	2	1	0.117836
chr8	143023833	143032897	+	FLORA.GC9201	MSTRG.297826	Novel lncRNA	1004	3	3	0.31993
chr8	143170447	143171082	-	FLORA.GC9205	MSTRG.297866	Novel lncRNA	268	2	1	0.109383
chr8	143849401	143857316	-	FLORA.GC9208	MSTRG.297956	Novel lncRNA	4086	3	3	1.27344
chr8	143891764	143903113	+	FLORA.GC9209	MSTRG.297963	Novel lncRNA	2478	4	3	0.154376
chr8	143901701	143909894	-	FLORA.GC9210	MSTRG.297966	Novel lncRNA	904	4	2	0.277339
chr8	144086557	144093728	+	FLORA.GC9211	MSTRG.297977	Novel lncRNA	1773	2	2	0.121622
chr8	144794874	144796863	-	FLORA.GC9215	MSTRG.298032	Novel lncRNA	1632	2	1	0.158804
chr8	144853738	144871555	-	FLORA.GC9216	MSTRG.298036	Novel lncRNA	5265	4	3	0.188974
chr8	144903536	144929391	-	FLORA.GC9217	MSTRG.298038	Novel lncRNA	841	2	1	0.111721
chr8	145050749	145052167	+	FLORA.GC9219	MSTRG.298052	Novel lncRNA	1314	2	2	0.13792
chr9	4885918	4893586	+	FLORA.GC9228	MSTRG.298314	Novel lncRNA	4307	2	2	0.231182
chr9	5572406	5576104	+	FLORA.GC9234	MSTRG.298391	Novel lncRNA	1435	2	3	0.349401
chr9	5619065	5626380	+	FLORA.GC9235	MSTRG.298393	Novel lncRNA	1066	2	3	0.116448
chr9	12440940	12554680	-	FLORA.GC9250	MSTRG.299136	Novel lncRNA	783	4	4	0.363413
chr9	32528816	32537572	-	FLORA.GC9297	MSTRG.301622	Novel lncRNA	1270	3	1	0.120461
chr9	32527210	32529147	+	FLORA.GC9298	MSTRG.301623	Novel lncRNA	989	2	2	0.242897
chr9	33657455	33661550	-	FLORA.GC9302	MSTRG.301744	Novel lncRNA	2506	2	1	0.266158
chr9	34350385	34360101	-	FLORA.GC9308	MSTRG.301782	Novel lncRNA	8104	3	3	0.103806
chr9	35054772	35055236	-	FLORA.GC9311	MSTRG.301897	Novel lncRNA	331	2	1	0.473143
chr9	40108918	40110170	-	FLORA.GC9331	MSTRG.302187	Novel lncRNA	426	2	1	0.243528
chr9	40881148	40881533	-	FLORA.GC9332	MSTRG.302248	Novel lncRNA	220	2	1	0.25131
chr9	40886710	40890614	+	FLORA.GC9333	MSTRG.302250	Novel lncRNA	1687	2	1	0.169364
chr9	63038846	63041752	-	FLORA.GC9363	MSTRG.302960	Novel lncRNA	782	4	1	0.228811
chr9	68531063	68536579	+	FLORA.GC9391	MSTRG.303385	Novel lncRNA	5170	2	1	0.790813
chr9	70357172	70363847	+	FLORA.GC9393	MSTRG.303529	Novel lncRNA	352	2	2	0.101824
chr9	71835364	71836145	+	FLORA.GC9396	MSTRG.303611	Novel lncRNA	572	2	1	0.142104
chr9	72895479	72898167	+	FLORA.GC9402	MSTRG.303662	Novel lncRNA	2577	2	1	0.138818
chr9	78031459	78078380	-	FLORA.GC9416	MSTRG.304211	Novel lncRNA	373	2	1	4.21899
chr9	85542704	85546534	+	FLORA.GC9444	MSTRG.305581	Novel lncRNA	1501	2	2	0.31243
chr9	86947194	86948483	-	FLORA.GC9448	MSTRG.305664	Novel lncRNA	530	2	3	1.24066
chr9	91193519	91195049	-	FLORA.GC9473	MSTRG.306345	Novel lncRNA	970	2	1	0.130743
chr9	92689390	92705929	+	FLORA.GC9479	MSTRG.306418	Novel lncRNA	2047	3	3	0.12009
chr9	93566688	93576397	-	FLORA.GC9481	MSTRG.306505	Novel lncRNA	1425	2	2	0.121754
chr9	93863140	93866191	-	FLORA.GC9485	MSTRG.306558	Novel lncRNA	1948	3	1	0.268568
chr9	94109868	94125759	-	FLORA.GC9489	MSTRG.306587	Novel lncRNA	6540	2	4	0.106541
chr9	96418892	96419346	-	FLORA.GC9493	MSTRG.306780	Novel lncRNA	244	2	1	0.193525
chr9	96727658	96728373	-	FLORA.GC9495	MSTRG.306803	Novel lncRNA	359	2	1	0.134959
chr9	96791727	96796287	+	FLORA.GC9497	MSTRG.306805	Novel lncRNA	4425	2	1	0.164809
chr9	98024070	98031164	-	FLORA.GC9501	MSTRG.306891	Novel lncRNA	3298	3	2	0.224639
chr9	98197631	98197957	-	FLORA.GC9502	MSTRG.306897	Novel lncRNA	240	2	1	0.209468
chr9	98921898	98943178	-	FLORA.GC9504	MSTRG.306951	Novel lncRNA	1420	2	1	0.126549
chr9	101563346	101568038	+	FLORA.GC9510	MSTRG.307274	Novel lncRNA	3262	2	2	0.4333
chr9	105859060	105860392	+	FLORA.GC9519	MSTRG.308109	Novel lncRNA	1188	2	1	0.104001
chr9	110256641	110292305	+	FLORA.GC9529	MSTRG.308718	Novel lncRNA	967	2	2	0.141039
chr9	111671511	111685507	-	FLORA.GC9532	MSTRG.308807	Novel lncRNA	10612	2	2	0.106768
chr9	112197997	112217713	-	FLORA.GC9535	MSTRG.308821	Novel lncRNA	11178	2	3	0.262086
chr9	112191104	112217711	+	FLORA.GC9536	MSTRG.308822	Novel lncRNA	8628	2	2	0.150423
chr9	112344931	112357393	-	FLORA.GC9537	MSTRG.308823	Novel lncRNA	1865	2	1	0.117279
chr9	112363118	112379882	-	FLORA.GC9538	MSTRG.308825	Novel lncRNA	6929	2	2	0.18485
chr9	112366057	112379899	+	FLORA.GC9539	MSTRG.308826	Novel lncRNA	4742	2	3	0.430957
chr9	113378421	113383445	+	FLORA.GC9542	MSTRG.308882	Novel lncRNA	1805	3	2	0.111392
chr9	114082010	114082894	+	FLORA.GC9545	MSTRG.308964	Novel lncRNA	237	2	1	0.210658
chr9	114646433	114656242	-	FLORA.GC9547	MSTRG.309006	Novel lncRNA	8981	2	6	0.15378
chr9	120724109	120751977	-	FLORA.GC9554	MSTRG.309889	Novel lncRNA	4360	2	1	0.11085
chr9	122782672	122786766	-	FLORA.GC9558	MSTRG.310055	Novel lncRNA	208	2	1	0.11245
chr9	123277233	123301562	-	FLORA.GC9562	MSTRG.310071	Novel lncRNA	473	2	1	0.138162
chr9	127933487	127934213	-	FLORA.GC9578	MSTRG.310309	Novel lncRNA	319	2	1	0.148261
chr9	128288996	128305155	+	FLORA.GC9581	MSTRG.310331	Novel lncRNA	3046	2	5	0.163714
chr9	128288992	128299355	-	FLORA.GC9582	MSTRG.310332	Novel lncRNA	1544	3	5	0.137817
chr9	128363319	128364284	+	FLORA.GC9584	MSTRG.310335	Novel lncRNA	831	2	1	0.12618
chr9	128698811	128702437	-	FLORA.GC9587	MSTRG.310357	Novel lncRNA	422	2	2	0.209227
chr9	129168604	129170143	-	FLORA.GC9588	MSTRG.310379	Novel lncRNA	712	2	1	0.118414
chr9	129460515	129469444	+	FLORA.GC9590	MSTRG.310411	Novel lncRNA	3470	2	2	0.159133
chr9	129884350	129885648	-	FLORA.GC9594	MSTRG.310442	Novel lncRNA	955	2	1	0.278952
chr9	130704895	130709895	+	FLORA.GC9601	MSTRG.310471	Novel lncRNA	4665	2	9	0.915478
chr9	130887712	130891822	+	FLORA.GC9602	MSTRG.310473	Novel lncRNA	3966	2	1	0.311731
chr9	133233077	133239337	-	FLORA.GC9614	MSTRG.310626	Novel lncRNA	1073	2	3	0.189262
chr9	135488950	135491948	+	FLORA.GC9630	MSTRG.310986	Novel lncRNA	1715	2	1	0.104156
chr9	136693177	136694620	-	FLORA.GC9635	MSTRG.311153	Novel lncRNA	524	2	1	0.167041
chr9	137226312	137227270	-	FLORA.GC9640	MSTRG.311234	Novel lncRNA	528	2	1	0.313765
chr9	137579823	137582036	-	FLORA.GC9642	MSTRG.311261	Novel lncRNA	846	2	1	0.31379
chr9	137578939	137582061	+	FLORA.GC9643	MSTRG.311262	Novel lncRNA	1023	2	1	0.207823
chr9	137592816	137593517	-	FLORA.GC9644	MSTRG.311263	Novel lncRNA	311	2	1	0.108061
chrX	1176415	1187548	-	FLORA.GC9663	MSTRG.314325	Novel lncRNA	1812	2	1	0.123151
chrX	1382691	1386151	+	FLORA.GC9665	MSTRG.314334	Novel lncRNA	3094	2	3	1.17535
chrX	1789375	1790835	-	FLORA.GC9667	MSTRG.314353	Novel lncRNA	341	2	1	0.444157
chrX	2741310	2750878	+	FLORA.GC9669	MSTRG.314361	Novel lncRNA	4695	2	4	0.179882
chrX	16180750	16182374	+	FLORA.GC9713	MSTRG.316035	Novel lncRNA	542	2	2	0.518296
chrX	16580088	16585223	-	FLORA.GC9718	MSTRG.316096	Novel lncRNA	911	2	3	0.21711
chrX	17370913	17371615	+	FLORA.GC9722	MSTRG.316191	Novel lncRNA	578	2	1	0.10969
chrX	24354626	24354962	-	FLORA.GC9739	MSTRG.317069	Novel lncRNA	305	2	1	0.116152
chrX	40895879	40897201	-	FLORA.GC9793	MSTRG.319144	Novel lncRNA	299	2	1	0.154489
chrX	44792480	44843996	-	FLORA.GC9811	MSTRG.319661	Novel lncRNA	10869	2	3	0.361567
chrX	46323256	46323662	+	FLORA.GC9819	MSTRG.319919	Novel lncRNA	288	2	1	0.454075
chrX	47093376	47110980	+	FLORA.GC9825	MSTRG.320005	Novel lncRNA	997	2	3	0.1133
chrX	47135930	47136510	-	FLORA.GC9826	MSTRG.320008	Novel lncRNA	257	2	1	0.198356
chrX	47487673	47488589	-	FLORA.GC9829	MSTRG.320033	Novel lncRNA	272	2	1	0.124316
chrX	47555335	47561095	-	FLORA.GC9830	MSTRG.320043	Novel lncRNA	2298	3	5	0.118308
chrX	47631271	47635503	-	FLORA.GC9831	MSTRG.320048	Novel lncRNA	3720	2	2	0.269839
chrX	49070610	49071125	-	FLORA.GC9846	MSTRG.320293	Novel lncRNA	234	2	1	0.179336
chrX	49102106	49108476	+	FLORA.GC9847	MSTRG.320294	Novel lncRNA	5649	3	2	0.116139
chrX	49106306	49111667	-	FLORA.GC9848	MSTRG.320295	Novel lncRNA	2023	2	2	0.120853
chrX	53361522	53374101	-	FLORA.GC9865	MSTRG.321036	Novel lncRNA	2122	2	5	0.204315
chrX	53929714	53936653	-	FLORA.GC9866	MSTRG.321133	Novel lncRNA	6738	2	1	0.209979
chrX	56567869	56599041	+	FLORA.GC9881	MSTRG.321460	Novel lncRNA	1631	2	1	0.122899
chrX	57081019	57082215	+	FLORA.GC9884	MSTRG.321484	Novel lncRNA	1170	2	1	0.155973
chrX	57903663	57904719	+	FLORA.GC9889	MSTRG.321619	Novel lncRNA	990	2	1	0.271734
chrX	64261807	64268066	-	FLORA.GC9901	MSTRG.322093	Novel lncRNA	5880	2	1	0.281582
chrX	66270265	66271651	+	FLORA.GC9910	MSTRG.322357	Novel lncRNA	423	2	1	0.149585
chrX	71142459	71144136	-	FLORA.GC9923	MSTRG.323091	Novel lncRNA	1432	2	1	0.539138
chrX	71317852	71348210	-	FLORA.GC9925	MSTRG.323107	Novel lncRNA	1414	2	4	0.207295
chrX	73225939	73227261	-	FLORA.GC9935	MSTRG.323276	Novel lncRNA	353	2	1	0.119863
chrX	75020601	75030643	+	FLORA.GC9942	MSTRG.323495	Novel lncRNA	241	2	1	0.398646
chrX	77820958	77823145	+	FLORA.GC9956	MSTRG.323880	Novel lncRNA	1933	2	1	0.268082
chrX	78816642	78823492	+	FLORA.GC9961	MSTRG.324040	Novel lncRNA	210	2	1	0.136705
chrX	81298548	81325139	+	FLORA.GC9969	MSTRG.324467	Novel lncRNA	1200	3	1	0.142866
chrX	81680917	81710669	-	FLORA.GC9971	MSTRG.324556	Novel lncRNA	1611	2	1	0.479432
chrX	118794540	118810001	+	FLORA.GC10108	MSTRG.330389	Novel lncRNA	6040	2	1	0.263189
chrX	118794540	118801901	-	FLORA.GC10109	MSTRG.330390	Novel lncRNA	7202	2	4	0.215988
chrX	119460226	119461720	+	FLORA.GC10112	MSTRG.330496	Novel lncRNA	314	2	1	0.106234
chrX	121822568	121826095	+	FLORA.GC10121	MSTRG.330812	Novel lncRNA	3414	2	1	0.103058
chrX	123503409	123514472	-	FLORA.GC10129	MSTRG.331116	Novel lncRNA	458	3	2	0.107013
chrX	123514873	123548583	-	FLORA.GC10130	MSTRG.331117	Novel lncRNA	1039	2	1	0.592385
chrX	126249348	126311819	+	FLORA.GC10139	MSTRG.331372	Novel lncRNA	18505	2	1	0.185307
chrX	129172326	129180653	+	FLORA.GC10145	MSTRG.331940	Novel lncRNA	8095	2	1	0.165751
chrX	130058121	130064871	-	FLORA.GC10153	MSTRG.332031	Novel lncRNA	839	2	3	0.569323
chrX	133298105	133300101	-	FLORA.GC10164	MSTRG.332418	Novel lncRNA	1900	2	1	0.164622
chrX	134520514	134521985	+	FLORA.GC10170	MSTRG.332492	Novel lncRNA	1149	2	2	0.426092
chrX	134523001	134526227	+	FLORA.GC10171	MSTRG.332494	Novel lncRNA	3144	3	4	0.176375
chrX	134855266	134864693	+	FLORA.GC10172	MSTRG.332505	Novel lncRNA	560	3	1	0.290839
chrX	138266055	138267027	+	FLORA.GC10182	MSTRG.333159	Novel lncRNA	316	2	1	0.264279
chrX	145095122	145095676	+	FLORA.GC10201	MSTRG.334440	Novel lncRNA	494	2	1	0.197635
chrX	154008466	154010491	-	FLORA.GC10224	MSTRG.335996	Novel lncRNA	1453	2	3	0.246572
chrX	153991112	154008268	+	FLORA.GC10225	MSTRG.335997	Novel lncRNA	1598	3	3	0.158146
chrX	154451642	154453559	+	FLORA.GC10226	MSTRG.336030	Novel lncRNA	795	3	1	0.164765
chrY	10935414	10989243	+	FLORA.GC10282	MSTRG.337205	Novel lncRNA	325	2	1	0.104601
chrY	10939458	10995849	-	FLORA.GC10283	MSTRG.337206	Novel lncRNA	200	2	1	0.109664
chrY	15804445	16028245	+	FLORA.GC10326	MSTRG.337792	Novel lncRNA	4872	3	1	0.105
chrY	15832873	15898463	+	FLORA.GC10327	MSTRG.337793	Novel lncRNA	3900	2	1	0.151592
