# Supplementary material for: Classifying gastric cancer using FLORA reveals clinically relevant molecular subtypes and highlights LINC01614 as a biomarker for patient prognosis
Source: Oncogene. 2021 Mar 19;40(16):2898–909. doi: 10.1038/s41388-021-01743-3 (PMC8062268; doi:10.1038/s41388-021-01743-3)
Supplement: Supplementary file 5 — Table S3 [file 41388_2021_1743_MOESM5_ESM.xlsx]

## Sheet: Sheet1
Table S3. List of lncRNAs that are up-regulated or down-regulated in GC compared to normal gastric tissues.
GeneID	GeneName	log2FoldChange	pvalue	padj	change	Prognostic_cox	Prognostic_cox_p	Prognostic_logrank	Prognostic_logrank_p	enriched_lncSubypte	differential_methylation_in_L3	response_to_TP53_mutation
ENSG00000249550.6	LINC01234	6.69341	1.35223e-40	1.07299e-36	Upregulated in tumor	non-significant	0.779107	non-significant	0.19231	Not enriched in any subtype	Hypomethylated in L3	Downregulated in TP53-mutant GC
ENSG00000228630.5	HOTAIR	5.00277	2.96825e-40	1.57021e-36	Upregulated in tumor	non-significant	0.151298	favorable	0.0298333	Not enriched in any subtype	Hypomethylated in L3	Upregulated in TP53-mutant GC
ENSG00000229970.3	AC007128.1	5.35541	5.49632e-36	2.18067e-32	Upregulated in tumor	non-significant	0.72311	unfavorable	0.0343443	Not enriched in any subtype	Hypomethylated in L3	Upregulated in TP53-mutant GC
ENSG00000206195.10	DUXAP8	3.51033	3.61251e-35	1.14661e-31	Upregulated in tumor	non-significant	0.115802	unfavorable	0.00348259	Enriched in L3	Hypomethylated in L3	Upregulated in TP53-mutant GC
MSTRG.268717	FLORA.GC8261	4.7929	5.44376e-33	1.43987e-29	Upregulated in tumor	non-significant	0.682642	unfavorable	0.047894	Enriched in L3	No methylation data	Upregulated in TP53-mutant GC
ENSG00000172965.14	MIR4435-2HG	1.88526	7.90384e-33	1.79191e-29	Upregulated in tumor	non-significant	0.182721	unfavorable	0.0375436	Not enriched in any subtype	Not significant	No significant change
MSTRG.243093	FLORA.GC7458	6.81021	2.34625e-32	4.13722e-29	Upregulated in tumor	non-significant	0.446377	unfavorable	0.0265781	Enriched in L1	No methylation data	No significant change
ENSG00000228742.9	AC002384.1	4.53258	6.60304e-32	1.0479e-28	Upregulated in tumor	non-significant	0.641617	non-significant	0.148113	Not enriched in any subtype	No methylation data	Upregulated in TP53-mutant GC
ENSG00000251026.1	LINC02163	6.05838	1.04872e-31	1.51302e-28	Upregulated in tumor	non-significant	0.984707	non-significant	0.316264	Enriched in L3	No methylation data	Upregulated in TP53-mutant GC
ENSG00000230838.1	LINC01614	4.92379	2.64063e-31	3.49223e-28	Upregulated in tumor	unfavorable	0.000467215	unfavorable	0.00111712	Enriched in L1	No methylation data	No significant change
ENSG00000213468.5	FIRRE	3.55835	2.47476e-30	2.85476e-27	Upregulated in tumor	non-significant	0.982569	non-significant	0.280988	Not enriched in any subtype	Not significant	Upregulated in TP53-mutant GC
ENSG00000251151.2	HOXC-AS3	4.84735	2.54274e-30	2.85476e-27	Upregulated in tumor	non-significant	0.565827	non-significant	0.0774683	Enriched in L3	Hypomethylated in L3	Upregulated in TP53-mutant GC
MSTRG.36003	FLORA.GC1282	4.10862	9.96171e-30	9.88077e-27	Upregulated in tumor	non-significant	0.812384	non-significant	0.245942	Enriched in L3	No methylation data	Upregulated in TP53-mutant GC
ENSG00000237424.1	FOXD2-AS1	2.17081	2.25076e-29	2.10115e-26	Upregulated in tumor	non-significant	0.221157	favorable	0.0318245	Not enriched in any subtype	Not significant	Upregulated in TP53-mutant GC
MSTRG.145803	FLORA.GC4918	2.83446	1.08011e-27	8.57067e-25	Upregulated in tumor	non-significant	0.158134	favorable	0.0073007	Enriched in L3	No methylation data	Upregulated in TP53-mutant GC
ENSG00000237686.6	AL109615.3	3.45468	2.01979e-27	1.40387e-24	Upregulated in tumor	non-significant	0.750684	non-significant	0.157688	Not enriched in any subtype	Not significant	Upregulated in TP53-mutant GC
MSTRG.194785	FLORA.GC6504	2.00961	7.49064e-27	4.95319e-24	Upregulated in tumor	non-significant	0.152758	favorable	0.0312097	Not enriched in any subtype	Hypomethylated in L3	Upregulated in TP53-mutant GC
MSTRG.268718	FLORA.GC8262	4.84404	1.97977e-26	1.16367e-23	Upregulated in tumor	unfavorable	0.045737	unfavorable	0.047568	Enriched in L3	Hypomethylated in L3	Upregulated in TP53-mutant GC
ENSG00000259439.2	LINC01833	4.56747	2.80705e-26	1.591e-23	Upregulated in tumor	non-significant	0.302224	non-significant	0.0580521	Not enriched in any subtype	Hypomethylated in L3	Upregulated in TP53-mutant GC
ENSG00000229967.1	AF274855.1	9.62168	5.91679e-26	2.93436e-23	Upregulated in tumor	non-significant	0.713086	unfavorable	0.0149474	Enriched in L3	Hypomethylated in L3	Upregulated in TP53-mutant GC
ENSG00000271590.1	AC108463.3	2.68154	1.83898e-24	7.88774e-22	Upregulated in tumor	non-significant	0.345376	unfavorable	0.0478254	Not enriched in any subtype	No methylation data	No significant change
ENSG00000272328.1	AC007128.2	4.69949	2.08589e-24	8.48798e-22	Upregulated in tumor	non-significant	0.533115	unfavorable	0.004426	Enriched in L3	No methylation data	Upregulated in TP53-mutant GC
MSTRG.152493	FLORA.GC5119	2.81272	2.58216e-24	1.02447e-21	Upregulated in tumor	non-significant	0.0897997	favorable	0.0249968	Not enriched in any subtype	Hypomethylated in L3	Upregulated in TP53-mutant GC
ENSG00000228437.5	LINC02474	6.67765	7.93484e-24	2.92851e-21	Upregulated in tumor	non-significant	0.742442	non-significant	0.116017	Enriched in L1	No methylation data	No significant change
MSTRG.15594	FLORA.GC637	4.97812	2.35895e-23	8.28406e-21	Upregulated in tumor	non-significant	0.651074	non-significant	0.182122	Enriched in L3	No methylation data	Upregulated in TP53-mutant GC
ENSG00000229404.5	LINC00858	4.07255	2.40118e-23	8.28406e-21	Upregulated in tumor	non-significant	0.716383	non-significant	0.0679265	Enriched in L3	No methylation data	Upregulated in TP53-mutant GC
ENSG00000271216.1	LINC01050	5.13415	2.82299e-23	9.44927e-21	Upregulated in tumor	non-significant	0.0585419	unfavorable	0.00525325	Enriched in L1	No methylation data	No significant change
MSTRG.70225	FLORA.GC2400	2.31724	6.23566e-23	1.9792e-20	Upregulated in tumor	non-significant	0.0751165	favorable	0.00683727	Not enriched in any subtype	Not significant	Upregulated in TP53-mutant GC
MSTRG.84301	FLORA.GC2717	4.04541	8.30108e-23	2.5831e-20	Upregulated in tumor	non-significant	0.406318	favorable	0.0189112	Not enriched in any subtype	No methylation data	Upregulated in TP53-mutant GC
ENSG00000279191.1	AC068491.4	2.2931	1.15969e-22	3.53929e-20	Upregulated in tumor	non-significant	0.265139	non-significant	0.106183	Not enriched in any subtype	No methylation data	No significant change
ENSG00000227388.2	AL133410.1	1.68195	4.07466e-22	1.1975e-19	Upregulated in tumor	non-significant	0.438341	non-significant	0.08584	Not enriched in any subtype	No methylation data	Upregulated in TP53-mutant GC
ENSG00000182109.7	AL365277.1	1.89093	5.17634e-22	1.49361e-19	Upregulated in tumor	non-significant	0.2621	unfavorable	0.021733	Not enriched in any subtype	No methylation data	No significant change
ENSG00000270547.5	LINC01235	2.68809	6.89046e-22	1.91845e-19	Upregulated in tumor	non-significant	0.0731044	unfavorable	0.00312356	Not enriched in any subtype	No methylation data	No significant change
MSTRG.12232	FLORA.GC383	4.37172	1.92917e-21	5.01901e-19	Upregulated in tumor	non-significant	0.122637	favorable	0.0295217	Enriched in L3	No methylation data	Upregulated in TP53-mutant GC
ENSG00000237978.5	KCNMB2-AS1	5.04785	2.57632e-21	6.29018e-19	Upregulated in tumor	non-significant	0.21152	non-significant	0.129047	Enriched in L3	Hypomethylated in L3	Upregulated in TP53-mutant GC
MSTRG.22277	FLORA.GC832	1.98119	3.1448e-21	7.56183e-19	Upregulated in tumor	non-significant	0.776564	non-significant	0.10917	Not enriched in any subtype	No methylation data	No significant change
MSTRG.295226	FLORA.GC9115	5.50245	3.64682e-21	8.51104e-19	Upregulated in tumor	unfavorable	0.0246603	unfavorable	0.00323384	Enriched in L3	Hypomethylated in L3	Upregulated in TP53-mutant GC
ENSG00000233542.1	AL391845.2	3.14511	4.2301e-21	9.72924e-19	Upregulated in tumor	non-significant	0.941764	non-significant	0.170269	Not enriched in any subtype	Hypomethylated in L3	No significant change
ENSG00000234362.5	LINC01914	3.54675	6.74919e-21	1.50859e-18	Upregulated in tumor	non-significant	0.403421	non-significant	0.0813629	Not enriched in any subtype	Not significant	No significant change
ENSG00000283554.1	LINC02341	3.72632	1.11177e-20	2.41696e-18	Upregulated in tumor	non-significant	0.860735	non-significant	0.173529	Enriched in L3	No methylation data	Upregulated in TP53-mutant GC
MSTRG.18589	FLORA.GC739	4.576	1.17042e-20	2.51007e-18	Upregulated in tumor	non-significant	0.23512	non-significant	0.0680214	Enriched in L1	No methylation data	No significant change
MSTRG.17915	FLORA.GC711	1.29153	1.64558e-20	3.43622e-18	Upregulated in tumor	non-significant	0.189015	non-significant	0.0761617	Enriched in L3	No methylation data	Upregulated in TP53-mutant GC
ENSG00000224271.5	AL117329.1	5.64041	2.05595e-20	4.23739e-18	Upregulated in tumor	non-significant	0.500095	non-significant	0.268948	Enriched in L3	Hypomethylated in L3	Upregulated in TP53-mutant GC
ENSG00000235884.3	LINC00941	3.24695	4.06341e-20	8.16283e-18	Upregulated in tumor	non-significant	0.121259	unfavorable	0.00789882	Not enriched in any subtype	Not significant	No significant change
MSTRG.331372	FLORA.GC10139	4.33631	6.11117e-20	1.19734e-17	Upregulated in tumor	non-significant	0.471219	non-significant	0.142904	Enriched in L3	No methylation data	Upregulated in TP53-mutant GC
ENSG00000270190.1	AC068491.3	2.5911	1.13964e-19	2.17905e-17	Upregulated in tumor	non-significant	0.83586	non-significant	0.18794	Not enriched in any subtype	No methylation data	Upregulated in TP53-mutant GC
ENSG00000251095.6	AC097478.1	4.7075	1.74191e-19	3.21443e-17	Upregulated in tumor	non-significant	0.755242	non-significant	0.100386	Not enriched in any subtype	No methylation data	Downregulated in TP53-mutant GC
MSTRG.7424	FLORA.GC319	6.29044	3.83614e-19	6.84039e-17	Upregulated in tumor	non-significant	0.763199	non-significant	0.214742	Enriched in L1	No methylation data	No significant change
ENSG00000270977.1	AC015849.5	2.27772	6.06867e-19	1.02457e-16	Upregulated in tumor	non-significant	0.147887	favorable	0.0490813	Not enriched in any subtype	No methylation data	No significant change
ENSG00000177335.10	C8orf31	2.63323	1.09102e-18	1.78499e-16	Upregulated in tumor	non-significant	0.41496	non-significant	0.250365	Not enriched in any subtype	Hypomethylated in L3	No significant change
ENSG00000231607.10	DLEU2	1.42703	1.19574e-18	1.93637e-16	Upregulated in tumor	non-significant	0.227636	non-significant	0.134265	Enriched in L3	Not significant	Upregulated in TP53-mutant GC
MSTRG.118864	FLORA.GC3991	2.94594	1.52199e-18	2.34504e-16	Upregulated in tumor	non-significant	0.43639	non-significant	0.0637965	Not enriched in any subtype	No methylation data	No significant change
MSTRG.31890	FLORA.GC1160	2.01359	2.37392e-18	3.55416e-16	Upregulated in tumor	non-significant	0.374816	non-significant	0.0968165	Not enriched in any subtype	Hypomethylated in L3	Upregulated in TP53-mutant GC
MSTRG.31891	FLORA.GC1161	2.12339	3.3528e-18	4.9728e-16	Upregulated in tumor	non-significant	0.431448	non-significant	0.234	Not enriched in any subtype	No methylation data	Upregulated in TP53-mutant GC
MSTRG.266208	FLORA.GC8112	1.93362	3.97043e-18	5.72824e-16	Upregulated in tumor	non-significant	0.81898	favorable	0.0476347	Not enriched in any subtype	No methylation data	Upregulated in TP53-mutant GC
ENSG00000266835.5	GAPLINC	2.22515	3.95695e-18	5.72824e-16	Upregulated in tumor	non-significant	0.386028	non-significant	0.24359	Not enriched in any subtype	No methylation data	Downregulated in TP53-mutant GC
MSTRG.40363	FLORA.GC1443	3.72182	4.48523e-18	6.35542e-16	Upregulated in tumor	non-significant	0.133926	favorable	0.016042	Not enriched in any subtype	Not significant	No significant change
ENSG00000280106.1	AC008555.8	1.11697	5.4389e-18	7.44098e-16	Upregulated in tumor	non-significant	0.611064	non-significant	0.104141	Not enriched in any subtype	No methylation data	No significant change
MSTRG.146414	FLORA.GC4940	2.86111	6.67115e-18	8.89674e-16	Upregulated in tumor	non-significant	0.0994472	unfavorable	0.0098306	Not enriched in any subtype	No methylation data	Upregulated in TP53-mutant GC
ENSG00000236347.1	AL513123.1	4.75762	6.86273e-18	9.00096e-16	Upregulated in tumor	unfavorable	0.000133367	unfavorable	0.00286707	Not enriched in any subtype	No methylation data	Upregulated in TP53-mutant GC
ENSG00000228203.6	RNF144A-AS1	2.2364	7.54735e-18	9.73792e-16	Upregulated in tumor	unfavorable	0.000337514	unfavorable	0.000154024	Not enriched in any subtype	Hypomethylated in L3	No significant change
ENSG00000230834.1	AC068580.2	4.11233	7.61088e-18	9.7407e-16	Upregulated in tumor	non-significant	0.911634	non-significant	0.123356	Not enriched in any subtype	No methylation data	Upregulated in TP53-mutant GC
MSTRG.268418	FLORA.GC8227	1.69092	7.75064e-18	9.84021e-16	Upregulated in tumor	non-significant	0.643161	non-significant	0.246763	Not enriched in any subtype	No methylation data	Upregulated in TP53-mutant GC
ENSG00000224272.2	AC131097.3	3.2205	7.83927e-18	9.87374e-16	Upregulated in tumor	non-significant	0.270299	favorable	0.0284647	Not enriched in any subtype	Not significant	Upregulated in TP53-mutant GC
ENSG00000250337.5	LINC01021	4.13302	8.02445e-18	1.00274e-15	Upregulated in tumor	non-significant	0.818447	favorable	0.047017	Not enriched in any subtype	No methylation data	Downregulated in TP53-mutant GC
MSTRG.266257	FLORA.GC8114	3.66644	9.41167e-18	1.15785e-15	Upregulated in tumor	non-significant	0.913008	non-significant	0.0999415	Not enriched in any subtype	Not significant	No significant change
ENSG00000225548.5	LINC01980	6.3575	9.81457e-18	1.19813e-15	Upregulated in tumor	unfavorable	0.0188229	unfavorable	0.0105716	Enriched in L3	No methylation data	Upregulated in TP53-mutant GC
ENSG00000261327.4	AC134312.5	2.9602	1.27415e-17	1.50902e-15	Upregulated in tumor	non-significant	0.14992	unfavorable	0.00169541	Not enriched in any subtype	No methylation data	No significant change
ENSG00000274979.1	AC020656.2	2.88274	1.31603e-17	1.53569e-15	Upregulated in tumor	non-significant	0.544668	non-significant	0.181213	Not enriched in any subtype	No methylation data	No significant change
ENSG00000275216.1	AL161431.1	4.38542	1.30693e-17	1.53569e-15	Upregulated in tumor	non-significant	0.934171	non-significant	0.12637	Not enriched in any subtype	No methylation data	No significant change
ENSG00000224817.1	AC010789.1	4.26126	1.55995e-17	1.78103e-15	Upregulated in tumor	non-significant	0.147906	non-significant	0.102211	Enriched in L3	No methylation data	Upregulated in TP53-mutant GC
ENSG00000240990.9	HOXA11-AS	3.4568	1.71195e-17	1.94062e-15	Upregulated in tumor	non-significant	0.634009	favorable	0.0307377	Enriched in L1	Not significant	Upregulated in TP53-mutant GC
ENSG00000235277.1	AF127577.3	4.61558	1.74717e-17	1.96649e-15	Upregulated in tumor	non-significant	0.138721	unfavorable	0.0336385	Enriched in L3	No methylation data	Upregulated in TP53-mutant GC
MSTRG.146413	FLORA.GC4939	3.07094	1.95248e-17	2.1821e-15	Upregulated in tumor	non-significant	0.256229	non-significant	0.0907209	Not enriched in any subtype	No methylation data	Upregulated in TP53-mutant GC
MSTRG.293341	FLORA.GC9045	1.18041	2.09967e-17	2.31401e-15	Upregulated in tumor	non-significant	0.646563	favorable	0.0474245	Not enriched in any subtype	Not significant	Upregulated in TP53-mutant GC
ENSG00000261039.2	LINC02544	4.06559	2.79706e-17	3.01968e-15	Upregulated in tumor	unfavorable	0.00458088	unfavorable	0.0227582	Not enriched in any subtype	No methylation data	No significant change
ENSG00000229618.2	AC011287.1	3.3585	3.13493e-17	3.36157e-15	Upregulated in tumor	non-significant	0.992821	non-significant	0.235562	Enriched in L3	Not significant	Upregulated in TP53-mutant GC
ENSG00000268941.2	LINC01711	3.31633	3.67176e-17	3.9108e-15	Upregulated in tumor	favorable	0.0179701	unfavorable	0.00720418	Not enriched in any subtype	No methylation data	No significant change
ENSG00000249859.9	PVT1	1.5403	4.13873e-17	4.37877e-15	Upregulated in tumor	favorable	0.0418434	favorable	0.0050937	Not enriched in any subtype	Not significant	No significant change
MSTRG.283902	FLORA.GC8761	1.71752	6.32465e-17	6.53045e-15	Upregulated in tumor	non-significant	0.727014	non-significant	0.0833872	Not enriched in any subtype	No methylation data	Upregulated in TP53-mutant GC
ENSG00000214039.8	LINC02418	4.88677	7.04727e-17	7.16502e-15	Upregulated in tumor	non-significant	0.34758	non-significant	0.061921	Not enriched in any subtype	Hypomethylated in L3	Upregulated in TP53-mutant GC
MSTRG.25300	FLORA.GC939	2.17605	7.65523e-17	7.68831e-15	Upregulated in tumor	non-significant	0.438917	non-significant	0.0743226	Not enriched in any subtype	No methylation data	Upregulated in TP53-mutant GC
ENSG00000230499.1	AC108463.2	2.29783	7.77752e-17	7.68831e-15	Upregulated in tumor	non-significant	0.274097	non-significant	0.0630891	Not enriched in any subtype	No methylation data	Downregulated in TP53-mutant GC
ENSG00000257219.5	LINC02407	2.81632	7.79973e-17	7.68831e-15	Upregulated in tumor	unfavorable	0.0186574	unfavorable	0.000829922	Not enriched in any subtype	No methylation data	No significant change
MSTRG.208555	FLORA.GC6810	4.21082	8.24613e-17	8.0286e-15	Upregulated in tumor	unfavorable	0.00686869	unfavorable	0.00102379	Not enriched in any subtype	Hypomethylated in L3	Upregulated in TP53-mutant GC
ENSG00000258867.5	LINC01146	2.89792	1.43824e-16	1.31935e-14	Upregulated in tumor	non-significant	0.404494	unfavorable	0.00643733	Enriched in L3	No methylation data	Upregulated in TP53-mutant GC
ENSG00000259485.1	LINC02253	5.25953	1.44829e-16	1.32094e-14	Upregulated in tumor	non-significant	0.171906	unfavorable	0.0260762	Enriched in L3	No methylation data	Upregulated in TP53-mutant GC
MSTRG.293385	FLORA.GC9048	1.27736	1.48993e-16	1.34348e-14	Upregulated in tumor	non-significant	0.718966	non-significant	0.0717419	Not enriched in any subtype	No methylation data	Upregulated in TP53-mutant GC
ENSG00000246334.2	PRR7-AS1	1.64498	1.99217e-16	1.76624e-14	Upregulated in tumor	non-significant	0.518239	non-significant	0.105713	Not enriched in any subtype	Not significant	Upregulated in TP53-mutant GC
ENSG00000254605.1	AP003555.2	2.26045	2.35814e-16	2.05625e-14	Upregulated in tumor	non-significant	0.343813	unfavorable	0.0348315	Not enriched in any subtype	No methylation data	No significant change
ENSG00000282950.1	AC063952.4	4.40386	2.53258e-16	2.17254e-14	Upregulated in tumor	unfavorable	0.0305006	unfavorable	0.0124376	Enriched in L3	No methylation data	Upregulated in TP53-mutant GC
ENSG00000249001.5	AC093895.1	4.24701	3.19206e-16	2.68031e-14	Upregulated in tumor	non-significant	0.245387	unfavorable	0.00103845	Enriched in L3	Hypomethylated in L3	Upregulated in TP53-mutant GC
ENSG00000254233.1	LINC02365	3.70046	3.67287e-16	3.05175e-14	Upregulated in tumor	non-significant	0.175228	non-significant	0.180038	Enriched in L3	No methylation data	Upregulated in TP53-mutant GC
ENSG00000266869.1	AC005993.1	4.83745	4.71049e-16	3.89351e-14	Upregulated in tumor	non-significant	0.966516	non-significant	0.241883	Not enriched in any subtype	No methylation data	Upregulated in TP53-mutant GC
ENSG00000232850.3	PTGES2-AS1	2.35716	5.3702e-16	4.41581e-14	Upregulated in tumor	non-significant	0.955284	favorable	0.0285366	Enriched in L3	Hypomethylated in L3	Upregulated in TP53-mutant GC
MSTRG.190536	FLORA.GC6381	6.3943	6.98954e-16	5.60222e-14	Upregulated in tumor	non-significant	0.869596	unfavorable	0.00984142	Not enriched in any subtype	No methylation data	No significant change
ENSG00000227674.1	LINC00355	5.39019	7.6955e-16	6.13707e-14	Upregulated in tumor	non-significant	0.276754	non-significant	0.0574247	Enriched in L3	No methylation data	Upregulated in TP53-mutant GC
MSTRG.23996	FLORA.GC894	1.18545	8.28892e-16	6.54454e-14	Upregulated in tumor	non-significant	0.45605	favorable	0.0128469	Not enriched in any subtype	No methylation data	Upregulated in TP53-mutant GC
MSTRG.280347	FLORA.GC8655	2.37983	1.84017e-15	1.41079e-13	Upregulated in tumor	non-significant	0.32669	unfavorable	0.0257548	Not enriched in any subtype	No methylation data	Upregulated in TP53-mutant GC
MSTRG.83030	FLORA.GC2662	1.54018	2.15156e-15	1.62596e-13	Upregulated in tumor	non-significant	0.051188	favorable	0.0204919	Not enriched in any subtype	Not significant	Upregulated in TP53-mutant GC
MSTRG.76752	FLORA.GC2531	5.75594	2.19002e-15	1.64719e-13	Upregulated in tumor	non-significant	0.937207	non-significant	0.0597833	Not enriched in any subtype	No methylation data	No significant change
ENSG00000227066.1	Z98257.1	3.03021	2.37962e-15	1.7647e-13	Upregulated in tumor	non-significant	0.923539	unfavorable	0.00153745	Not enriched in any subtype	No methylation data	No significant change
ENSG00000261008.6	LINC01572	1.33064	2.74214e-15	1.98968e-13	Upregulated in tumor	non-significant	0.577758	non-significant	0.113947	Enriched in L3	Not significant	Upregulated in TP53-mutant GC
MSTRG.58939	FLORA.GC1986	1.44851	4.40084e-15	3.11792e-13	Upregulated in tumor	non-significant	0.504826	non-significant	0.0601515	Not enriched in any subtype	No methylation data	Upregulated in TP53-mutant GC
MSTRG.15762	FLORA.GC656	1.32326	4.45506e-15	3.1423e-13	Upregulated in tumor	non-significant	0.595666	favorable	0.00839503	Not enriched in any subtype	No methylation data	No significant change
ENSG00000223485.2	LINC01615	2.40059	5.01003e-15	3.45692e-13	Upregulated in tumor	non-significant	0.0885606	unfavorable	0.00966508	Not enriched in any subtype	No methylation data	No significant change
ENSG00000247373.3	AC055713.1	1.02537	5.08734e-15	3.49507e-13	Upregulated in tumor	non-significant	0.57525	non-significant	0.148893	Enriched in L3	Not significant	Upregulated in TP53-mutant GC
ENSG00000255666.5	AP000943.2	4.59571	5.1804e-15	3.54366e-13	Upregulated in tumor	non-significant	0.974027	non-significant	0.114753	Not enriched in any subtype	No methylation data	No significant change
ENSG00000224397.5	SMIM25	1.82803	5.40868e-15	3.68394e-13	Upregulated in tumor	non-significant	0.69527	non-significant	0.0784028	Not enriched in any subtype	No methylation data	No significant change
ENSG00000272205.1	AL451050.2	1.49657	7.18483e-15	4.73126e-13	Upregulated in tumor	non-significant	0.162927	unfavorable	0.0275616	Enriched in L3	No methylation data	Upregulated in TP53-mutant GC
ENSG00000251144.1	AC113346.1	4.64116	8.30035e-15	5.35474e-13	Upregulated in tumor	non-significant	0.932468	unfavorable	0.00348674	Not enriched in any subtype	No methylation data	No significant change
ENSG00000279048.1	AC080080.1	1.33783	9.23088e-15	5.87394e-13	Upregulated in tumor	non-significant	0.908457	non-significant	0.0840821	Enriched in L3	Not significant	Upregulated in TP53-mutant GC
ENSG00000262585.1	LINC01979	1.88905	9.25322e-15	5.87394e-13	Upregulated in tumor	non-significant	0.613696	favorable	0.0170729	Not enriched in any subtype	Not significant	No significant change
MSTRG.226215	FLORA.GC7147	3.86899	9.40947e-15	5.94933e-13	Upregulated in tumor	non-significant	0.184995	non-significant	0.0762893	Not enriched in any subtype	Hypomethylated in L3	Upregulated in TP53-mutant GC
ENSG00000244649.4	LINC02086	2.76142	1.01239e-14	6.35045e-13	Upregulated in tumor	non-significant	0.492917	favorable	0.00702958	Enriched in L1	Not significant	Upregulated in TP53-mutant GC
MSTRG.108532	FLORA.GC3487	1.13654	1.09894e-14	6.8393e-13	Upregulated in tumor	non-significant	0.674968	non-significant	0.0767064	Not enriched in any subtype	No methylation data	Upregulated in TP53-mutant GC
MSTRG.154725	FLORA.GC5163	2.91425	1.15603e-14	7.13859e-13	Upregulated in tumor	non-significant	0.883433	non-significant	0.112259	Not enriched in any subtype	No methylation data	Upregulated in TP53-mutant GC
ENSG00000238062.5	SPATA3-AS1	2.09332	1.31837e-14	8.0471e-13	Upregulated in tumor	non-significant	0.0894217	non-significant	0.0584782	Enriched in L3	Hypomethylated in L3	Upregulated in TP53-mutant GC
ENSG00000234072.1	AC074117.1	0.959596	1.73375e-14	1.04236e-12	Upregulated in tumor	non-significant	0.497752	favorable	0.0303943	Enriched in L3	Not significant	Upregulated in TP53-mutant GC
ENSG00000250920.1	AC105460.1	6.08731	2.06988e-14	1.22571e-12	Upregulated in tumor	non-significant	0.212271	non-significant	0.168444	Enriched in L1	No methylation data	No significant change
ENSG00000272872.1	AP000525.1	3.02872	2.06354e-14	1.22571e-12	Upregulated in tumor	non-significant	0.270648	non-significant	0.116173	Enriched in L3	Hypomethylated in L3	Upregulated in TP53-mutant GC
ENSG00000177788.5	AL162595.1	1.35285	2.15978e-14	1.27419e-12	Upregulated in tumor	non-significant	0.321991	favorable	0.00640739	Enriched in L3	Hypomethylated in L3	Upregulated in TP53-mutant GC
ENSG00000235142.7	LINC02532	3.13434	2.19869e-14	1.29234e-12	Upregulated in tumor	unfavorable	0.00686139	unfavorable	0.0170875	Not enriched in any subtype	Hypomethylated in L3	No significant change
ENSG00000263711.5	AC079062.1	4.9707	2.64331e-14	1.54226e-12	Upregulated in tumor	unfavorable	0.0427844	unfavorable	0.00102333	Enriched in L3	No methylation data	Upregulated in TP53-mutant GC
ENSG00000233682.3	AL356417.2	3.2283	2.71248e-14	1.57682e-12	Upregulated in tumor	unfavorable	0.000623839	unfavorable	0.000425396	Not enriched in any subtype	Not significant	No significant change
ENSG00000254367.5	AC087269.1	2.95793	2.9867e-14	1.71302e-12	Upregulated in tumor	non-significant	0.280428	non-significant	0.0759805	Not enriched in any subtype	No methylation data	Upregulated in TP53-mutant GC
MSTRG.4153	FLORA.GC225	0.813593	3.5409e-14	1.9927e-12	Upregulated in tumor	favorable	0.0321913	favorable	0.00288364	Not enriched in any subtype	Not significant	Upregulated in TP53-mutant GC
MSTRG.277536	FLORA.GC8564	3.64895	3.69117e-14	2.06992e-12	Upregulated in tumor	non-significant	0.150593	unfavorable	0.00216372	Not enriched in any subtype	No methylation data	Upregulated in TP53-mutant GC
MSTRG.268530	FLORA.GC8236	2.62128	3.93137e-14	2.19686e-12	Upregulated in tumor	unfavorable	0.0325022	non-significant	0.0988249	Not enriched in any subtype	No methylation data	Upregulated in TP53-mutant GC
ENSG00000232324.1	AC008440.3	2.70611	4.04642e-14	2.25322e-12	Upregulated in tumor	non-significant	0.263101	unfavorable	0.0181369	Not enriched in any subtype	Not significant	No significant change
ENSG00000259225.6	LINC02345	2.34719	4.22146e-14	2.3343e-12	Upregulated in tumor	non-significant	0.786508	unfavorable	0.0430537	Enriched in L1	Hypomethylated in L3	No significant change
ENSG00000253438.2	PCAT1	1.74477	4.9724e-14	2.72111e-12	Upregulated in tumor	non-significant	0.190807	non-significant	0.136743	Enriched in L3	Hypomethylated in L3	Upregulated in TP53-mutant GC
MSTRG.279433	FLORA.GC8618	3.22347	6.04073e-14	3.26215e-12	Upregulated in tumor	non-significant	0.207428	unfavorable	0.00578511	Not enriched in any subtype	No methylation data	Downregulated in TP53-mutant GC
ENSG00000266602.1	AC008109.1	5.69216	6.06386e-14	3.26215e-12	Upregulated in tumor	non-significant	0.38943	unfavorable	0.0196557	Enriched in L3	No methylation data	Upregulated in TP53-mutant GC
ENSG00000244675.2	AC108676.1	2.52072	6.13129e-14	3.27622e-12	Upregulated in tumor	non-significant	0.128669	non-significant	0.0509887	Not enriched in any subtype	Hypomethylated in L3	Upregulated in TP53-mutant GC
ENSG00000214691.7	LINC01913	3.71682	6.11712e-14	3.27622e-12	Upregulated in tumor	non-significant	0.481661	non-significant	0.303565	Not enriched in any subtype	Not significant	No significant change
MSTRG.82526	FLORA.GC2646	3.85079	6.2513e-14	3.32913e-12	Upregulated in tumor	non-significant	0.872763	non-significant	0.152049	Enriched in L3	Not significant	Upregulated in TP53-mutant GC
ENSG00000271151.1	AC016737.1	1.87986	6.82307e-14	3.62148e-12	Upregulated in tumor	unfavorable	0.016056	unfavorable	0.0124178	Enriched in L3	Hypomethylated in L3	Upregulated in TP53-mutant GC
ENSG00000253414.2	AC124067.2	2.77025	7.17737e-14	3.79683e-12	Upregulated in tumor	non-significant	0.0532452	unfavorable	0.0243387	Not enriched in any subtype	No methylation data	Upregulated in TP53-mutant GC
MSTRG.247880	FLORA.GC7600	3.48369	1.0879e-13	5.60554e-12	Upregulated in tumor	non-significant	0.629877	unfavorable	0.0387811	Not enriched in any subtype	No methylation data	No significant change
ENSG00000272088.1	AL512413.1	2.22	1.16933e-13	5.94783e-12	Upregulated in tumor	non-significant	0.637872	non-significant	0.0534452	Not enriched in any subtype	No methylation data	Upregulated in TP53-mutant GC
ENSG00000236008.1	LINC01814	1.47041	1.37944e-13	6.99416e-12	Upregulated in tumor	non-significant	0.504602	non-significant	0.0786329	Not enriched in any subtype	Not significant	Upregulated in TP53-mutant GC
MSTRG.23601	FLORA.GC868	3.55232	1.41073e-13	7.13005e-12	Upregulated in tumor	non-significant	0.466449	non-significant	0.101768	Enriched in L3	No methylation data	Upregulated in TP53-mutant GC
ENSG00000163009.8	C2orf48	2.18851	1.75594e-13	8.84661e-12	Upregulated in tumor	non-significant	0.333311	non-significant	0.143888	Enriched in L3	No methylation data	Upregulated in TP53-mutant GC
ENSG00000224050.1	AL008723.1	2.75306	1.89659e-13	9.52496e-12	Upregulated in tumor	non-significant	0.66003	non-significant	0.0954238	Not enriched in any subtype	No methylation data	No significant change
ENSG00000233532.5	LINC00460	2.81464	2.3457e-13	1.15252e-11	Upregulated in tumor	unfavorable	0.0288066	unfavorable	0.0141925	Not enriched in any subtype	Not significant	No significant change
ENSG00000231081.1	AL078587.1	1.97855	2.35348e-13	1.15277e-11	Upregulated in tumor	non-significant	0.883806	favorable	0.00866703	Enriched in L3	Hypomethylated in L3	Upregulated in TP53-mutant GC
ENSG00000248538.6	AC022784.1	3.17959	2.4297e-13	1.1828e-11	Upregulated in tumor	non-significant	0.5079	favorable	0.0469412	Enriched in L3	Not significant	No significant change
MSTRG.308821	FLORA.GC9535	0.900083	2.48469e-13	1.20587e-11	Upregulated in tumor	non-significant	0.682954	non-significant	0.0987207	Not enriched in any subtype	No methylation data	No significant change
MSTRG.270927	FLORA.GC8332	1.5948	2.49402e-13	1.20671e-11	Upregulated in tumor	non-significant	0.255853	non-significant	0.0841861	Not enriched in any subtype	No methylation data	No significant change
ENSG00000233536.2	AP000943.1	3.79955	2.89172e-13	1.38645e-11	Upregulated in tumor	non-significant	0.757215	non-significant	0.209156	Not enriched in any subtype	Not significant	Upregulated in TP53-mutant GC
ENSG00000243766.7	HOTTIP	2.8673	2.97434e-13	1.42177e-11	Upregulated in tumor	non-significant	0.447958	favorable	0.0419633	Enriched in L1	Not significant	Upregulated in TP53-mutant GC
ENSG00000203650.8	LINC01285	2.12993	3.15423e-13	1.49873e-11	Upregulated in tumor	non-significant	0.300276	non-significant	0.198775	Enriched in L3	Hypomethylated in L3	Upregulated in TP53-mutant GC
MSTRG.297963	FLORA.GC9209	1.56222	3.54841e-13	1.68099e-11	Upregulated in tumor	non-significant	0.409692	non-significant	0.08496	Enriched in L3	Not significant	Upregulated in TP53-mutant GC
ENSG00000224635.1	AL391095.1	1.7805	3.62172e-13	1.69049e-11	Upregulated in tumor	non-significant	0.154631	non-significant	0.0908716	Not enriched in any subtype	No methylation data	Upregulated in TP53-mutant GC
ENSG00000250874.1	AC010595.1	5.19116	3.82351e-13	1.77944e-11	Upregulated in tumor	non-significant	0.651245	non-significant	0.0750337	Enriched in L3	No methylation data	Upregulated in TP53-mutant GC
MSTRG.187600	FLORA.GC6277	4.32059	3.89539e-13	1.8076e-11	Upregulated in tumor	non-significant	0.142045	non-significant	0.0790174	Enriched in L3	No methylation data	Upregulated in TP53-mutant GC
ENSG00000225762.1	LINC01389	1.66111	4.04836e-13	1.86766e-11	Upregulated in tumor	non-significant	0.363614	favorable	0.00873341	Not enriched in any subtype	No methylation data	Upregulated in TP53-mutant GC
ENSG00000284543.1	LINC01226	1.99544	4.2918e-13	1.96852e-11	Upregulated in tumor	non-significant	0.202813	non-significant	0.152292	Not enriched in any subtype	Hypomethylated in L3	Upregulated in TP53-mutant GC
MSTRG.164587	FLORA.GC5543	1.00286	4.56171e-13	2.08629e-11	Upregulated in tumor	non-significant	0.0508916	favorable	0.0318074	Not enriched in any subtype	No methylation data	Upregulated in TP53-mutant GC
MSTRG.196731	FLORA.GC6605	1.69491	5.00337e-13	2.26526e-11	Upregulated in tumor	non-significant	0.920314	non-significant	0.0853878	Not enriched in any subtype	No methylation data	No significant change
ENSG00000215417.12	MIR17HG	1.60368	5.44618e-13	2.44155e-11	Upregulated in tumor	non-significant	0.708056	non-significant	0.196094	Enriched in L3	Not significant	Upregulated in TP53-mutant GC
MSTRG.89781	FLORA.GC2844	3.21922	5.4948e-13	2.45641e-11	Upregulated in tumor	non-significant	0.880812	non-significant	0.0564678	Not enriched in any subtype	No methylation data	Upregulated in TP53-mutant GC
ENSG00000231826.5	LINC01819	3.58571	5.55749e-13	2.47746e-11	Upregulated in tumor	favorable	0.0262397	favorable	0.00892597	Not enriched in any subtype	Not significant	Upregulated in TP53-mutant GC
ENSG00000223486.1	AC092198.1	3.22719	6.67e-13	2.93798e-11	Upregulated in tumor	non-significant	0.215083	favorable	0.00416024	Not enriched in any subtype	Not significant	Upregulated in TP53-mutant GC
ENSG00000235385.1	LINC02154	3.17732	6.68311e-13	2.93798e-11	Upregulated in tumor	non-significant	0.504666	non-significant	0.208136	Not enriched in any subtype	No methylation data	No significant change
MSTRG.18184	FLORA.GC720	3.36142	7.1499e-13	3.12586e-11	Upregulated in tumor	non-significant	0.974299	non-significant	0.0532242	Not enriched in any subtype	Not significant	No significant change
MSTRG.252307	FLORA.GC7785	1.34349	1.04329e-12	4.53619e-11	Upregulated in tumor	non-significant	0.954569	non-significant	0.166884	Not enriched in any subtype	No methylation data	Upregulated in TP53-mutant GC
ENSG00000257636.6	G2E3-AS1	4.66127	1.10436e-12	4.78858e-11	Upregulated in tumor	non-significant	0.129329	unfavorable	0.014698	Enriched in L3	Not significant	Upregulated in TP53-mutant GC
ENSG00000238107.1	AC245100.6	4.17475	1.3218e-12	5.62385e-11	Upregulated in tumor	non-significant	0.210187	unfavorable	0.0428051	Enriched in L3	No methylation data	Upregulated in TP53-mutant GC
MSTRG.142100	FLORA.GC4795	4.30008	1.58829e-12	6.65071e-11	Upregulated in tumor	non-significant	0.622356	unfavorable	0.0287671	Enriched in L3	No methylation data	Upregulated in TP53-mutant GC
ENSG00000223812.6	AC073365.1	4.5118	1.75617e-12	7.30309e-11	Upregulated in tumor	non-significant	0.922122	unfavorable	0.000383516	Not enriched in any subtype	No methylation data	No significant change
ENSG00000267123.5	LINC02081	2.24188	1.75789e-12	7.30309e-11	Upregulated in tumor	unfavorable	0.00942411	non-significant	0.0948504	Not enriched in any subtype	No methylation data	No significant change
ENSG00000279949.1	AC022784.8	3.15775	1.89887e-12	7.82731e-11	Upregulated in tumor	non-significant	0.99125	non-significant	0.178566	Enriched in L3	No methylation data	Upregulated in TP53-mutant GC
ENSG00000277938.1	AL035252.3	1.29225	1.93795e-12	7.96769e-11	Upregulated in tumor	non-significant	0.242979	favorable	0.015962	Not enriched in any subtype	No methylation data	Upregulated in TP53-mutant GC
ENSG00000266976.1	AC079466.1	4.60054	1.97456e-12	8.08183e-11	Upregulated in tumor	non-significant	0.655097	favorable	0.00587966	Not enriched in any subtype	No methylation data	No significant change
ENSG00000253641.5	LINCR-0001	2.26407	2.12245e-12	8.63672e-11	Upregulated in tumor	non-significant	0.548265	non-significant	0.20439	Enriched in L3	No methylation data	Upregulated in TP53-mutant GC
ENSG00000272711.1	AC019069.1	1.36617	2.13255e-12	8.65564e-11	Upregulated in tumor	non-significant	0.151926	unfavorable	0.0228426	Enriched in L3	Hypomethylated in L3	No significant change
MSTRG.5983	FLORA.GC302	3.72981	2.14187e-12	8.67131e-11	Upregulated in tumor	non-significant	0.838867	unfavorable	0.0292702	Not enriched in any subtype	No methylation data	No significant change
ENSG00000283585.1	AC002384.2	3.33437	2.24807e-12	9.00929e-11	Upregulated in tumor	non-significant	0.817764	non-significant	0.205202	Not enriched in any subtype	No methylation data	Upregulated in TP53-mutant GC
ENSG00000278709.1	NKILA	2.0132	2.3197e-12	9.22648e-11	Upregulated in tumor	non-significant	0.233845	non-significant	0.115584	Not enriched in any subtype	Hypomethylated in L3	Upregulated in TP53-mutant GC
ENSG00000259865.1	AL390728.6	1.01382	2.64371e-12	1.03594e-10	Upregulated in tumor	non-significant	0.725477	non-significant	0.130285	Not enriched in any subtype	No methylation data	Upregulated in TP53-mutant GC
ENSG00000215866.7	LINC01356	1.87823	2.91481e-12	1.1255e-10	Upregulated in tumor	non-significant	0.0844064	unfavorable	0.0363318	Not enriched in any subtype	Not significant	Upregulated in TP53-mutant GC
ENSG00000258919.1	AL049836.1	2.88032	3.03189e-12	1.16787e-10	Upregulated in tumor	non-significant	0.20674	non-significant	0.0654841	Not enriched in any subtype	No methylation data	No significant change
MSTRG.18707	FLORA.GC744	1.59179	3.72995e-12	1.41953e-10	Upregulated in tumor	unfavorable	0.00759735	unfavorable	0.0209752	Not enriched in any subtype	Not significant	Downregulated in TP53-mutant GC
ENSG00000250519.6	AP002784.1	3.18353	3.96519e-12	1.495e-10	Upregulated in tumor	non-significant	0.676192	non-significant	0.0560443	Not enriched in any subtype	No methylation data	Upregulated in TP53-mutant GC
ENSG00000261465.6	AC099518.4	1.84551	4.58664e-12	1.71271e-10	Upregulated in tumor	non-significant	0.413155	non-significant	0.061167	Not enriched in any subtype	Not significant	No significant change
MSTRG.264544	FLORA.GC8064	1.91937	5.39456e-12	1.97718e-10	Upregulated in tumor	non-significant	0.188965	unfavorable	0.0185172	Not enriched in any subtype	No methylation data	Upregulated in TP53-mutant GC
MSTRG.48849	FLORA.GC1711	3.50053	5.65368e-12	2.05318e-10	Upregulated in tumor	non-significant	0.458661	non-significant	0.139235	Not enriched in any subtype	Not significant	No significant change
MSTRG.188450	FLORA.GC6300	1.35827	6.04748e-12	2.18618e-10	Upregulated in tumor	non-significant	0.643514	non-significant	0.141199	Not enriched in any subtype	No methylation data	Upregulated in TP53-mutant GC
ENSG00000250899.3	AC125807.2	1.10392	7.18151e-12	2.5669e-10	Upregulated in tumor	non-significant	0.871404	favorable	0.00523185	Not enriched in any subtype	No methylation data	No significant change
MSTRG.39744	FLORA.GC1404	3.66433	8.99747e-12	3.17311e-10	Upregulated in tumor	non-significant	0.270633	non-significant	0.13685	Not enriched in any subtype	No methylation data	No significant change
ENSG00000260877.2	AP005233.2	2.20168	9.68582e-12	3.40075e-10	Upregulated in tumor	non-significant	0.0732113	favorable	0.01132	Not enriched in any subtype	No methylation data	No significant change
ENSG00000227496.1	AC099066.2	2.16219	9.80989e-12	3.42914e-10	Upregulated in tumor	non-significant	0.750313	unfavorable	0.00118166	Not enriched in any subtype	No methylation data	No significant change
ENSG00000273142.1	AC073335.2	1.10316	1.17558e-11	4.07347e-10	Upregulated in tumor	non-significant	0.811582	non-significant	0.238892	Enriched in L3	Hypomethylated in L3	Upregulated in TP53-mutant GC
MSTRG.88444	FLORA.GC2793	1.4217	1.19576e-11	4.13435e-10	Upregulated in tumor	non-significant	0.190039	favorable	0.0454401	Not enriched in any subtype	No methylation data	Upregulated in TP53-mutant GC
ENSG00000254290.1	AC124067.4	2.62375	1.46206e-11	5.01144e-10	Upregulated in tumor	non-significant	0.0672805	favorable	0.00416345	Enriched in L3	Not significant	Upregulated in TP53-mutant GC
ENSG00000225361.3	PPP1R26-AS1	1.18879	1.56906e-11	5.34356e-10	Upregulated in tumor	non-significant	0.392211	non-significant	0.0771949	Not enriched in any subtype	Not significant	No significant change
ENSG00000245614.3	DDX11-AS1	1.28509	1.9139e-11	6.42149e-10	Upregulated in tumor	non-significant	0.0757012	favorable	0.0140794	Not enriched in any subtype	No methylation data	Upregulated in TP53-mutant GC
ENSG00000227925.1	LINC01655	2.8061	1.94644e-11	6.51688e-10	Upregulated in tumor	non-significant	0.551583	unfavorable	0.0278466	Enriched in L1	No methylation data	No significant change
MSTRG.39986	FLORA.GC1418	5.12929	2.27497e-11	7.55308e-10	Upregulated in tumor	non-significant	0.934098	unfavorable	0.0265086	Enriched in L1	Hypomethylated in L3	No significant change
ENSG00000256084.1	AC092112.1	2.80143	2.41558e-11	7.98652e-10	Upregulated in tumor	non-significant	0.463863	non-significant	0.184411	Not enriched in any subtype	No methylation data	No significant change
ENSG00000230107.1	AL022316.1	2.0041	2.6474e-11	8.60949e-10	Upregulated in tumor	favorable	0.00915942	favorable	0.000606958	Not enriched in any subtype	No methylation data	No significant change
ENSG00000233922.2	LINC01694	2.49341	2.78968e-11	9.03514e-10	Upregulated in tumor	non-significant	0.402542	unfavorable	0.049694	Not enriched in any subtype	Hypomethylated in L3	Upregulated in TP53-mutant GC
ENSG00000258884.1	LINC02321	2.51964	2.95286e-11	9.53419e-10	Upregulated in tumor	non-significant	0.174738	non-significant	0.0677257	Not enriched in any subtype	Hypomethylated in L3	Upregulated in TP53-mutant GC
ENSG00000272473.1	AC006273.1	1.97177	3.43041e-11	1.09759e-09	Upregulated in tumor	non-significant	0.279532	favorable	0.0323954	Enriched in L3	No methylation data	Upregulated in TP53-mutant GC
ENSG00000273821.1	AL096828.3	1.77093	3.51133e-11	1.11641e-09	Upregulated in tumor	non-significant	0.99535	non-significant	0.0928718	Enriched in L3	Not significant	Upregulated in TP53-mutant GC
ENSG00000225506.2	CYP4A22-AS1	2.149	3.57835e-11	1.13124e-09	Upregulated in tumor	favorable	0.0497039	favorable	0.00267154	Not enriched in any subtype	No methylation data	No significant change
ENSG00000238042.5	LINC02257	2.82297	3.61701e-11	1.13893e-09	Upregulated in tumor	non-significant	0.621429	non-significant	0.0719414	Enriched in L1	No methylation data	No significant change
ENSG00000260196.1	AC124798.1	1.49505	3.84483e-11	1.20588e-09	Upregulated in tumor	non-significant	0.838586	unfavorable	0.0132496	Not enriched in any subtype	No methylation data	Upregulated in TP53-mutant GC
ENSG00000229167.1	AC114488.1	1.56076	4.43825e-11	1.38108e-09	Upregulated in tumor	non-significant	0.299211	non-significant	0.124774	Not enriched in any subtype	Hypomethylated in L3	Upregulated in TP53-mutant GC
MSTRG.39987	FLORA.GC1419	4.4832	4.47018e-11	1.38829e-09	Upregulated in tumor	non-significant	0.320915	non-significant	0.231229	Enriched in L1	Hypomethylated in L3	No significant change
ENSG00000226738.1	U62317.1	2.65538	4.70189e-11	1.4574e-09	Upregulated in tumor	non-significant	0.624012	non-significant	0.28197	Not enriched in any subtype	Not significant	No significant change
ENSG00000249395.2	CASC9	2.4589	4.88997e-11	1.5098e-09	Upregulated in tumor	non-significant	0.312673	unfavorable	0.0333998	Enriched in L3	No methylation data	Upregulated in TP53-mutant GC
ENSG00000256967.1	AC018653.3	1.23515	5.10705e-11	1.57376e-09	Upregulated in tumor	non-significant	0.47482	non-significant	0.0590078	Not enriched in any subtype	Not significant	No significant change
ENSG00000255026.1	AC136475.3	1.94544	5.19653e-11	1.59514e-09	Upregulated in tumor	non-significant	0.510397	favorable	0.00161213	Not enriched in any subtype	Not significant	Upregulated in TP53-mutant GC
ENSG00000231435.1	AC011747.2	2.01272	5.32045e-11	1.63003e-09	Upregulated in tumor	non-significant	0.242255	favorable	0.0257908	Enriched in L3	Hypomethylated in L3	Upregulated in TP53-mutant GC
ENSG00000241388.4	HNF1A-AS1	1.60252	5.69995e-11	1.73958e-09	Upregulated in tumor	non-significant	0.674664	non-significant	0.0885191	Not enriched in any subtype	Hypomethylated in L3	Upregulated in TP53-mutant GC
ENSG00000263325.1	AC003965.2	1.89118	6.25374e-11	1.89042e-09	Upregulated in tumor	non-significant	0.478736	favorable	0.00107529	Not enriched in any subtype	Not significant	No significant change
ENSG00000250697.1	AC010343.3	3.76484	6.76425e-11	2.02545e-09	Upregulated in tumor	non-significant	0.635143	non-significant	0.0607655	Not enriched in any subtype	Hypomethylated in L3	No significant change
ENSG00000258053.1	AC025575.2	2.57684	6.91435e-11	2.06261e-09	Upregulated in tumor	non-significant	0.757325	favorable	0.0126025	Enriched in L3	No methylation data	No significant change
ENSG00000274414.1	AL121772.1	1.80518	7.02196e-11	2.08686e-09	Upregulated in tumor	non-significant	0.0561047	favorable	0.00246463	Not enriched in any subtype	Not significant	Upregulated in TP53-mutant GC
ENSG00000214049.6	UCA1	2.86505	7.54368e-11	2.22525e-09	Upregulated in tumor	non-significant	0.803736	non-significant	0.249412	Not enriched in any subtype	Not significant	Upregulated in TP53-mutant GC
ENSG00000267530.2	LINC01836	1.63297	8.60329e-11	2.51444e-09	Upregulated in tumor	non-significant	0.288985	favorable	0.0266913	Not enriched in any subtype	No methylation data	Upregulated in TP53-mutant GC
ENSG00000261798.1	AL033527.3	1.6402	9.38594e-11	2.7132e-09	Upregulated in tumor	non-significant	0.0583368	favorable	0.00817133	Not enriched in any subtype	Hypomethylated in L3	Upregulated in TP53-mutant GC
ENSG00000232445.1	AC006329.1	1.79153	9.42099e-11	2.71838e-09	Upregulated in tumor	non-significant	0.570033	unfavorable	0.0151568	Not enriched in any subtype	No methylation data	No significant change
ENSG00000233098.8	CCDC144NL-AS1	2.09805	1.00645e-10	2.87937e-09	Upregulated in tumor	non-significant	0.497913	unfavorable	0.00587729	Enriched in L3	Not significant	No significant change
MSTRG.175042	FLORA.GC6007	2.28963	1.10794e-10	3.14545e-09	Upregulated in tumor	non-significant	0.680766	unfavorable	0.0475517	Enriched in L3	Not significant	Upregulated in TP53-mutant GC
ENSG00000254389.3	RHPN1-AS1	1.43093	1.19364e-10	3.34708e-09	Upregulated in tumor	non-significant	0.0905587	favorable	0.0374886	Enriched in L3	Hypomethylated in L3	Upregulated in TP53-mutant GC
MSTRG.129711	FLORA.GC4322	1.38094	1.22367e-10	3.42498e-09	Upregulated in tumor	non-significant	0.0576334	favorable	0.012514	Not enriched in any subtype	No methylation data	No significant change
ENSG00000242622.1	AC092910.3	0.84413	1.31979e-10	3.68103e-09	Upregulated in tumor	non-significant	0.258489	non-significant	0.095827	Enriched in L3	Not significant	Upregulated in TP53-mutant GC
ENSG00000253929.1	CASC21	2.79902	1.43604e-10	3.97613e-09	Upregulated in tumor	non-significant	0.934959	non-significant	0.188332	Not enriched in any subtype	No methylation data	Upregulated in TP53-mutant GC
ENSG00000261780.2	AC105243.1	4.35423	1.5274e-10	4.19373e-09	Upregulated in tumor	non-significant	0.453677	unfavorable	0.0281915	Enriched in L1	No methylation data	No significant change
ENSG00000245149.3	RNF139-AS1	0.905302	1.59957e-10	4.36173e-09	Upregulated in tumor	non-significant	0.174986	favorable	0.0428598	Not enriched in any subtype	Hypomethylated in L3	Upregulated in TP53-mutant GC
MSTRG.270700	FLORA.GC8320	1.25102	1.70893e-10	4.65192e-09	Upregulated in tumor	non-significant	0.880232	non-significant	0.27068	Not enriched in any subtype	No methylation data	Upregulated in TP53-mutant GC
ENSG00000227619.1	AL391056.1	2.26566	1.719e-10	4.67133e-09	Upregulated in tumor	non-significant	0.551471	non-significant	0.0518292	Enriched in L3	No methylation data	Upregulated in TP53-mutant GC
ENSG00000259807.1	AC009093.1	1.30446	1.89801e-10	5.10531e-09	Upregulated in tumor	unfavorable	0.0293937	unfavorable	0.00684911	Not enriched in any subtype	Not significant	No significant change
ENSG00000242207.1	HOXB-AS4	2.1614	1.96164e-10	5.25866e-09	Upregulated in tumor	non-significant	0.194443	non-significant	0.0615061	Not enriched in any subtype	Hypomethylated in L3	Upregulated in TP53-mutant GC
ENSG00000253363.5	AC090809.1	5.12785	2.01857e-10	5.39305e-09	Upregulated in tumor	non-significant	0.167641	unfavorable	0.000708119	Enriched in L3	No methylation data	Upregulated in TP53-mutant GC
ENSG00000270372.1	AL162413.1	3.49695	2.03867e-10	5.43759e-09	Upregulated in tumor	non-significant	0.0920339	unfavorable	0.0129412	Not enriched in any subtype	No methylation data	Upregulated in TP53-mutant GC
ENSG00000236393.1	AC091806.1	2.00026	2.17627e-10	5.75624e-09	Upregulated in tumor	non-significant	0.358721	non-significant	0.0695429	Not enriched in any subtype	Not significant	Upregulated in TP53-mutant GC
ENSG00000257869.1	AL139023.1	4.79234	2.27836e-10	5.98636e-09	Upregulated in tumor	non-significant	0.396926	unfavorable	0.00955537	Enriched in L3	No methylation data	Upregulated in TP53-mutant GC
ENSG00000248898.1	AC022126.1	2.28197	2.44695e-10	6.36607e-09	Upregulated in tumor	non-significant	0.309273	favorable	0.0277494	Not enriched in any subtype	No methylation data	Downregulated in TP53-mutant GC
ENSG00000235726.5	AC010148.1	1.55835	2.57213e-10	6.65901e-09	Upregulated in tumor	non-significant	0.447641	non-significant	0.216481	Enriched in L3	Not significant	Upregulated in TP53-mutant GC
ENSG00000253666.1	AP000424.1	2.852	2.60548e-10	6.72341e-09	Upregulated in tumor	non-significant	0.0545103	unfavorable	0.0201715	Not enriched in any subtype	No methylation data	No significant change
MSTRG.293434	FLORA.GC9051	3.77567	2.61413e-10	6.73479e-09	Upregulated in tumor	non-significant	0.566634	unfavorable	0.0241337	Enriched in L1	No methylation data	No significant change
MSTRG.187609	FLORA.GC6278	3.7707	2.75033e-10	7.03997e-09	Upregulated in tumor	non-significant	0.194873	unfavorable	0.0121207	Enriched in L3	No methylation data	Upregulated in TP53-mutant GC
ENSG00000253898.1	LINC01419	4.37939	2.78129e-10	7.10773e-09	Upregulated in tumor	non-significant	0.914587	non-significant	0.0612984	Not enriched in any subtype	No methylation data	Upregulated in TP53-mutant GC
ENSG00000260942.1	CAPN10-AS1	0.875034	2.94538e-10	7.49089e-09	Upregulated in tumor	non-significant	0.466118	unfavorable	0.0367249	Enriched in L3	Hypomethylated in L3	Upregulated in TP53-mutant GC
MSTRG.250858	FLORA.GC7695	2.06672	3.2477e-10	8.20716e-09	Upregulated in tumor	non-significant	0.382883	unfavorable	0.0331912	Enriched in L3	Not significant	Upregulated in TP53-mutant GC
ENSG00000253508.1	AC004080.2	2.60655	3.57199e-10	8.95537e-09	Upregulated in tumor	non-significant	0.479021	favorable	0.00175505	Enriched in L1	Not significant	Upregulated in TP53-mutant GC
ENSG00000283341.1	AC068205.2	1.10427	3.61287e-10	9.04358e-09	Upregulated in tumor	non-significant	0.262384	non-significant	0.0870149	Enriched in L3	Not significant	Upregulated in TP53-mutant GC
ENSG00000280069.1	AC127024.8	1.05295	4.0021e-10	9.87764e-09	Upregulated in tumor	non-significant	0.264134	non-significant	0.0669072	Not enriched in any subtype	No methylation data	No significant change
ENSG00000268621.5	IGFL2-AS1	3.18198	4.09983e-10	1.00875e-08	Upregulated in tumor	non-significant	0.325125	unfavorable	0.0290449	Enriched in L3	No methylation data	Upregulated in TP53-mutant GC
ENSG00000226476.3	LINC01748	2.36503	4.12927e-10	1.01285e-08	Upregulated in tumor	non-significant	0.189009	favorable	0.0152976	Enriched in L3	No methylation data	Upregulated in TP53-mutant GC
ENSG00000233515.1	LINC01518	4.65564	4.53462e-10	1.09869e-08	Upregulated in tumor	non-significant	0.875159	non-significant	0.203376	Enriched in L3	No methylation data	No significant change
ENSG00000238005.2	AL391832.2	1.3267	4.77159e-10	1.14663e-08	Upregulated in tumor	non-significant	0.559821	unfavorable	0.030121	Not enriched in any subtype	Not significant	Downregulated in TP53-mutant GC
ENSG00000278266.1	AC079949.2	2.06764	4.80423e-10	1.15171e-08	Upregulated in tumor	non-significant	0.140866	unfavorable	0.0107917	Enriched in L3	No methylation data	Upregulated in TP53-mutant GC
ENSG00000272953.1	AC092171.4	1.09459	5.09227e-10	1.21708e-08	Upregulated in tumor	non-significant	0.788592	non-significant	0.196285	Enriched in L3	Not significant	Upregulated in TP53-mutant GC
MSTRG.111981	FLORA.GC3653	1.55749	5.18251e-10	1.23094e-08	Upregulated in tumor	non-significant	0.499209	non-significant	0.0679189	Not enriched in any subtype	Not significant	Upregulated in TP53-mutant GC
ENSG00000275632.1	AL035461.2	1.25213	5.21988e-10	1.23641e-08	Upregulated in tumor	non-significant	0.461032	non-significant	0.101855	Enriched in L3	No methylation data	Upregulated in TP53-mutant GC
MSTRG.48726	FLORA.GC1701	1.30299	5.40336e-10	1.27416e-08	Upregulated in tumor	non-significant	0.571102	non-significant	0.0609482	Enriched in L3	Hypomethylated in L3	Upregulated in TP53-mutant GC
ENSG00000262772.1	LINC01977	1.83228	5.41844e-10	1.27583e-08	Upregulated in tumor	non-significant	0.203771	favorable	0.0298822	Enriched in L3	No methylation data	Upregulated in TP53-mutant GC
ENSG00000272455.1	AL391244.3	0.931434	5.77942e-10	1.35279e-08	Upregulated in tumor	non-significant	0.225312	favorable	0.0421151	Not enriched in any subtype	Hypomethylated in L3	Upregulated in TP53-mutant GC
ENSG00000278910.3	BANCR	3.22352	6.04313e-10	1.40622e-08	Upregulated in tumor	non-significant	0.388934	favorable	0.0270589	Not enriched in any subtype	No methylation data	No significant change
MSTRG.271878	FLORA.GC8360	0.968296	6.86756e-10	1.59107e-08	Upregulated in tumor	non-significant	0.826405	favorable	0.00742195	Not enriched in any subtype	No methylation data	Upregulated in TP53-mutant GC
ENSG00000261211.1	AL031123.2	1.18725	7.33497e-10	1.68949e-08	Upregulated in tumor	non-significant	0.974799	favorable	0.0425885	Not enriched in any subtype	No methylation data	Upregulated in TP53-mutant GC
ENSG00000272800.1	AC021851.1	1.16923	7.39282e-10	1.70035e-08	Upregulated in tumor	non-significant	0.290783	favorable	0.0463073	Enriched in L3	No methylation data	Upregulated in TP53-mutant GC
ENSG00000275180.1	AC048341.3	1.00372	7.72828e-10	1.77237e-08	Upregulated in tumor	non-significant	0.499962	non-significant	0.24952	Not enriched in any subtype	Not significant	No significant change
ENSG00000227598.1	Z94721.1	1.18229	8.04109e-10	1.84144e-08	Upregulated in tumor	non-significant	0.47309	non-significant	0.057136	Enriched in L3	Hypomethylated in L3	Upregulated in TP53-mutant GC
MSTRG.49016	FLORA.GC1732	1.48895	8.0575e-10	1.84254e-08	Upregulated in tumor	non-significant	0.30182	non-significant	0.161015	Enriched in L3	No methylation data	Upregulated in TP53-mutant GC
ENSG00000248131.5	LINC01194	5.31484	8.10779e-10	1.85138e-08	Upregulated in tumor	non-significant	0.971413	unfavorable	0.0161637	Enriched in L3	Hypomethylated in L3	Upregulated in TP53-mutant GC
ENSG00000233818.1	AP000695.2	1.6034	8.20494e-10	1.87087e-08	Upregulated in tumor	unfavorable	0.00142593	unfavorable	2.03012e-05	Not enriched in any subtype	No methylation data	No significant change
MSTRG.294211	FLORA.GC9085	0.816984	8.37631e-10	1.90481e-08	Upregulated in tumor	non-significant	0.341077	favorable	0.0201637	Not enriched in any subtype	No methylation data	Upregulated in TP53-mutant GC
ENSG00000257831.1	AL136418.1	3.17751	8.3778e-10	1.90481e-08	Upregulated in tumor	non-significant	0.562703	non-significant	0.0721248	Enriched in L1	Hypomethylated in L3	No significant change
ENSG00000249413.2	AC116049.2	4.08571	8.88854e-10	1.99803e-08	Upregulated in tumor	non-significant	0.90886	non-significant	0.15432	Enriched in L3	No methylation data	Upregulated in TP53-mutant GC
ENSG00000203999.8	LINC01270	1.66449	9.22184e-10	2.0671e-08	Upregulated in tumor	non-significant	0.762207	unfavorable	0.0177124	Enriched in L3	Hypomethylated in L3	Upregulated in TP53-mutant GC
MSTRG.62187	FLORA.GC2090	3.22583	9.23494e-10	2.06711e-08	Upregulated in tumor	non-significant	0.742173	non-significant	0.13924	Not enriched in any subtype	Not significant	Upregulated in TP53-mutant GC
ENSG00000233058.1	LINC00884	1.38301	9.86557e-10	2.19588e-08	Upregulated in tumor	non-significant	0.437191	non-significant	0.0670458	Enriched in L3	Hypomethylated in L3	Upregulated in TP53-mutant GC
ENSG00000255050.1	AC067930.5	1.78445	1.04497e-09	2.31616e-08	Upregulated in tumor	non-significant	0.694918	non-significant	0.222417	Not enriched in any subtype	Not significant	No significant change
ENSG00000242082.1	SLC5A4-AS1	2.3695	1.05623e-09	2.33785e-08	Upregulated in tumor	non-significant	0.538293	non-significant	0.0867473	Not enriched in any subtype	No methylation data	No significant change
ENSG00000250643.1	AC083906.3	2.58859	1.11535e-09	2.45275e-08	Upregulated in tumor	non-significant	0.215981	favorable	0.00740414	Enriched in L3	No methylation data	Upregulated in TP53-mutant GC
ENSG00000225328.1	LINC01594	2.73999	1.17409e-09	2.57003e-08	Upregulated in tumor	non-significant	0.727543	unfavorable	0.0233741	Not enriched in any subtype	No methylation data	Upregulated in TP53-mutant GC
MSTRG.35387	FLORA.GC1256	0.775301	1.19644e-09	2.61447e-08	Upregulated in tumor	non-significant	0.069835	favorable	3.98916e-05	Not enriched in any subtype	No methylation data	No significant change
MSTRG.247614	FLORA.GC7585	2.53278	1.19768e-09	2.61447e-08	Upregulated in tumor	non-significant	0.168975	non-significant	0.135218	Enriched in L3	No methylation data	No significant change
ENSG00000278192.1	AL118505.1	1.31353	1.21246e-09	2.6431e-08	Upregulated in tumor	non-significant	0.163696	non-significant	0.100492	Not enriched in any subtype	No methylation data	Upregulated in TP53-mutant GC
ENSG00000248323.5	LUCAT1	1.87065	1.27904e-09	2.76923e-08	Upregulated in tumor	non-significant	0.88508	non-significant	0.167978	Enriched in L1	Not significant	No significant change
ENSG00000273308.1	AC024560.3	1.20611	1.42161e-09	3.03239e-08	Upregulated in tumor	non-significant	0.588529	non-significant	0.131842	Not enriched in any subtype	No methylation data	Upregulated in TP53-mutant GC
ENSG00000203645.2	LINC00501	2.05765	1.45874e-09	3.09302e-08	Upregulated in tumor	non-significant	0.433722	unfavorable	0.020533	Not enriched in any subtype	No methylation data	Upregulated in TP53-mutant GC
MSTRG.298032	FLORA.GC9215	1.30251	1.48011e-09	3.12775e-08	Upregulated in tumor	non-significant	0.698278	non-significant	0.20058	Enriched in L3	Hypomethylated in L3	Upregulated in TP53-mutant GC
MSTRG.132151	FLORA.GC4479	2.45673	1.50892e-09	3.18014e-08	Upregulated in tumor	unfavorable	0.00643964	unfavorable	0.000399805	Enriched in L3	No methylation data	Upregulated in TP53-mutant GC
ENSG00000250081.1	AC025176.1	2.00457	1.52043e-09	3.19593e-08	Upregulated in tumor	non-significant	0.431576	non-significant	0.141349	Not enriched in any subtype	No methylation data	No significant change
ENSG00000235493.1	LINC01967	3.45617	1.57877e-09	3.30106e-08	Upregulated in tumor	non-significant	0.569128	unfavorable	0.0169658	Enriched in L3	No methylation data	Upregulated in TP53-mutant GC
ENSG00000281706.2	LINC01012	1.3576	1.60317e-09	3.34327e-08	Upregulated in tumor	non-significant	0.787142	non-significant	0.420083	Enriched in L3	Hypomethylated in L3	Upregulated in TP53-mutant GC
ENSG00000224699.8	LAMTOR5-AS1	0.734634	1.70925e-09	3.5366e-08	Upregulated in tumor	non-significant	0.218321	favorable	0.00412036	Enriched in L3	Not significant	Upregulated in TP53-mutant GC
MSTRG.166193	FLORA.GC5623	3.98105	1.83695e-09	3.78111e-08	Upregulated in tumor	non-significant	0.445134	unfavorable	0.0459835	Enriched in L3	Hypomethylated in L3	Upregulated in TP53-mutant GC
ENSG00000266049.1	AP001011.1	3.36358	1.91668e-09	3.92993e-08	Upregulated in tumor	non-significant	0.562593	unfavorable	0.0361522	Enriched in L3	No methylation data	No significant change
ENSG00000255874.2	LINC00346	1.34805	1.99154e-09	4.0729e-08	Upregulated in tumor	non-significant	0.273665	non-significant	0.0968784	Not enriched in any subtype	Hypomethylated in L3	Upregulated in TP53-mutant GC
MSTRG.142110	FLORA.GC4796	2.62358	2.0409e-09	4.16311e-08	Upregulated in tumor	non-significant	0.99699	non-significant	0.140289	Enriched in L3	No methylation data	Upregulated in TP53-mutant GC
ENSG00000260517.3	AC009093.2	1.2106	2.05697e-09	4.19051e-08	Upregulated in tumor	unfavorable	0.0473495	unfavorable	0.000963347	Not enriched in any subtype	Not significant	No significant change
MSTRG.323107	FLORA.GC9925	1.92866	2.07385e-09	4.21948e-08	Upregulated in tumor	non-significant	0.274483	favorable	0.00110764	Enriched in L3	No methylation data	Upregulated in TP53-mutant GC
ENSG00000253706.5	AC011632.1	3.11596	2.43191e-09	4.90319e-08	Upregulated in tumor	non-significant	0.535301	unfavorable	0.00118334	Enriched in L3	No methylation data	Upregulated in TP53-mutant GC
ENSG00000253163.1	AC109479.1	2.55167	2.48828e-09	4.98598e-08	Upregulated in tumor	non-significant	0.0827992	unfavorable	0.00085183	Not enriched in any subtype	No methylation data	No significant change
MSTRG.196730	FLORA.GC6604	1.45777	2.60025e-09	5.19068e-08	Upregulated in tumor	non-significant	0.838568	non-significant	0.100382	Not enriched in any subtype	No methylation data	Upregulated in TP53-mutant GC
ENSG00000205740.2	AL359878.1	1.06831	2.73292e-09	5.41466e-08	Upregulated in tumor	non-significant	0.426171	non-significant	0.068585	Enriched in L3	Not significant	Upregulated in TP53-mutant GC
ENSG00000253348.1	AC008514.1	2.50696	2.80584e-09	5.5384e-08	Upregulated in tumor	non-significant	0.302507	non-significant	0.0553538	Not enriched in any subtype	Hypermethylated in L3	Downregulated in TP53-mutant GC
ENSG00000272476.1	AL024507.2	1.0263	2.87386e-09	5.66562e-08	Upregulated in tumor	non-significant	0.984827	non-significant	0.160183	Enriched in L3	Not significant	Upregulated in TP53-mutant GC
ENSG00000231566.1	AC234772.2	1.38725	2.95608e-09	5.80606e-08	Upregulated in tumor	non-significant	0.78782	non-significant	0.200023	Not enriched in any subtype	No methylation data	Upregulated in TP53-mutant GC
ENSG00000256433.2	AC005840.3	1.09598	2.97981e-09	5.84543e-08	Upregulated in tumor	non-significant	0.382276	non-significant	0.192374	Enriched in L3	No methylation data	Upregulated in TP53-mutant GC
ENSG00000279286.2	AL133373.2	1.76404	3.1297e-09	6.12434e-08	Upregulated in tumor	non-significant	0.229453	favorable	0.0144716	Not enriched in any subtype	No methylation data	No significant change
MSTRG.132287	FLORA.GC4502	1.26427	3.27268e-09	6.36488e-08	Upregulated in tumor	non-significant	0.608047	non-significant	0.129274	Not enriched in any subtype	No methylation data	Upregulated in TP53-mutant GC
MSTRG.283968	FLORA.GC8770	1.10048	3.34598e-09	6.49947e-08	Upregulated in tumor	non-significant	0.149517	favorable	0.00267922	Not enriched in any subtype	No methylation data	Upregulated in TP53-mutant GC
MSTRG.233956	FLORA.GC7325	1.26107	3.42742e-09	6.63331e-08	Upregulated in tumor	favorable	0.0320189	favorable	0.00299316	Enriched in L1	No methylation data	No significant change
ENSG00000238133.6	MAP3K20-AS1	3.09284	3.46393e-09	6.68766e-08	Upregulated in tumor	non-significant	0.331738	favorable	0.0416891	Not enriched in any subtype	Hypermethylated in L3	Downregulated in TP53-mutant GC
MSTRG.330812	FLORA.GC10121	2.10722	3.55036e-09	6.81926e-08	Upregulated in tumor	non-significant	0.154056	unfavorable	0.00416095	Not enriched in any subtype	No methylation data	Upregulated in TP53-mutant GC
ENSG00000267838.2	AC245884.8	0.97579	3.63128e-09	6.94317e-08	Upregulated in tumor	non-significant	0.406532	non-significant	0.0667347	Not enriched in any subtype	No methylation data	Upregulated in TP53-mutant GC
ENSG00000226812.2	AL117382.1	1.81599	3.73653e-09	7.11015e-08	Upregulated in tumor	non-significant	0.160131	favorable	0.0261527	Not enriched in any subtype	Hypomethylated in L3	Upregulated in TP53-mutant GC
ENSG00000249345.6	LINC02405	2.44592	4.13716e-09	7.75168e-08	Upregulated in tumor	non-significant	0.43046	non-significant	0.213508	Enriched in L3	Hypomethylated in L3	Upregulated in TP53-mutant GC
ENSG00000277128.1	AL589743.4	3.01699	4.36029e-09	8.1218e-08	Upregulated in tumor	non-significant	0.161801	unfavorable	0.00220326	Not enriched in any subtype	Hypomethylated in L3	Upregulated in TP53-mutant GC
ENSG00000279844.1	AC096656.1	2.65179	4.49074e-09	8.35498e-08	Upregulated in tumor	non-significant	0.161211	non-significant	0.227811	Enriched in L3	No methylation data	Upregulated in TP53-mutant GC
ENSG00000225964.5	NRIR	1.73328	4.56909e-09	8.49081e-08	Upregulated in tumor	non-significant	0.160014	non-significant	0.140524	Not enriched in any subtype	No methylation data	No significant change
ENSG00000240086.5	AC128689.1	3.33595	5.03864e-09	9.21234e-08	Upregulated in tumor	non-significant	0.793398	unfavorable	0.0100378	Enriched in L3	No methylation data	Upregulated in TP53-mutant GC
ENSG00000255031.5	AP002807.1	1.0794	5.08248e-09	9.28181e-08	Upregulated in tumor	non-significant	0.39419	favorable	0.014566	Not enriched in any subtype	Not significant	No significant change
ENSG00000217576.7	AL158066.1	0.971091	5.11775e-09	9.33548e-08	Upregulated in tumor	non-significant	0.0728884	favorable	0.0326511	Not enriched in any subtype	Not significant	Upregulated in TP53-mutant GC
ENSG00000268403.2	AC132192.2	1.00083	5.49899e-09	9.98502e-08	Upregulated in tumor	non-significant	0.646398	non-significant	0.123678	Enriched in L3	Not significant	Upregulated in TP53-mutant GC
ENSG00000260430.1	AC099518.1	1.5635	5.63991e-09	1.02059e-07	Upregulated in tumor	non-significant	0.208256	unfavorable	0.0134223	Enriched in L3	Hypomethylated in L3	Upregulated in TP53-mutant GC
MSTRG.128567	FLORA.GC4202	1.49873	5.8862e-09	1.05912e-07	Upregulated in tumor	non-significant	0.527633	non-significant	0.172882	Not enriched in any subtype	No methylation data	No significant change
ENSG00000249641.2	HOXC13-AS	2.59755	6.04088e-09	1.08449e-07	Upregulated in tumor	non-significant	0.698033	non-significant	0.130548	Enriched in L3	Hypomethylated in L3	Upregulated in TP53-mutant GC
ENSG00000259623.1	AC125257.1	0.822096	6.2509e-09	1.11338e-07	Upregulated in tumor	non-significant	0.075243	non-significant	0.155634	Not enriched in any subtype	No methylation data	Upregulated in TP53-mutant GC
MSTRG.23597	FLORA.GC867	0.972419	6.39321e-09	1.13363e-07	Upregulated in tumor	non-significant	0.898451	non-significant	0.317354	Not enriched in any subtype	Not significant	No significant change
MSTRG.35388	FLORA.GC1257	0.784515	6.4032e-09	1.13414e-07	Upregulated in tumor	non-significant	0.398426	favorable	0.00899584	Not enriched in any subtype	No methylation data	No significant change
MSTRG.35884	FLORA.GC1277	1.35721	6.46113e-09	1.14312e-07	Upregulated in tumor	non-significant	0.455391	non-significant	0.288745	Not enriched in any subtype	No methylation data	No significant change
ENSG00000259664.2	LINC02254	3.15792	6.73678e-09	1.19057e-07	Upregulated in tumor	non-significant	0.387651	non-significant	0.0783808	Not enriched in any subtype	No methylation data	Upregulated in TP53-mutant GC
ENSG00000275491.1	LINC01730	1.46113	7.20723e-09	1.26806e-07	Upregulated in tumor	non-significant	0.777491	non-significant	0.198025	Enriched in L3	No methylation data	Upregulated in TP53-mutant GC
ENSG00000260920.2	AL031985.3	0.84322	7.69208e-09	1.34442e-07	Upregulated in tumor	non-significant	0.221315	non-significant	0.0550803	Not enriched in any subtype	No methylation data	No significant change
ENSG00000254166.2	CASC19	1.70871	8.19729e-09	1.42021e-07	Upregulated in tumor	non-significant	0.643588	non-significant	0.0520954	Not enriched in any subtype	Not significant	Upregulated in TP53-mutant GC
MSTRG.140121	FLORA.GC4721	2.27817	8.2123e-09	1.42126e-07	Upregulated in tumor	unfavorable	0.0293457	non-significant	0.147481	Not enriched in any subtype	No methylation data	No significant change
ENSG00000228295.1	LINC00392	5.1004	8.42858e-09	1.45078e-07	Upregulated in tumor	non-significant	0.582955	unfavorable	0.00133961	Not enriched in any subtype	Not significant	No significant change
ENSG00000261326.2	LINC01355	1.00205	9.13454e-09	1.56044e-07	Upregulated in tumor	non-significant	0.924388	non-significant	0.184496	Enriched in L3	No methylation data	Upregulated in TP53-mutant GC
ENSG00000251230.5	MIR3945HG	1.69568	9.16911e-09	1.56466e-07	Upregulated in tumor	non-significant	0.23154	non-significant	0.0766247	Not enriched in any subtype	No methylation data	No significant change
ENSG00000259820.1	AC083843.2	0.932122	9.22497e-09	1.57251e-07	Upregulated in tumor	non-significant	0.453527	non-significant	0.0615262	Enriched in L3	No methylation data	Upregulated in TP53-mutant GC
MSTRG.166797	FLORA.GC5640	1.30377	9.5085e-09	1.61563e-07	Upregulated in tumor	unfavorable	0.0115035	unfavorable	0.0280324	Enriched in L3	Not significant	Upregulated in TP53-mutant GC
MSTRG.270681	FLORA.GC8318	3.55004	9.99193e-09	1.69234e-07	Upregulated in tumor	non-significant	0.284495	non-significant	0.150514	Not enriched in any subtype	No methylation data	No significant change
MSTRG.194926	FLORA.GC6515	1.88068	1.00235e-08	1.69588e-07	Upregulated in tumor	non-significant	0.910846	non-significant	0.108734	Not enriched in any subtype	No methylation data	Upregulated in TP53-mutant GC
MSTRG.161030	FLORA.GC5376	1.49079	1.00648e-08	1.70105e-07	Upregulated in tumor	non-significant	0.572626	non-significant	0.0515003	Enriched in L3	Hypomethylated in L3	Upregulated in TP53-mutant GC
ENSG00000197332.8	AC008543.1	0.808416	1.03431e-08	1.74252e-07	Upregulated in tumor	non-significant	0.469895	non-significant	0.105118	Enriched in L3	Not significant	Upregulated in TP53-mutant GC
ENSG00000246898.1	LINC00920	1.43411	1.05844e-08	1.77152e-07	Upregulated in tumor	non-significant	0.246972	non-significant	0.111007	Not enriched in any subtype	Not significant	Downregulated in TP53-mutant GC
ENSG00000219159.4	AC011298.1	2.39155	1.08675e-08	1.81353e-07	Upregulated in tumor	non-significant	0.877908	unfavorable	0.035324	Not enriched in any subtype	Not significant	Upregulated in TP53-mutant GC
ENSG00000230533.2	AL357060.1	2.23697	1.13628e-08	1.88233e-07	Upregulated in tumor	non-significant	0.204598	unfavorable	0.00941875	Not enriched in any subtype	No methylation data	No significant change
ENSG00000251442.5	LINC01094	1.29508	1.14148e-08	1.887e-07	Upregulated in tumor	unfavorable	5.22532e-05	unfavorable	0.000295906	Not enriched in any subtype	Not significant	Downregulated in TP53-mutant GC
ENSG00000130600.17	H19	2.38705	1.16722e-08	1.92355e-07	Upregulated in tumor	non-significant	0.70897	unfavorable	0.0441473	Enriched in L3	Hypomethylated in L3	Upregulated in TP53-mutant GC
ENSG00000272068.1	AL365181.2	1.73556	1.19853e-08	1.96291e-07	Upregulated in tumor	non-significant	0.333652	non-significant	0.1344	Not enriched in any subtype	No methylation data	Upregulated in TP53-mutant GC
ENSG00000261357.1	AC099518.2	1.39333	1.37672e-08	2.22039e-07	Upregulated in tumor	non-significant	1	non-significant	0.138419	Not enriched in any subtype	No methylation data	No significant change
MSTRG.48396	FLORA.GC1672	1.01666	1.44766e-08	2.3277e-07	Upregulated in tumor	favorable	0.0192838	favorable	0.00313222	Not enriched in any subtype	No methylation data	No significant change
ENSG00000255717.6	SNHG1	0.853685	1.5927e-08	2.53522e-07	Upregulated in tumor	non-significant	0.601309	favorable	0.0150076	Enriched in L3	Not significant	Upregulated in TP53-mutant GC
ENSG00000273723.1	AL139089.1	1.04581	1.64832e-08	2.61328e-07	Upregulated in tumor	non-significant	0.134125	non-significant	0.0553035	Not enriched in any subtype	Not significant	Upregulated in TP53-mutant GC
ENSG00000274925.1	AC008741.2	0.680415	1.74887e-08	2.7507e-07	Upregulated in tumor	non-significant	0.214095	favorable	0.0145928	Not enriched in any subtype	Not significant	Upregulated in TP53-mutant GC
MSTRG.33360	FLORA.GC1222	2.21797	1.79388e-08	2.81035e-07	Upregulated in tumor	non-significant	0.665559	non-significant	0.110899	Not enriched in any subtype	No methylation data	No significant change
ENSG00000228393.3	LINC01004	0.905916	1.79207e-08	2.81035e-07	Upregulated in tumor	non-significant	0.494483	favorable	0.0121883	Enriched in L3	Not significant	Upregulated in TP53-mutant GC
MSTRG.113174	FLORA.GC3728	0.664492	1.87002e-08	2.92099e-07	Upregulated in tumor	non-significant	0.137297	favorable	0.0189456	Not enriched in any subtype	No methylation data	No significant change
ENSG00000262768.2	AC100791.2	2.93209	2.00875e-08	3.09903e-07	Upregulated in tumor	non-significant	0.745201	non-significant	0.0867849	Not enriched in any subtype	Not significant	Upregulated in TP53-mutant GC
ENSG00000255867.1	DENND5B-AS1	1.59551	2.02188e-08	3.11224e-07	Upregulated in tumor	non-significant	0.67647	non-significant	0.0751179	Not enriched in any subtype	Not significant	Upregulated in TP53-mutant GC
MSTRG.5204	FLORA.GC277	1.12809	2.03683e-08	3.12532e-07	Upregulated in tumor	non-significant	0.612944	unfavorable	0.00952745	Not enriched in any subtype	No methylation data	Upregulated in TP53-mutant GC
ENSG00000266850.1	AC090912.2	1.8248	2.03785e-08	3.12532e-07	Upregulated in tumor	non-significant	0.591043	non-significant	0.262624	Not enriched in any subtype	No methylation data	Downregulated in TP53-mutant GC
ENSG00000278153.1	AL121782.1	1.82716	2.12048e-08	3.23865e-07	Upregulated in tumor	non-significant	0.0746356	unfavorable	0.00279862	Enriched in L3	No methylation data	Upregulated in TP53-mutant GC
ENSG00000205885.7	C1RL-AS1	0.76742	2.12236e-08	3.23865e-07	Upregulated in tumor	non-significant	0.775235	non-significant	0.159365	Not enriched in any subtype	Hypermethylated in L3	No significant change
ENSG00000257842.5	NOVA1-AS1	3.86336	2.15781e-08	3.28327e-07	Upregulated in tumor	non-significant	0.257328	unfavorable	0.00144227	Enriched in L3	Hypomethylated in L3	Upregulated in TP53-mutant GC
ENSG00000261135.1	AL137802.2	1.65831	2.2087e-08	3.34147e-07	Upregulated in tumor	non-significant	0.90331	non-significant	0.109554	Not enriched in any subtype	Hypomethylated in L3	Upregulated in TP53-mutant GC
ENSG00000275294.4	LINC02340	1.83591	2.21542e-08	3.34526e-07	Upregulated in tumor	non-significant	0.558609	favorable	0.00603312	Not enriched in any subtype	Not significant	No significant change
ENSG00000224649.1	AF124730.1	2.56033	2.3031e-08	3.45464e-07	Upregulated in tumor	non-significant	0.0759863	favorable	0.0130158	Not enriched in any subtype	No methylation data	No significant change
ENSG00000272994.1	AC012360.3	0.802478	2.30962e-08	3.46116e-07	Upregulated in tumor	non-significant	0.722227	non-significant	0.215036	Enriched in L3	Not significant	Upregulated in TP53-mutant GC
ENSG00000261437.1	AC108860.2	1.06835	2.44798e-08	3.65127e-07	Upregulated in tumor	non-significant	0.304656	non-significant	0.0549002	Enriched in L3	Hypomethylated in L3	Upregulated in TP53-mutant GC
ENSG00000244468.1	AC093001.1	2.98531	2.53715e-08	3.76657e-07	Upregulated in tumor	non-significant	0.756129	unfavorable	0.032112	Not enriched in any subtype	Not significant	No significant change
ENSG00000226696.5	LENG8-AS1	0.683444	2.55058e-08	3.78296e-07	Upregulated in tumor	non-significant	0.908593	non-significant	0.0844627	Enriched in L3	Not significant	Upregulated in TP53-mutant GC
ENSG00000263884.1	AP000845.1	1.0002	2.58698e-08	3.82352e-07	Upregulated in tumor	non-significant	0.0813042	non-significant	0.0869053	Not enriched in any subtype	Not significant	No significant change
ENSG00000279277.1	AC012020.1	1.36047	2.72784e-08	4.00083e-07	Upregulated in tumor	non-significant	0.317375	favorable	0.0412352	Not enriched in any subtype	No methylation data	No significant change
ENSG00000253426.5	AC022784.3	1.7334	2.73025e-08	4.00083e-07	Upregulated in tumor	non-significant	0.572461	non-significant	0.113967	Enriched in L3	Hypomethylated in L3	Upregulated in TP53-mutant GC
ENSG00000282381.1	AC104073.4	2.92053	2.77964e-08	4.05077e-07	Upregulated in tumor	non-significant	0.546306	non-significant	0.121517	Enriched in L3	Hypomethylated in L3	Upregulated in TP53-mutant GC
ENSG00000225218.1	AP001628.1	1.46184	2.8443e-08	4.13361e-07	Upregulated in tumor	non-significant	0.801249	non-significant	0.247547	Not enriched in any subtype	No methylation data	No significant change
ENSG00000279809.1	AC005538.2	1.14209	3.27768e-08	4.70865e-07	Upregulated in tumor	non-significant	0.521276	unfavorable	0.00755186	Enriched in L3	Hypomethylated in L3	Upregulated in TP53-mutant GC
ENSG00000260852.1	FBXL19-AS1	0.792823	3.3188e-08	4.76215e-07	Upregulated in tumor	non-significant	0.149004	favorable	0.0306565	Enriched in L3	Not significant	Upregulated in TP53-mutant GC
ENSG00000272144.1	AC025171.4	0.969321	3.43891e-08	4.92115e-07	Upregulated in tumor	non-significant	0.73611	non-significant	0.114973	Not enriched in any subtype	No methylation data	No significant change
ENSG00000248870.1	AC026782.2	2.63645	3.5784e-08	5.10694e-07	Upregulated in tumor	unfavorable	0.0177947	non-significant	0.0500025	Not enriched in any subtype	No methylation data	Upregulated in TP53-mutant GC
MSTRG.280345	FLORA.GC8654	1.82707	3.58751e-08	5.11077e-07	Upregulated in tumor	non-significant	0.751515	non-significant	0.0873851	Not enriched in any subtype	No methylation data	Upregulated in TP53-mutant GC
ENSG00000146521.9	LINC01558	1.60246	3.58752e-08	5.11077e-07	Upregulated in tumor	non-significant	0.62485	favorable	0.0149209	Not enriched in any subtype	Not significant	Upregulated in TP53-mutant GC
ENSG00000226149.5	AL356124.1	1.47346	3.65132e-08	5.18769e-07	Upregulated in tumor	non-significant	0.349675	unfavorable	0.0261244	Not enriched in any subtype	No methylation data	No significant change
MSTRG.279432	FLORA.GC8617	3.27968	3.70847e-08	5.25008e-07	Upregulated in tumor	non-significant	0.818499	unfavorable	0.0337263	Not enriched in any subtype	No methylation data	Downregulated in TP53-mutant GC
MSTRG.268415	FLORA.GC8225	1.15075	3.74966e-08	5.30366e-07	Upregulated in tumor	non-significant	0.249116	non-significant	0.0541076	Enriched in L3	Not significant	Upregulated in TP53-mutant GC
MSTRG.31666	FLORA.GC1156	0.703793	3.79012e-08	5.35136e-07	Upregulated in tumor	non-significant	0.235678	favorable	0.0108843	Not enriched in any subtype	No methylation data	No significant change
MSTRG.247414	FLORA.GC7577	2.25215	3.92439e-08	5.52129e-07	Upregulated in tumor	non-significant	0.258784	non-significant	0.103567	Not enriched in any subtype	No methylation data	Upregulated in TP53-mutant GC
MSTRG.164113	FLORA.GC5500	2.47972	3.93869e-08	5.53159e-07	Upregulated in tumor	non-significant	0.717264	non-significant	0.112744	Not enriched in any subtype	No methylation data	Upregulated in TP53-mutant GC
MSTRG.162089	FLORA.GC5417	0.929336	4.34738e-08	6.05201e-07	Upregulated in tumor	non-significant	0.502233	non-significant	0.234039	Enriched in L3	No methylation data	Upregulated in TP53-mutant GC
ENSG00000254998.1	AP003181.1	3.47157	4.41524e-08	6.13035e-07	Upregulated in tumor	non-significant	0.888353	non-significant	0.0816455	Enriched in L3	No methylation data	Upregulated in TP53-mutant GC
ENSG00000267940.1	AC022762.2	1.11225	4.57315e-08	6.33297e-07	Upregulated in tumor	non-significant	0.440619	non-significant	0.0810604	Not enriched in any subtype	No methylation data	No significant change
ENSG00000280444.1	AC073592.10	2.30923	4.82764e-08	6.66794e-07	Upregulated in tumor	non-significant	0.119651	favorable	0.00920553	Not enriched in any subtype	No methylation data	No significant change
MSTRG.12703	FLORA.GC400	1.88918	4.84449e-08	6.68079e-07	Upregulated in tumor	non-significant	0.81159	non-significant	0.0532404	Not enriched in any subtype	No methylation data	Upregulated in TP53-mutant GC
ENSG00000250735.5	AC096759.2	3.73858	4.84536e-08	6.68079e-07	Upregulated in tumor	non-significant	0.347576	unfavorable	0.0283058	Enriched in L3	No methylation data	Upregulated in TP53-mutant GC
MSTRG.23334	FLORA.GC856	0.750693	5.17414e-08	7.10325e-07	Upregulated in tumor	non-significant	0.250362	non-significant	0.0955002	Enriched in L3	No methylation data	Upregulated in TP53-mutant GC
MSTRG.31677	FLORA.GC1157	3.52656	5.64447e-08	7.68248e-07	Upregulated in tumor	non-significant	0.195436	non-significant	0.27289	Enriched in L1	No methylation data	No significant change
ENSG00000248103.1	AC008443.3	2.61891	5.72907e-08	7.78428e-07	Upregulated in tumor	non-significant	0.476195	unfavorable	0.0141715	Enriched in L3	No methylation data	Upregulated in TP53-mutant GC
ENSG00000279136.1	AL031258.1	3.23449	5.89006e-08	7.96891e-07	Upregulated in tumor	non-significant	0.278005	favorable	0.0276988	Not enriched in any subtype	No methylation data	No significant change
ENSG00000229642.1	AC087857.1	3.78568	6.0425e-08	8.15429e-07	Upregulated in tumor	non-significant	0.0559446	unfavorable	0.00132258	Not enriched in any subtype	No methylation data	No significant change
ENSG00000228573.1	AL138962.1	2.84145	6.13238e-08	8.26779e-07	Upregulated in tumor	non-significant	0.894747	non-significant	0.0964172	Enriched in L3	No methylation data	Upregulated in TP53-mutant GC
ENSG00000267751.5	AC009005.1	1.48895	6.26986e-08	8.41817e-07	Upregulated in tumor	non-significant	0.655443	non-significant	0.135168	Not enriched in any subtype	Not significant	No significant change
ENSG00000255559.1	ZNF252P-AS1	0.70665	6.49233e-08	8.68015e-07	Upregulated in tumor	non-significant	0.319925	favorable	0.0404542	Enriched in L3	Not significant	Upregulated in TP53-mutant GC
ENSG00000236871.7	LINC00106	0.998675	6.60036e-08	8.80233e-07	Upregulated in tumor	favorable	0.0208785	favorable	0.00166288	Not enriched in any subtype	No methylation data	Upregulated in TP53-mutant GC
ENSG00000279640.1	AC138466.5	1.15652	6.91067e-08	9.19298e-07	Upregulated in tumor	non-significant	0.149607	favorable	0.016246	Not enriched in any subtype	No methylation data	No significant change
MSTRG.117682	FLORA.GC3945	1.82929	7.20187e-08	9.54834e-07	Upregulated in tumor	non-significant	0.115198	non-significant	0.176652	Not enriched in any subtype	Hypomethylated in L3	Upregulated in TP53-mutant GC
ENSG00000240350.2	AC017002.3	1.3	7.228e-08	9.57499e-07	Upregulated in tumor	non-significant	0.638515	non-significant	0.0504021	Not enriched in any subtype	No methylation data	No significant change
ENSG00000279368.1	AL031123.3	1.21542	7.29475e-08	9.65535e-07	Upregulated in tumor	non-significant	0.803076	favorable	0.0428737	Not enriched in any subtype	No methylation data	Upregulated in TP53-mutant GC
ENSG00000260710.1	AC120498.4	2.37133	7.37102e-08	9.72387e-07	Upregulated in tumor	non-significant	0.738243	unfavorable	0.0176183	Not enriched in any subtype	Not significant	Upregulated in TP53-mutant GC
MSTRG.117730	FLORA.GC3951	1.64382	7.4426e-08	9.80199e-07	Upregulated in tumor	unfavorable	1.46341e-05	unfavorable	0.00336706	Not enriched in any subtype	Hypomethylated in L3	Upregulated in TP53-mutant GC
MSTRG.219962	FLORA.GC7006	0.936407	7.77296e-08	1.01948e-06	Upregulated in tumor	non-significant	0.760841	non-significant	0.108217	Not enriched in any subtype	No methylation data	No significant change
ENSG00000232679.1	LINC01705	2.41561	8.08722e-08	1.05807e-06	Upregulated in tumor	unfavorable	0.032225	unfavorable	0.00656482	Not enriched in any subtype	No methylation data	No significant change
MSTRG.270584	FLORA.GC8314	1.41199	8.20777e-08	1.07208e-06	Upregulated in tumor	non-significant	0.399176	non-significant	0.0978185	Not enriched in any subtype	No methylation data	No significant change
ENSG00000267284.1	AC022031.2	4.21527	8.57287e-08	1.11171e-06	Upregulated in tumor	unfavorable	0.0383636	unfavorable	0.0172565	Enriched in L3	No methylation data	Upregulated in TP53-mutant GC
ENSG00000248740.5	LINC02428	3.11894	8.57427e-08	1.11171e-06	Upregulated in tumor	unfavorable	0.0173738	unfavorable	0.0143534	Enriched in L3	Not significant	Upregulated in TP53-mutant GC
MSTRG.43586	FLORA.GC1520	1.65353	8.6124e-08	1.11575e-06	Upregulated in tumor	non-significant	0.530314	favorable	0.00120507	Not enriched in any subtype	Not significant	No significant change
MSTRG.172121	FLORA.GC5816	0.838955	8.73843e-08	1.13023e-06	Upregulated in tumor	non-significant	0.491976	non-significant	0.0991143	Enriched in L3	Not significant	Upregulated in TP53-mutant GC
ENSG00000224167.1	AL390729.1	1.60432	8.84233e-08	1.1418e-06	Upregulated in tumor	non-significant	0.160541	favorable	0.022635	Not enriched in any subtype	Not significant	Upregulated in TP53-mutant GC
ENSG00000230569.1	AC114763.2	1.48951	9.0824e-08	1.16753e-06	Upregulated in tumor	non-significant	0.0757656	unfavorable	0.0392444	Not enriched in any subtype	No methylation data	Upregulated in TP53-mutant GC
ENSG00000250057.1	AC114781.2	1.89517	9.24439e-08	1.18487e-06	Upregulated in tumor	non-significant	0.856702	non-significant	0.358002	Not enriched in any subtype	No methylation data	No significant change
ENSG00000276476.2	LINC00540	2.21768	9.25054e-08	1.18487e-06	Upregulated in tumor	non-significant	0.755124	non-significant	0.109178	Enriched in L3	Hypomethylated in L3	Upregulated in TP53-mutant GC
MSTRG.103972	FLORA.GC3347	1.09956	9.305e-08	1.19089e-06	Upregulated in tumor	non-significant	0.209814	non-significant	0.0935509	Not enriched in any subtype	No methylation data	No significant change
MSTRG.131241	FLORA.GC4409	1.0363	9.3794e-08	1.19848e-06	Upregulated in tumor	non-significant	0.896853	non-significant	0.25063	Not enriched in any subtype	No methylation data	Downregulated in TP53-mutant GC
MSTRG.320048	FLORA.GC9831	0.658457	9.39681e-08	1.19877e-06	Upregulated in tumor	non-significant	0.601921	non-significant	0.104078	Not enriched in any subtype	No methylation data	Downregulated in TP53-mutant GC
MSTRG.308964	FLORA.GC9545	2.57434	9.40958e-08	1.19944e-06	Upregulated in tumor	non-significant	0.80902	non-significant	0.143428	Enriched in L3	No methylation data	Upregulated in TP53-mutant GC
MSTRG.57571	FLORA.GC1936	1.28174	9.46249e-08	1.20425e-06	Upregulated in tumor	non-significant	0.0934961	non-significant	0.0543877	Not enriched in any subtype	No methylation data	No significant change
ENSG00000263680.2	AC007639.1	1.36131	1.09584e-07	1.37804e-06	Upregulated in tumor	non-significant	0.816757	non-significant	0.0559467	Not enriched in any subtype	No methylation data	Upregulated in TP53-mutant GC
ENSG00000236481.1	LINC02195	1.80556	1.14577e-07	1.43602e-06	Upregulated in tumor	non-significant	0.505532	non-significant	0.248031	Not enriched in any subtype	No methylation data	Downregulated in TP53-mutant GC
ENSG00000249650.1	AC106772.1	1.99816	1.19387e-07	1.48718e-06	Upregulated in tumor	non-significant	0.071484	favorable	0.0211436	Not enriched in any subtype	Not significant	No significant change
MSTRG.57022	FLORA.GC1910	1.09706	1.20417e-07	1.49766e-06	Upregulated in tumor	non-significant	0.188014	non-significant	0.0728658	Enriched in L3	No methylation data	Upregulated in TP53-mutant GC
ENSG00000231776.5	LINC01611	3.75928	1.23167e-07	1.52589e-06	Upregulated in tumor	non-significant	0.169536	unfavorable	0.0149538	Enriched in L3	No methylation data	Upregulated in TP53-mutant GC
ENSG00000248693.1	LINC02100	1.51256	1.25946e-07	1.5591e-06	Upregulated in tumor	non-significant	0.271562	favorable	0.0211827	Not enriched in any subtype	No methylation data	No significant change
ENSG00000262412.1	AL160291.1	1.4734	1.33571e-07	1.64451e-06	Upregulated in tumor	non-significant	0.0943909	favorable	0.0354895	Enriched in L3	Hypomethylated in L3	Upregulated in TP53-mutant GC
ENSG00000232023.2	LINC01807	4.24228	1.37392e-07	1.68372e-06	Upregulated in tumor	non-significant	0.26432	unfavorable	0.0135274	Enriched in L3	No methylation data	Upregulated in TP53-mutant GC
ENSG00000269489.1	AL589765.6	1.7327	1.39287e-07	1.70431e-06	Upregulated in tumor	non-significant	0.279458	favorable	0.0341938	Enriched in L3	No methylation data	Upregulated in TP53-mutant GC
MSTRG.257126	FLORA.GC7910	0.859958	1.42292e-07	1.7384e-06	Upregulated in tumor	non-significant	0.401402	non-significant	0.364256	Not enriched in any subtype	Not significant	No significant change
MSTRG.40365	FLORA.GC1444	2.90918	1.47622e-07	1.79638e-06	Upregulated in tumor	non-significant	0.110135	favorable	0.00663329	Enriched in L3	No methylation data	Upregulated in TP53-mutant GC
MSTRG.131665	FLORA.GC4450	1.07399	1.4924e-07	1.81125e-06	Upregulated in tumor	non-significant	0.744437	favorable	0.00157609	Not enriched in any subtype	Not significant	No significant change
ENSG00000248461.1	LINC02119	3.9051	1.51877e-07	1.83992e-06	Upregulated in tumor	non-significant	0.596241	non-significant	0.108693	Enriched in L3	No methylation data	Upregulated in TP53-mutant GC
ENSG00000249923.1	AC007663.2	2.09461	1.53404e-07	1.857e-06	Upregulated in tumor	non-significant	0.630719	non-significant	0.0772051	Not enriched in any subtype	Not significant	No significant change
ENSG00000259250.1	AC018904.1	0.761396	1.54887e-07	1.87209e-06	Upregulated in tumor	non-significant	0.126832	favorable	0.0292124	Not enriched in any subtype	No methylation data	No significant change
ENSG00000269155.2	AL009178.2	1.18223	1.60637e-07	1.9357e-06	Upregulated in tumor	non-significant	0.292572	unfavorable	0.00966178	Enriched in L3	Not significant	Upregulated in TP53-mutant GC
ENSG00000246582.2	AC100861.1	1.02243	1.69772e-07	2.03804e-06	Upregulated in tumor	non-significant	0.153919	non-significant	0.0540807	Enriched in L1	Not significant	No significant change
MSTRG.132193	FLORA.GC4491	1.81631	1.71388e-07	2.05432e-06	Upregulated in tumor	non-significant	0.73158	unfavorable	0.000397914	Not enriched in any subtype	No methylation data	No significant change
ENSG00000260653.5	AC237221.1	2.47972	1.753e-07	2.09016e-06	Upregulated in tumor	non-significant	0.0706851	favorable	0.0473987	Not enriched in any subtype	Hypomethylated in L3	Upregulated in TP53-mutant GC
ENSG00000257883.1	AC125603.2	3.07415	1.78062e-07	2.11833e-06	Upregulated in tumor	non-significant	0.409308	non-significant	0.102875	Not enriched in any subtype	Hypomethylated in L3	Upregulated in TP53-mutant GC
ENSG00000233379.1	AL139002.1	3.87663	1.8727e-07	2.22121e-06	Upregulated in tumor	unfavorable	0.0457994	unfavorable	0.00187949	Enriched in L3	No methylation data	Upregulated in TP53-mutant GC
MSTRG.145884	FLORA.GC4919	0.933382	1.93755e-07	2.28617e-06	Upregulated in tumor	non-significant	0.535873	non-significant	0.0818747	Not enriched in any subtype	No methylation data	No significant change
ENSG00000249574.1	AC226118.1	1.76852	1.9498e-07	2.29891e-06	Upregulated in tumor	non-significant	0.47983	non-significant	0.0504176	Enriched in L3	No methylation data	Upregulated in TP53-mutant GC
ENSG00000261105.5	LMO7-AS1	1.48057	2.01469e-07	2.36663e-06	Upregulated in tumor	non-significant	0.380487	unfavorable	0.00906936	Not enriched in any subtype	Hypomethylated in L3	Upregulated in TP53-mutant GC
MSTRG.128898	FLORA.GC4248	1.39688	2.05026e-07	2.40485e-06	Upregulated in tumor	non-significant	0.294951	non-significant	0.060187	Enriched in L1	No methylation data	No significant change
MSTRG.14994	FLORA.GC622	0.775144	2.08608e-07	2.44506e-06	Upregulated in tumor	non-significant	0.54838	favorable	0.040737	Not enriched in any subtype	No methylation data	Upregulated in TP53-mutant GC
MSTRG.2275	FLORA.GC102	0.831109	2.17162e-07	2.54001e-06	Upregulated in tumor	non-significant	0.317977	favorable	0.0181429	Not enriched in any subtype	No methylation data	No significant change
MSTRG.137335	FLORA.GC4658	0.810197	2.2099e-07	2.58113e-06	Upregulated in tumor	non-significant	0.680273	non-significant	0.130265	Enriched in L3	No methylation data	Upregulated in TP53-mutant GC
MSTRG.117681	FLORA.GC3944	1.54587	2.22337e-07	2.59448e-06	Upregulated in tumor	non-significant	0.0757633	favorable	0.0282492	Not enriched in any subtype	No methylation data	Upregulated in TP53-mutant GC
MSTRG.133292	FLORA.GC4564	0.840144	2.3534e-07	2.72617e-06	Upregulated in tumor	non-significant	0.360692	favorable	0.0388558	Not enriched in any subtype	Not significant	No significant change
ENSG00000244300.2	GATA2-AS1	1.54254	2.48465e-07	2.86566e-06	Upregulated in tumor	non-significant	0.169059	favorable	0.0217779	Not enriched in any subtype	Hypomethylated in L3	No significant change
ENSG00000237423.1	LINC01522	2.52595	2.60254e-07	2.98642e-06	Upregulated in tumor	non-significant	0.255138	non-significant	0.204551	Not enriched in any subtype	No methylation data	No significant change
ENSG00000235703.5	LINC00894	0.779254	2.60499e-07	2.98708e-06	Upregulated in tumor	non-significant	0.698792	non-significant	0.0654798	Not enriched in any subtype	Not significant	Upregulated in TP53-mutant GC
ENSG00000204588.5	LINC01123	0.957941	2.61261e-07	2.99365e-06	Upregulated in tumor	non-significant	0.990023	non-significant	0.0930115	Enriched in L3	No methylation data	Upregulated in TP53-mutant GC
MSTRG.48117	FLORA.GC1653	1.6472	2.64534e-07	3.02679e-06	Upregulated in tumor	non-significant	0.47916	favorable	0.0487297	Not enriched in any subtype	Not significant	No significant change
MSTRG.147582	FLORA.GC4974	1.1256	2.67897e-07	3.05865e-06	Upregulated in tumor	non-significant	0.903384	unfavorable	0.0290196	Enriched in L3	Hypomethylated in L3	Upregulated in TP53-mutant GC
ENSG00000254900.1	AC091053.2	1.21485	2.69161e-07	3.06867e-06	Upregulated in tumor	non-significant	0.806957	non-significant	0.163944	Not enriched in any subtype	No methylation data	No significant change
MSTRG.297826	FLORA.GC9201	1.2738	2.73116e-07	3.1093e-06	Upregulated in tumor	non-significant	0.499229	unfavorable	0.0169818	Not enriched in any subtype	Hypomethylated in L3	No significant change
MSTRG.2274	FLORA.GC101	0.792235	2.75374e-07	3.1305e-06	Upregulated in tumor	non-significant	0.138829	favorable	0.0408318	Not enriched in any subtype	No methylation data	No significant change
ENSG00000266289.1	AC012213.3	1.06864	2.81812e-07	3.19454e-06	Upregulated in tumor	unfavorable	0.00968307	unfavorable	0.0146937	Not enriched in any subtype	No methylation data	Upregulated in TP53-mutant GC
ENSG00000246228.6	CASC8	1.44752	2.97435e-07	3.36443e-06	Upregulated in tumor	non-significant	0.76248	non-significant	0.0755754	Not enriched in any subtype	Not significant	Upregulated in TP53-mutant GC
MSTRG.114295	FLORA.GC3789	0.925425	3.06409e-07	3.45609e-06	Upregulated in tumor	non-significant	0.825762	favorable	0.0313303	Not enriched in any subtype	No methylation data	Upregulated in TP53-mutant GC
ENSG00000257354.2	AC048341.2	0.710581	3.14694e-07	3.53696e-06	Upregulated in tumor	non-significant	0.291242	unfavorable	0.0456009	Not enriched in any subtype	Not significant	No significant change
ENSG00000223829.5	AC004870.2	2.80325	3.24392e-07	3.62798e-06	Upregulated in tumor	non-significant	0.791069	favorable	0.0316602	Not enriched in any subtype	No methylation data	No significant change
ENSG00000231221.1	LINC01593	2.67516	3.33999e-07	3.73017e-06	Upregulated in tumor	non-significant	0.720377	non-significant	0.306728	Not enriched in any subtype	No methylation data	No significant change
MSTRG.297966	FLORA.GC9210	1.25545	3.39474e-07	3.78332e-06	Upregulated in tumor	non-significant	0.198245	non-significant	0.0529443	Not enriched in any subtype	No methylation data	Upregulated in TP53-mutant GC
ENSG00000281641.2	SAMD12-AS1	1.27451	3.42737e-07	3.81701e-06	Upregulated in tumor	non-significant	0.270243	favorable	0.0146196	Not enriched in any subtype	Not significant	Upregulated in TP53-mutant GC
ENSG00000273243.1	Z82243.1	0.89251	3.47476e-07	3.86635e-06	Upregulated in tumor	non-significant	0.343794	favorable	0.0343317	Not enriched in any subtype	No methylation data	No significant change
ENSG00000264808.1	AC068025.1	1.48518	3.54085e-07	3.93235e-06	Upregulated in tumor	non-significant	0.779784	favorable	0.0474995	Enriched in L3	Hypomethylated in L3	Upregulated in TP53-mutant GC
MSTRG.235812	FLORA.GC7377	3.7078	3.60087e-07	3.98784e-06	Upregulated in tumor	non-significant	0.171389	non-significant	0.0763526	Enriched in L3	No methylation data	Upregulated in TP53-mutant GC
MSTRG.57569	FLORA.GC1935	2.17263	3.64315e-07	4.02624e-06	Upregulated in tumor	non-significant	0.746429	non-significant	0.299308	Not enriched in any subtype	No methylation data	No significant change
ENSG00000237520.1	AL391832.1	2.38649	3.7512e-07	4.12554e-06	Upregulated in tumor	non-significant	0.650688	unfavorable	0.00684976	Not enriched in any subtype	Not significant	Upregulated in TP53-mutant GC
ENSG00000251533.2	LINC00605	1.79125	3.75678e-07	4.12882e-06	Upregulated in tumor	non-significant	0.436846	non-significant	0.265321	Enriched in L3	Not significant	Upregulated in TP53-mutant GC
ENSG00000224899.1	AC019155.3	3.5165	3.81502e-07	4.18992e-06	Upregulated in tumor	non-significant	0.108037	unfavorable	0.00359005	Enriched in L3	No methylation data	Upregulated in TP53-mutant GC
ENSG00000247137.8	AP000873.2	0.744451	3.81948e-07	4.19192e-06	Upregulated in tumor	non-significant	0.613131	non-significant	0.0604213	Enriched in L3	Not significant	Upregulated in TP53-mutant GC
ENSG00000231074.8	HCG18	0.475957	3.8997e-07	4.27405e-06	Upregulated in tumor	non-significant	0.873149	non-significant	0.152348	Enriched in L3	Hypomethylated in L3	Upregulated in TP53-mutant GC
ENSG00000222032.1	AC112721.2	1.86304	3.98658e-07	4.35724e-06	Upregulated in tumor	non-significant	0.565242	non-significant	0.0632469	Not enriched in any subtype	No methylation data	Downregulated in TP53-mutant GC
ENSG00000228350.1	CELSR3-AS1	0.875996	4.19843e-07	4.56363e-06	Upregulated in tumor	non-significant	0.324955	non-significant	0.167393	Enriched in L3	Not significant	No significant change
ENSG00000278973.1	AC073592.2	1.90549	4.31845e-07	4.67488e-06	Upregulated in tumor	non-significant	0.104497	non-significant	0.076352	Not enriched in any subtype	No methylation data	No significant change
ENSG00000279536.1	AC093458.2	1.43824	4.33038e-07	4.68461e-06	Upregulated in tumor	non-significant	0.730364	favorable	0.00677856	Not enriched in any subtype	No methylation data	No significant change
MSTRG.110610	FLORA.GC3588	2.10016	4.47832e-07	4.82163e-06	Upregulated in tumor	non-significant	0.909301	favorable	0.00294983	Enriched in L3	No methylation data	Upregulated in TP53-mutant GC
ENSG00000248363.5	AC016550.2	3.70122	4.6812e-07	5.02304e-06	Upregulated in tumor	unfavorable	0.00501506	unfavorable	0.0394951	Enriched in L3	No methylation data	Upregulated in TP53-mutant GC
MSTRG.164112	FLORA.GC5499	2.31785	4.69129e-07	5.03046e-06	Upregulated in tumor	non-significant	0.586235	non-significant	0.0512303	Not enriched in any subtype	No methylation data	Downregulated in TP53-mutant GC
ENSG00000175772.10	LINC01106	0.919347	4.7641e-07	5.10164e-06	Upregulated in tumor	non-significant	0.830467	non-significant	0.0824324	Not enriched in any subtype	No methylation data	Upregulated in TP53-mutant GC
MSTRG.22268	FLORA.GC830	0.798744	4.77709e-07	5.1121e-06	Upregulated in tumor	non-significant	0.743844	non-significant	0.0521918	Enriched in L3	Not significant	Upregulated in TP53-mutant GC
ENSG00000272168.6	CASC15	0.890259	4.88541e-07	5.21052e-06	Upregulated in tumor	non-significant	0.825051	unfavorable	0.00537537	Not enriched in any subtype	Hypomethylated in L3	No significant change
ENSG00000228709.1	AP001065.1	1.76684	5.00778e-07	5.31951e-06	Upregulated in tumor	non-significant	0.46789	non-significant	0.149599	Enriched in L3	No methylation data	Upregulated in TP53-mutant GC
ENSG00000280335.1	AC016866.3	1.76992	5.18676e-07	5.50227e-06	Upregulated in tumor	non-significant	0.609351	unfavorable	0.00518049	Not enriched in any subtype	No methylation data	Upregulated in TP53-mutant GC
ENSG00000280027.1	AC007342.9	1.4401	5.40055e-07	5.71378e-06	Upregulated in tumor	non-significant	0.256042	non-significant	0.272334	Not enriched in any subtype	No methylation data	No significant change
MSTRG.34631	FLORA.GC1247	2.0353	5.49857e-07	5.80974e-06	Upregulated in tumor	unfavorable	0.00501308	unfavorable	0.00586375	Not enriched in any subtype	Hypomethylated in L3	No significant change
ENSG00000262837.1	AC027801.5	1.6112	5.66963e-07	5.97457e-06	Upregulated in tumor	non-significant	0.983479	favorable	0.0290197	Not enriched in any subtype	No methylation data	No significant change
MSTRG.58937	FLORA.GC1985	2.28075	5.79411e-07	6.09765e-06	Upregulated in tumor	non-significant	0.44629	favorable	0.0162494	Not enriched in any subtype	No methylation data	Upregulated in TP53-mutant GC
ENSG00000224099.1	AC104823.1	2.59978	5.86314e-07	6.15804e-06	Upregulated in tumor	non-significant	0.576727	non-significant	0.20597	Not enriched in any subtype	No methylation data	No significant change
ENSG00000256001.1	AC079949.1	1.71248	5.92987e-07	6.21168e-06	Upregulated in tumor	non-significant	0.849385	non-significant	0.0725568	Enriched in L3	No methylation data	Upregulated in TP53-mutant GC
MSTRG.295757	FLORA.GC9140	1.66493	5.99673e-07	6.26931e-06	Upregulated in tumor	non-significant	0.744748	non-significant	0.0653325	Enriched in L3	No methylation data	Upregulated in TP53-mutant GC
MSTRG.319919	FLORA.GC9819	1.73776	6.08722e-07	6.35136e-06	Upregulated in tumor	non-significant	0.213233	non-significant	0.372304	Not enriched in any subtype	No methylation data	Upregulated in TP53-mutant GC
ENSG00000236039.2	AC019117.1	2.08197	6.40475e-07	6.65206e-06	Upregulated in tumor	non-significant	0.64282	non-significant	0.169546	Not enriched in any subtype	Not significant	No significant change
MSTRG.49006	FLORA.GC1729	1.02991	6.4856e-07	6.72782e-06	Upregulated in tumor	favorable	0.0374788	favorable	0.0019496	Not enriched in any subtype	Not significant	Upregulated in TP53-mutant GC
ENSG00000226004.1	AL591468.1	2.0555	6.59059e-07	6.81385e-06	Upregulated in tumor	non-significant	0.934747	non-significant	0.0779361	Not enriched in any subtype	No methylation data	Downregulated in TP53-mutant GC
ENSG00000262117.5	BCAR4	3.05536	6.69416e-07	6.90445e-06	Upregulated in tumor	non-significant	0.910017	non-significant	0.0822206	Not enriched in any subtype	No methylation data	No significant change
ENSG00000242578.1	AC073288.2	1.58035	6.86523e-07	7.061e-06	Upregulated in tumor	non-significant	0.192473	unfavorable	0.000456842	Not enriched in any subtype	Hypomethylated in L3	No significant change
ENSG00000279667.1	AL603839.4	1.31294	6.87695e-07	7.06847e-06	Upregulated in tumor	non-significant	0.490581	favorable	0.0405437	Not enriched in any subtype	No methylation data	No significant change
ENSG00000243224.1	AC006252.1	0.95958	6.9207e-07	7.10883e-06	Upregulated in tumor	non-significant	0.784722	non-significant	0.149346	Enriched in L3	Hypomethylated in L3	Upregulated in TP53-mutant GC
ENSG00000278924.1	AC078883.4	1.694	7.11685e-07	7.28673e-06	Upregulated in tumor	non-significant	0.865955	non-significant	0.144041	Not enriched in any subtype	No methylation data	Upregulated in TP53-mutant GC
MSTRG.164340	FLORA.GC5522	1.26177	7.35555e-07	7.50691e-06	Upregulated in tumor	non-significant	0.897754	non-significant	0.189272	Not enriched in any subtype	No methylation data	Upregulated in TP53-mutant GC
MSTRG.150587	FLORA.GC5066	1.72482	7.59425e-07	7.74058e-06	Upregulated in tumor	non-significant	0.315095	favorable	0.0407631	Not enriched in any subtype	No methylation data	No significant change
ENSG00000259023.2	LINC00524	2.78744	7.65601e-07	7.79352e-06	Upregulated in tumor	non-significant	0.376758	non-significant	0.0759301	Not enriched in any subtype	No methylation data	No significant change
MSTRG.293338	FLORA.GC9044	0.938205	7.69316e-07	7.8213e-06	Upregulated in tumor	non-significant	0.811964	favorable	0.00601116	Not enriched in any subtype	No methylation data	No significant change
ENSG00000230177.1	AL080317.1	0.737935	7.73461e-07	7.85841e-06	Upregulated in tumor	non-significant	0.391035	favorable	0.0316425	Enriched in L3	No methylation data	Upregulated in TP53-mutant GC
ENSG00000225255.6	LINC01297	3.3229	7.80639e-07	7.92119e-06	Upregulated in tumor	non-significant	0.107287	non-significant	0.080826	Not enriched in any subtype	Hypomethylated in L3	Upregulated in TP53-mutant GC
ENSG00000224141.5	MIR548XHG	3.80816	7.84311e-07	7.95336e-06	Upregulated in tumor	unfavorable	0.0359612	unfavorable	0.0304089	Enriched in L3	No methylation data	Upregulated in TP53-mutant GC
ENSG00000273325.1	AL008723.3	1.82534	7.93349e-07	8.03475e-06	Upregulated in tumor	non-significant	0.635736	non-significant	0.317645	Not enriched in any subtype	No methylation data	No significant change
ENSG00000254231.1	AC103760.1	1.13326	7.98831e-07	8.07995e-06	Upregulated in tumor	non-significant	0.146613	unfavorable	0.0109644	Not enriched in any subtype	Not significant	No significant change
ENSG00000283674.2	AC068587.6	1.19783	8.44707e-07	8.48987e-06	Upregulated in tumor	non-significant	0.224152	favorable	0.0125419	Not enriched in any subtype	Hypomethylated in L3	No significant change
ENSG00000261716.1	AC239868.2	0.762368	8.58948e-07	8.60032e-06	Upregulated in tumor	non-significant	0.619291	non-significant	0.0946055	Enriched in L3	Not significant	Upregulated in TP53-mutant GC
ENSG00000243479.3	MNX1-AS1	1.17128	8.58449e-07	8.60032e-06	Upregulated in tumor	non-significant	0.690485	favorable	0.0390703	Not enriched in any subtype	Not significant	No significant change
ENSG00000203441.2	LINC00449	1.02131	8.72945e-07	8.70203e-06	Upregulated in tumor	favorable	0.0266403	favorable	0.00415345	Not enriched in any subtype	Not significant	Upregulated in TP53-mutant GC
ENSG00000258593.2	AL583810.1	1.09309	8.94597e-07	8.87883e-06	Upregulated in tumor	non-significant	0.878841	non-significant	0.107517	Enriched in L3	No methylation data	Upregulated in TP53-mutant GC
ENSG00000265096.1	C1QTNF1-AS1	2.13771	9.05749e-07	8.97268e-06	Upregulated in tumor	non-significant	0.8576	unfavorable	0.0462829	Not enriched in any subtype	Not significant	Upregulated in TP53-mutant GC
ENSG00000234722.3	LINC01287	2.51212	9.27067e-07	9.15306e-06	Upregulated in tumor	non-significant	0.492562	favorable	0.0245821	Not enriched in any subtype	No methylation data	Upregulated in TP53-mutant GC
MSTRG.195304	FLORA.GC6531	3.09439	9.47258e-07	9.33146e-06	Upregulated in tumor	non-significant	0.419106	non-significant	0.180465	Not enriched in any subtype	No methylation data	No significant change
ENSG00000257167.2	TMPO-AS1	0.736238	1.01897e-06	9.96987e-06	Upregulated in tumor	non-significant	0.706161	non-significant	0.137976	Enriched in L3	Not significant	Upregulated in TP53-mutant GC
ENSG00000258404.1	LINC02320	1.94893	1.0305e-06	1.00702e-05	Upregulated in tumor	non-significant	0.320556	non-significant	0.200213	Enriched in L1	Not significant	No significant change
ENSG00000261159.1	AC112484.4	1.56778	1.05174e-06	1.02399e-05	Upregulated in tumor	non-significant	0.631414	favorable	0.0164957	Not enriched in any subtype	No methylation data	Downregulated in TP53-mutant GC
ENSG00000245522.2	AC026250.1	1.01801	1.13759e-06	1.10083e-05	Upregulated in tumor	non-significant	0.959831	non-significant	0.128896	Not enriched in any subtype	Not significant	Upregulated in TP53-mutant GC
ENSG00000228033.5	AC010967.1	2.66191	1.19889e-06	1.15381e-05	Upregulated in tumor	non-significant	0.390816	unfavorable	0.00884897	Not enriched in any subtype	No methylation data	No significant change
ENSG00000225656.1	AL118511.2	2.59809	1.20393e-06	1.15797e-05	Upregulated in tumor	non-significant	0.347561	favorable	0.0405762	Not enriched in any subtype	Not significant	Upregulated in TP53-mutant GC
ENSG00000197989.13	SNHG12	0.635082	1.22147e-06	1.1727e-05	Upregulated in tumor	non-significant	0.894071	non-significant	0.0657933	Not enriched in any subtype	Not significant	Upregulated in TP53-mutant GC
ENSG00000244184.1	AC091153.3	1.25938	1.25456e-06	1.20156e-05	Upregulated in tumor	non-significant	0.172872	unfavorable	0.0327712	Enriched in L3	Not significant	Upregulated in TP53-mutant GC
MSTRG.171390	FLORA.GC5769	1.94489	1.2739e-06	1.21641e-05	Upregulated in tumor	non-significant	0.270961	unfavorable	0.0151832	Enriched in L3	No methylation data	No significant change
ENSG00000280079.1	AC011447.7	1.49406	1.28904e-06	1.22939e-05	Upregulated in tumor	non-significant	0.417654	favorable	0.0489773	Enriched in L3	No methylation data	Upregulated in TP53-mutant GC
ENSG00000222022.1	AC112721.1	1.65234	1.29499e-06	1.23432e-05	Upregulated in tumor	non-significant	0.608416	favorable	0.0252396	Enriched in L1	No methylation data	Downregulated in TP53-mutant GC
ENSG00000257925.1	AC008083.1	1.92046	1.2993e-06	1.23694e-05	Upregulated in tumor	non-significant	0.0902693	unfavorable	0.0115313	Not enriched in any subtype	No methylation data	No significant change
ENSG00000280055.1	TMEM75	1.20554	1.30404e-06	1.24071e-05	Upregulated in tumor	non-significant	0.134517	favorable	0.00573201	Not enriched in any subtype	No methylation data	No significant change
MSTRG.48897	FLORA.GC1719	2.02272	1.316e-06	1.25135e-05	Upregulated in tumor	non-significant	0.490797	non-significant	0.141886	Not enriched in any subtype	Not significant	No significant change
MSTRG.248473	FLORA.GC7624	0.75214	1.33917e-06	1.27092e-05	Upregulated in tumor	non-significant	0.863353	non-significant	0.273669	Not enriched in any subtype	No methylation data	No significant change
ENSG00000232498.1	AL136987.1	1.47522	1.33979e-06	1.27092e-05	Upregulated in tumor	non-significant	0.740498	unfavorable	0.0366247	Not enriched in any subtype	No methylation data	No significant change
ENSG00000246465.1	AC138904.1	1.58317	1.38912e-06	1.31144e-05	Upregulated in tumor	non-significant	0.434673	favorable	0.0393093	Not enriched in any subtype	Hypomethylated in L3	Upregulated in TP53-mutant GC
MSTRG.48394	FLORA.GC1670	1.52363	1.4002e-06	1.31954e-05	Upregulated in tumor	non-significant	0.329125	non-significant	0.228861	Not enriched in any subtype	Not significant	Upregulated in TP53-mutant GC
ENSG00000272468.1	AL021807.1	1.34941	1.46111e-06	1.37287e-05	Upregulated in tumor	non-significant	0.165433	non-significant	0.135265	Enriched in L3	No methylation data	Upregulated in TP53-mutant GC
ENSG00000267654.1	LINC01882	2.29977	1.48366e-06	1.38912e-05	Upregulated in tumor	non-significant	0.351317	non-significant	0.377083	Not enriched in any subtype	No methylation data	Upregulated in TP53-mutant GC
ENSG00000260285.1	AL133367.1	0.795966	1.49019e-06	1.39359e-05	Upregulated in tumor	non-significant	0.596953	non-significant	0.0603617	Not enriched in any subtype	Hypomethylated in L3	No significant change
ENSG00000274191.1	AC026333.4	1.25053	1.49833e-06	1.39946e-05	Upregulated in tumor	non-significant	0.456821	non-significant	0.205552	Not enriched in any subtype	No methylation data	No significant change
MSTRG.113828	FLORA.GC3758	0.929767	1.51237e-06	1.40935e-05	Upregulated in tumor	non-significant	0.824471	non-significant	0.107469	Not enriched in any subtype	Not significant	Upregulated in TP53-mutant GC
ENSG00000231842.1	AC020559.1	1.37559	1.51646e-06	1.41234e-05	Upregulated in tumor	non-significant	0.90624	non-significant	0.132384	Not enriched in any subtype	Not significant	Upregulated in TP53-mutant GC
ENSG00000242407.1	AC091179.2	2.84503	1.59348e-06	1.47541e-05	Upregulated in tumor	non-significant	0.914476	non-significant	0.0709699	Enriched in L3	Not significant	Upregulated in TP53-mutant GC
ENSG00000232956.8	SNHG15	0.666381	1.6109e-06	1.49067e-05	Upregulated in tumor	non-significant	0.466477	favorable	0.0240086	Not enriched in any subtype	Hypomethylated in L3	Upregulated in TP53-mutant GC
MSTRG.132189	FLORA.GC4487	0.754344	1.62654e-06	1.50114e-05	Upregulated in tumor	non-significant	0.0969657	non-significant	0.100695	Not enriched in any subtype	No methylation data	No significant change
ENSG00000232519.2	AL353807.2	1.53692	1.62695e-06	1.50114e-05	Upregulated in tumor	non-significant	0.672855	favorable	0.0427612	Not enriched in any subtype	No methylation data	Upregulated in TP53-mutant GC
ENSG00000258815.1	AC131532.1	2.94875	1.65204e-06	1.51812e-05	Upregulated in tumor	non-significant	0.992975	non-significant	0.161592	Enriched in L3	No methylation data	Upregulated in TP53-mutant GC
MSTRG.24567	FLORA.GC913	1.42972	1.74013e-06	1.59353e-05	Upregulated in tumor	non-significant	0.404472	non-significant	0.135888	Enriched in L3	No methylation data	Upregulated in TP53-mutant GC
MSTRG.208528	FLORA.GC6809	1.7436	1.79308e-06	1.63166e-05	Upregulated in tumor	non-significant	0.437869	non-significant	0.28889	Not enriched in any subtype	No methylation data	Upregulated in TP53-mutant GC
ENSG00000260209.1	AP000842.3	2.38602	1.79808e-06	1.63527e-05	Upregulated in tumor	unfavorable	0.00587815	unfavorable	0.046305	Enriched in L3	No methylation data	Upregulated in TP53-mutant GC
MSTRG.249579	FLORA.GC7660	1.44924	1.79975e-06	1.63586e-05	Upregulated in tumor	non-significant	0.686048	favorable	0.00952221	Not enriched in any subtype	No methylation data	No significant change
ENSG00000251629.6	LINC02241	3.47618	1.83205e-06	1.66331e-05	Upregulated in tumor	non-significant	0.096846	unfavorable	0.0352224	Enriched in L3	Hypomethylated in L3	Upregulated in TP53-mutant GC
ENSG00000231083.1	AC011747.1	2.7857	1.86421e-06	1.68961e-05	Upregulated in tumor	unfavorable	0.0244205	non-significant	0.156444	Enriched in L3	No methylation data	Upregulated in TP53-mutant GC
MSTRG.188993	FLORA.GC6331	2.26226	1.87748e-06	1.70066e-05	Upregulated in tumor	non-significant	0.678256	favorable	0.0166394	Enriched in L3	Hypomethylated in L3	Upregulated in TP53-mutant GC
ENSG00000272335.1	AC093297.3	0.670518	1.91436e-06	1.73012e-05	Upregulated in tumor	non-significant	0.733764	non-significant	0.0773204	Not enriched in any subtype	No methylation data	No significant change
ENSG00000224950.2	AL390066.1	0.987107	1.93088e-06	1.74306e-05	Upregulated in tumor	non-significant	0.875714	non-significant	0.238297	Not enriched in any subtype	Hypomethylated in L3	No significant change
MSTRG.330389	FLORA.GC10108	0.896947	1.9484e-06	1.75588e-05	Upregulated in tumor	non-significant	0.163027	non-significant	0.306449	Enriched in L3	No methylation data	No significant change
MSTRG.270401	FLORA.GC8307	2.19422	1.98662e-06	1.7883e-05	Upregulated in tumor	unfavorable	0.0172941	unfavorable	0.00157892	Not enriched in any subtype	No methylation data	No significant change
ENSG00000255521.1	AL356215.1	1.5493	2.21539e-06	1.96854e-05	Upregulated in tumor	non-significant	0.0717937	non-significant	0.261029	Not enriched in any subtype	Hypomethylated in L3	No significant change
ENSG00000274020.2	LINC01138	0.764685	2.2146e-06	1.96854e-05	Upregulated in tumor	non-significant	0.107002	non-significant	0.103509	Enriched in L3	Hypomethylated in L3	Upregulated in TP53-mutant GC
ENSG00000272707.1	AC046143.2	0.983627	2.3764e-06	2.09403e-05	Upregulated in tumor	non-significant	0.341271	favorable	0.00971387	Not enriched in any subtype	No methylation data	No significant change
ENSG00000259129.5	LINC00648	3.15287	2.39797e-06	2.11187e-05	Upregulated in tumor	non-significant	0.368469	unfavorable	0.0404105	Enriched in L3	No methylation data	Upregulated in TP53-mutant GC
ENSG00000228526.6	MIR34AHG	0.967392	2.53143e-06	2.21954e-05	Upregulated in tumor	non-significant	0.575315	favorable	0.00767026	Not enriched in any subtype	Not significant	Downregulated in TP53-mutant GC
ENSG00000243885.1	AC108751.4	1.57959	2.56312e-06	2.23991e-05	Upregulated in tumor	non-significant	0.209419	unfavorable	0.00960413	Not enriched in any subtype	Not significant	Upregulated in TP53-mutant GC
MSTRG.147602	FLORA.GC4976	0.638736	2.59415e-06	2.26204e-05	Upregulated in tumor	non-significant	0.124473	unfavorable	0.0119675	Enriched in L3	Not significant	Upregulated in TP53-mutant GC
ENSG00000225703.1	AC114737.1	1.34081	2.61431e-06	2.27837e-05	Upregulated in tumor	non-significant	0.382082	non-significant	0.0870323	Not enriched in any subtype	No methylation data	No significant change
ENSG00000205293.3	LINC01602	2.88341	2.65346e-06	2.30662e-05	Upregulated in tumor	non-significant	0.719977	unfavorable	0.0147028	Not enriched in any subtype	No methylation data	Downregulated in TP53-mutant GC
ENSG00000280734.2	LINC01232	0.812769	2.74804e-06	2.37664e-05	Upregulated in tumor	non-significant	0.926108	non-significant	0.108759	Not enriched in any subtype	Not significant	No significant change
ENSG00000265943.1	AC090912.1	1.60118	2.7796e-06	2.40002e-05	Upregulated in tumor	non-significant	0.194909	favorable	0.0393416	Not enriched in any subtype	Not significant	No significant change
ENSG00000232719.1	AC007272.1	1.14766	2.79814e-06	2.41339e-05	Upregulated in tumor	non-significant	0.137158	favorable	0.00333621	Not enriched in any subtype	No methylation data	No significant change
ENSG00000236643.1	AL354928.1	1.37959	2.80822e-06	2.42078e-05	Upregulated in tumor	non-significant	0.153348	favorable	0.00029864	Enriched in L3	Not significant	Upregulated in TP53-mutant GC
ENSG00000273247.5	AC097376.2	0.569977	2.83836e-06	2.44278e-05	Upregulated in tumor	non-significant	0.502946	non-significant	0.187046	Enriched in L3	Not significant	Upregulated in TP53-mutant GC
ENSG00000259416.2	AC021739.3	1.14404	2.9127e-06	2.50404e-05	Upregulated in tumor	non-significant	0.687761	unfavorable	0.0356691	Not enriched in any subtype	No methylation data	No significant change
ENSG00000274460.1	AC092119.2	0.833746	2.94828e-06	2.53188e-05	Upregulated in tumor	non-significant	0.804094	favorable	0.0281362	Not enriched in any subtype	Not significant	Upregulated in TP53-mutant GC
ENSG00000225077.2	LINC00337	1.25109	2.96105e-06	2.54147e-05	Upregulated in tumor	non-significant	0.626309	unfavorable	0.0170084	Enriched in L3	Not significant	Upregulated in TP53-mutant GC
MSTRG.42805	FLORA.GC1504	0.840042	3.09595e-06	2.64154e-05	Upregulated in tumor	non-significant	0.510764	non-significant	0.281729	Not enriched in any subtype	No methylation data	No significant change
ENSG00000180066.9	C10orf91	1.52058	3.19855e-06	2.71886e-05	Upregulated in tumor	non-significant	0.721584	non-significant	0.0674636	Not enriched in any subtype	Not significant	No significant change
MSTRG.107482	FLORA.GC3461	2.54813	3.2221e-06	2.73594e-05	Upregulated in tumor	non-significant	0.442561	unfavorable	0.0109795	Enriched in L1	No methylation data	No significant change
ENSG00000263412.1	AC004477.1	0.828897	3.31005e-06	2.79715e-05	Upregulated in tumor	non-significant	0.192986	favorable	0.0195428	Not enriched in any subtype	Not significant	Upregulated in TP53-mutant GC
ENSG00000223768.1	LINC00205	0.657257	3.31241e-06	2.79765e-05	Upregulated in tumor	non-significant	0.118587	unfavorable	0.016812	Enriched in L3	No methylation data	No significant change
ENSG00000250584.2	LINC01511	2.39737	3.40047e-06	2.86593e-05	Upregulated in tumor	non-significant	0.774306	non-significant	0.39768	Not enriched in any subtype	Hypomethylated in L3	Upregulated in TP53-mutant GC
ENSG00000247498.9	GPRC5D-AS1	0.894487	3.44335e-06	2.90053e-05	Upregulated in tumor	non-significant	0.227341	favorable	0.0439383	Not enriched in any subtype	Not significant	No significant change
ENSG00000255226.1	AC044839.2	2.7259	3.50954e-06	2.95158e-05	Upregulated in tumor	non-significant	0.524238	non-significant	0.141292	Not enriched in any subtype	No methylation data	No significant change
MSTRG.267220	FLORA.GC8161	0.796931	3.59954e-06	3.02087e-05	Upregulated in tumor	non-significant	0.794928	non-significant	0.312236	Not enriched in any subtype	Not significant	No significant change
MSTRG.295180	FLORA.GC9106	1.03964	3.67287e-06	3.07267e-05	Upregulated in tumor	non-significant	0.192091	unfavorable	0.025329	Not enriched in any subtype	No methylation data	No significant change
ENSG00000222041.10	CYTOR	0.827065	3.69762e-06	3.08686e-05	Upregulated in tumor	non-significant	0.699406	unfavorable	0.0170068	Not enriched in any subtype	Not significant	No significant change
ENSG00000270460.1	AC106900.2	1.60784	3.74922e-06	3.12287e-05	Upregulated in tumor	non-significant	0.852495	non-significant	0.164216	Not enriched in any subtype	No methylation data	Upregulated in TP53-mutant GC
ENSG00000272906.1	AL353708.3	0.950402	3.84154e-06	3.18856e-05	Upregulated in tumor	non-significant	0.833515	non-significant	0.192027	Enriched in L3	Not significant	Upregulated in TP53-mutant GC
MSTRG.250810	FLORA.GC7691	2.1029	3.84874e-06	3.19286e-05	Upregulated in tumor	non-significant	0.523798	non-significant	0.0716286	Enriched in L3	Not significant	Upregulated in TP53-mutant GC
ENSG00000258285.1	TESC-AS1	1.66759	3.85192e-06	3.19383e-05	Upregulated in tumor	non-significant	0.544768	favorable	0.00864533	Not enriched in any subtype	Hypomethylated in L3	Downregulated in TP53-mutant GC
ENSG00000260593.1	AC009097.2	1.81393	3.85519e-06	3.19488e-05	Upregulated in tumor	non-significant	0.357685	non-significant	0.0925158	Not enriched in any subtype	Not significant	Upregulated in TP53-mutant GC
ENSG00000225315.2	AL591178.1	1.70147	3.8755e-06	3.20668e-05	Upregulated in tumor	non-significant	0.256022	non-significant	0.0626353	Not enriched in any subtype	Not significant	Upregulated in TP53-mutant GC
ENSG00000228697.2	AL023755.1	1.65456	3.97545e-06	3.27913e-05	Upregulated in tumor	non-significant	0.373137	non-significant	0.165348	Enriched in L3	Not significant	Upregulated in TP53-mutant GC
ENSG00000275784.1	AL034549.1	0.896822	4.06628e-06	3.34536e-05	Upregulated in tumor	non-significant	0.322322	non-significant	0.0896038	Enriched in L3	Hypomethylated in L3	Upregulated in TP53-mutant GC
ENSG00000259345.5	AC013652.1	1.25384	4.06898e-06	3.34584e-05	Upregulated in tumor	unfavorable	0.0137631	unfavorable	0.00546909	Enriched in L3	Not significant	Upregulated in TP53-mutant GC
ENSG00000254417.1	ANO1-AS2	1.67138	4.07124e-06	3.34596e-05	Upregulated in tumor	non-significant	0.653561	unfavorable	0.0171905	Not enriched in any subtype	No methylation data	No significant change
MSTRG.102008	FLORA.GC3231	1.23302	4.07686e-06	3.34885e-05	Upregulated in tumor	non-significant	0.957513	unfavorable	0.0317072	Not enriched in any subtype	No methylation data	No significant change
MSTRG.108478	FLORA.GC3481	1.11234	4.12143e-06	3.38371e-05	Upregulated in tumor	non-significant	0.590921	unfavorable	0.0191215	Not enriched in any subtype	No methylation data	Downregulated in TP53-mutant GC
MSTRG.165548	FLORA.GC5592	1.03611	4.12865e-06	3.38788e-05	Upregulated in tumor	non-significant	0.982116	favorable	0.020432	Enriched in L3	No methylation data	Upregulated in TP53-mutant GC
ENSG00000204282.4	TNRC6C-AS1	0.726203	4.165e-06	3.41418e-05	Upregulated in tumor	non-significant	0.51564	favorable	0.03257	Not enriched in any subtype	No methylation data	No significant change
MSTRG.118012	FLORA.GC3965	1.00062	4.24353e-06	3.46366e-05	Upregulated in tumor	non-significant	0.618494	non-significant	0.309297	Enriched in L3	Not significant	Upregulated in TP53-mutant GC
ENSG00000240449.1	AC005586.1	1.4661	4.2689e-06	3.47958e-05	Upregulated in tumor	non-significant	0.193217	favorable	0.0180154	Enriched in L1	Not significant	No significant change
MSTRG.110969	FLORA.GC3620	0.538599	4.31919e-06	3.51696e-05	Upregulated in tumor	non-significant	0.266766	favorable	0.0114054	Not enriched in any subtype	No methylation data	No significant change
ENSG00000251164.1	HULC	2.08834	4.4151e-06	3.58402e-05	Upregulated in tumor	non-significant	0.297077	non-significant	0.0973241	Not enriched in any subtype	No methylation data	Upregulated in TP53-mutant GC
ENSG00000251396.6	LINC01301	1.0545	4.43012e-06	3.59254e-05	Upregulated in tumor	non-significant	0.807456	non-significant	0.0546392	Not enriched in any subtype	Hypomethylated in L3	Upregulated in TP53-mutant GC
ENSG00000275097.1	AC024940.5	1.32953	4.44238e-06	3.60064e-05	Upregulated in tumor	non-significant	0.657471	non-significant	0.063488	Not enriched in any subtype	No methylation data	No significant change
MSTRG.287264	FLORA.GC8865	0.842142	4.60461e-06	3.71317e-05	Upregulated in tumor	non-significant	0.832881	favorable	0.0334867	Enriched in L3	Not significant	Upregulated in TP53-mutant GC
ENSG00000283303.1	AC073869.5	2.63394	4.62514e-06	3.72783e-05	Upregulated in tumor	non-significant	0.413891	non-significant	0.08936	Enriched in L3	Hypomethylated in L3	Upregulated in TP53-mutant GC
MSTRG.336030	FLORA.GC10226	1.00104	4.63069e-06	3.73041e-05	Upregulated in tumor	non-significant	0.0926521	favorable	0.0431816	Not enriched in any subtype	No methylation data	Upregulated in TP53-mutant GC
ENSG00000189229.10	AC069277.1	2.06364	4.72399e-06	3.80364e-05	Upregulated in tumor	non-significant	0.442383	non-significant	0.115554	Enriched in L3	No methylation data	Upregulated in TP53-mutant GC
MSTRG.132531	FLORA.GC4512	0.750237	4.77924e-06	3.84423e-05	Upregulated in tumor	non-significant	0.395664	favorable	0.014683	Not enriched in any subtype	No methylation data	No significant change
ENSG00000276121.1	AC122108.2	1.89681	4.85762e-06	3.90209e-05	Upregulated in tumor	non-significant	0.139165	non-significant	0.201471	Not enriched in any subtype	No methylation data	Upregulated in TP53-mutant GC
ENSG00000272141.1	AL390719.2	0.9485	4.85856e-06	3.90209e-05	Upregulated in tumor	non-significant	0.621652	favorable	0.00763835	Not enriched in any subtype	Not significant	Upregulated in TP53-mutant GC
ENSG00000267006.1	AC008507.2	1.49404	5.00327e-06	4.00009e-05	Upregulated in tumor	non-significant	0.844012	unfavorable	0.00488147	Not enriched in any subtype	No methylation data	No significant change
MSTRG.15032	FLORA.GC627	1.25169	5.10069e-06	4.06569e-05	Upregulated in tumor	non-significant	0.268443	favorable	0.00486285	Enriched in L1	No methylation data	No significant change
ENSG00000273004.1	AL078644.1	0.959875	5.11829e-06	4.07768e-05	Upregulated in tumor	non-significant	0.361301	unfavorable	0.0279457	Not enriched in any subtype	Not significant	No significant change
ENSG00000228784.7	LINC00954	1.26542	5.18032e-06	4.12502e-05	Upregulated in tumor	non-significant	0.684144	non-significant	0.210242	Enriched in L3	Hypomethylated in L3	Upregulated in TP53-mutant GC
ENSG00000224959.1	AC017002.1	1.2217	5.20856e-06	4.14543e-05	Upregulated in tumor	non-significant	0.375365	unfavorable	0.0260319	Not enriched in any subtype	Not significant	No significant change
ENSG00000261488.1	AC128688.2	1.01466	5.21223e-06	4.14627e-05	Upregulated in tumor	non-significant	0.972813	non-significant	0.2226	Not enriched in any subtype	No methylation data	Upregulated in TP53-mutant GC
ENSG00000260542.1	AL499627.1	2.33924	5.55636e-06	4.38486e-05	Upregulated in tumor	non-significant	0.056085	non-significant	0.0588425	Not enriched in any subtype	No methylation data	No significant change
MSTRG.99239	FLORA.GC3160	0.749974	5.5787e-06	4.39811e-05	Upregulated in tumor	non-significant	0.177933	favorable	0.00870867	Not enriched in any subtype	No methylation data	No significant change
MSTRG.49496	FLORA.GC1755	1.10019	5.58343e-06	4.39965e-05	Upregulated in tumor	non-significant	0.600372	favorable	0.0015273	Enriched in L1	No methylation data	No significant change
ENSG00000277693.1	AP003900.1	3.41835	5.82614e-06	4.58181e-05	Upregulated in tumor	non-significant	0.0889981	non-significant	0.0638532	Enriched in L3	No methylation data	Upregulated in TP53-mutant GC
MSTRG.332494	FLORA.GC10171	0.718691	5.85428e-06	4.59938e-05	Upregulated in tumor	non-significant	0.444981	non-significant	0.103625	Not enriched in any subtype	No methylation data	No significant change
ENSG00000223393.1	AL118511.1	1.27967	5.88664e-06	4.62023e-05	Upregulated in tumor	non-significant	0.314867	unfavorable	0.0116793	Enriched in L3	No methylation data	Upregulated in TP53-mutant GC
ENSG00000278467.1	AC138393.3	0.857548	5.92196e-06	4.64161e-05	Upregulated in tumor	non-significant	0.346517	non-significant	0.133452	Not enriched in any subtype	Not significant	No significant change
ENSG00000230176.2	LINC01433	1.28455	5.92266e-06	4.64161e-05	Upregulated in tumor	non-significant	0.342562	non-significant	0.109314	Not enriched in any subtype	No methylation data	Upregulated in TP53-mutant GC
MSTRG.332492	FLORA.GC10170	0.869361	5.96035e-06	4.66654e-05	Upregulated in tumor	non-significant	0.562102	non-significant	0.0625965	Not enriched in any subtype	No methylation data	Upregulated in TP53-mutant GC
ENSG00000235269.1	LINC02331	2.45191	5.95971e-06	4.66654e-05	Upregulated in tumor	non-significant	0.16455	non-significant	0.0799419	Not enriched in any subtype	No methylation data	No significant change
ENSG00000259994.1	AL353796.1	0.58651	6.10924e-06	4.76196e-05	Upregulated in tumor	non-significant	0.0736996	favorable	0.00561253	Enriched in L3	No methylation data	Upregulated in TP53-mutant GC
ENSG00000277182.1	AC006449.5	1.05355	6.13359e-06	4.77625e-05	Upregulated in tumor	non-significant	0.974354	non-significant	0.106201	Not enriched in any subtype	Hypomethylated in L3	Upregulated in TP53-mutant GC
ENSG00000253352.8	TUG1	0.43833	6.27815e-06	4.86733e-05	Upregulated in tumor	non-significant	0.394334	non-significant	0.0982889	Enriched in L3	Not significant	Upregulated in TP53-mutant GC
ENSG00000282793.1	AC090164.4	2.21429	6.38355e-06	4.9418e-05	Upregulated in tumor	non-significant	0.402922	non-significant	0.31981	Enriched in L3	Not significant	Upregulated in TP53-mutant GC
ENSG00000248783.1	AC106771.1	4.24358	6.43203e-06	4.9769e-05	Upregulated in tumor	non-significant	0.510797	unfavorable	0.0139137	Enriched in L3	No methylation data	Upregulated in TP53-mutant GC
ENSG00000238058.1	AL355574.1	0.715619	6.52501e-06	5.03168e-05	Upregulated in tumor	favorable	0.00992836	favorable	0.00122913	Enriched in L3	Hypomethylated in L3	Upregulated in TP53-mutant GC
ENSG00000273032.1	DGCR9	1.52705	6.69393e-06	5.15443e-05	Upregulated in tumor	non-significant	0.642827	non-significant	0.125774	Not enriched in any subtype	No methylation data	No significant change
ENSG00000279926.1	AL138831.3	0.87124	6.81234e-06	5.2329e-05	Upregulated in tumor	non-significant	0.348089	non-significant	0.219914	Not enriched in any subtype	No methylation data	Upregulated in TP53-mutant GC
ENSG00000233184.6	AC093157.1	0.636261	6.8589e-06	5.26358e-05	Upregulated in tumor	non-significant	0.470756	non-significant	0.133023	Not enriched in any subtype	Hypomethylated in L3	Upregulated in TP53-mutant GC
ENSG00000272752.6	STAG3L5P-PVRIG2P-PILRB	0.726677	6.93974e-06	5.31277e-05	Upregulated in tumor	non-significant	0.575688	favorable	0.0111271	Not enriched in any subtype	Not significant	Upregulated in TP53-mutant GC
ENSG00000231439.4	WASIR2	1.20196	6.97267e-06	5.3277e-05	Upregulated in tumor	non-significant	0.283725	favorable	0.00995659	Enriched in L3	Hypomethylated in L3	Upregulated in TP53-mutant GC
ENSG00000223400.1	AP006748.1	2.28834	7.11639e-06	5.42185e-05	Upregulated in tumor	non-significant	0.153886	non-significant	0.157578	Not enriched in any subtype	No methylation data	Upregulated in TP53-mutant GC
ENSG00000225173.1	AL662890.2	1.55396	7.13646e-06	5.43453e-05	Upregulated in tumor	non-significant	0.879678	non-significant	0.199175	Not enriched in any subtype	Not significant	Upregulated in TP53-mutant GC
ENSG00000231476.1	AC074389.2	3.31284	7.16756e-06	5.45298e-05	Upregulated in tumor	unfavorable	0.0327286	non-significant	0.0562768	Enriched in L3	Hypomethylated in L3	No significant change
MSTRG.235226	FLORA.GC7366	1.34255	7.2128e-06	5.4769e-05	Upregulated in tumor	unfavorable	0.0110398	unfavorable	0.00175424	Not enriched in any subtype	No methylation data	Downregulated in TP53-mutant GC
ENSG00000226383.6	LINC01876	1.35016	7.48946e-06	5.65719e-05	Upregulated in tumor	non-significant	0.738572	non-significant	0.286995	Not enriched in any subtype	Hypomethylated in L3	Upregulated in TP53-mutant GC
MSTRG.2592	FLORA.GC141	1.25926	7.66635e-06	5.77981e-05	Upregulated in tumor	non-significant	0.195158	unfavorable	0.0349386	Enriched in L3	No methylation data	No significant change
ENSG00000223855.1	HRAT92	1.15908	7.83028e-06	5.88105e-05	Upregulated in tumor	non-significant	0.212885	unfavorable	0.0042516	Enriched in L3	Hypomethylated in L3	Upregulated in TP53-mutant GC
ENSG00000253227.1	AC090192.2	2.09713	8.03335e-06	6.00232e-05	Upregulated in tumor	non-significant	0.0730586	non-significant	0.10578	Enriched in L3	Not significant	Upregulated in TP53-mutant GC
ENSG00000224805.2	LINC00853	0.951231	8.05508e-06	6.01572e-05	Upregulated in tumor	non-significant	0.30322	non-significant	0.0971043	Not enriched in any subtype	Hypomethylated in L3	Upregulated in TP53-mutant GC
ENSG00000272630.1	AL731563.3	0.69555	8.20389e-06	6.10961e-05	Upregulated in tumor	non-significant	0.413573	non-significant	0.121186	Not enriched in any subtype	No methylation data	No significant change
ENSG00000254739.1	AC137894.1	1.67554	8.2201e-06	6.11665e-05	Upregulated in tumor	non-significant	0.583689	non-significant	0.131656	Not enriched in any subtype	No methylation data	Upregulated in TP53-mutant GC
ENSG00000279742.1	AP000974.1	0.941742	8.28701e-06	6.15418e-05	Upregulated in tumor	non-significant	0.535655	favorable	0.0225674	Not enriched in any subtype	Not significant	Upregulated in TP53-mutant GC
ENSG00000254757.1	AC127526.3	1.61307	8.3391e-06	6.17841e-05	Upregulated in tumor	non-significant	0.808083	non-significant	0.163374	Not enriched in any subtype	No methylation data	Upregulated in TP53-mutant GC
ENSG00000278291.1	AL161772.1	1.04742	8.56885e-06	6.31913e-05	Upregulated in tumor	non-significant	0.875135	favorable	0.0310214	Not enriched in any subtype	Not significant	Upregulated in TP53-mutant GC
MSTRG.180173	FLORA.GC6126	0.805444	8.77139e-06	6.43857e-05	Upregulated in tumor	non-significant	0.273011	favorable	0.00422669	Not enriched in any subtype	Not significant	No significant change
ENSG00000227630.3	LINC01132	0.798173	8.7699e-06	6.43857e-05	Upregulated in tumor	non-significant	0.142383	favorable	0.00539492	Not enriched in any subtype	Not significant	Upregulated in TP53-mutant GC
ENSG00000234705.1	HMGA1P4	0.96279	8.7984e-06	6.45542e-05	Upregulated in tumor	non-significant	0.261404	favorable	0.000815642	Not enriched in any subtype	No methylation data	No significant change
ENSG00000232874.1	AC080129.2	1.35586	8.87288e-06	6.50705e-05	Upregulated in tumor	non-significant	0.81454	non-significant	0.092727	Enriched in L3	Hypomethylated in L3	Upregulated in TP53-mutant GC
ENSG00000279148.1	AC126474.1	0.79721	8.87789e-06	6.50772e-05	Upregulated in tumor	non-significant	0.534688	favorable	0.0215865	Enriched in L3	No methylation data	No significant change
MSTRG.160823	FLORA.GC5364	1.68944	9.07467e-06	6.63664e-05	Upregulated in tumor	non-significant	0.997283	non-significant	0.0699109	Not enriched in any subtype	No methylation data	Upregulated in TP53-mutant GC
ENSG00000280385.1	AP000648.3	0.610569	9.32684e-06	6.78977e-05	Upregulated in tumor	non-significant	0.974873	non-significant	0.0729504	Not enriched in any subtype	No methylation data	No significant change
MSTRG.244096	FLORA.GC7489	1.32003	9.69648e-06	7.03063e-05	Upregulated in tumor	non-significant	0.199716	unfavorable	0.0322301	Not enriched in any subtype	Not significant	No significant change
ENSG00000279207.1	AC015813.6	0.634059	9.8327e-06	7.11559e-05	Upregulated in tumor	non-significant	0.919894	non-significant	0.0505905	Not enriched in any subtype	No methylation data	No significant change
MSTRG.161065	FLORA.GC5380	1.67882	9.92912e-06	7.17882e-05	Upregulated in tumor	non-significant	0.0866231	favorable	0.00794691	Enriched in L3	Not significant	Upregulated in TP53-mutant GC
ENSG00000279758.1	AC105339.4	0.827153	1.01203e-05	7.28384e-05	Upregulated in tumor	non-significant	0.443802	non-significant	0.151189	Not enriched in any subtype	No methylation data	No significant change
MSTRG.129190	FLORA.GC4276	0.977587	1.03195e-05	7.4071e-05	Upregulated in tumor	non-significant	0.157293	favorable	0.0295488	Not enriched in any subtype	No methylation data	No significant change
ENSG00000279741.1	AC007342.8	1.32467	1.03165e-05	7.4071e-05	Upregulated in tumor	non-significant	0.295967	non-significant	0.0771706	Not enriched in any subtype	No methylation data	No significant change
ENSG00000225931.3	AL139246.2	1.0859	1.03514e-05	7.42324e-05	Upregulated in tumor	non-significant	0.318264	non-significant	0.104869	Not enriched in any subtype	No methylation data	No significant change
ENSG00000246982.6	Z84485.1	0.830731	1.06794e-05	7.62406e-05	Upregulated in tumor	non-significant	0.482187	non-significant	0.0619461	Enriched in L3	Not significant	No significant change
MSTRG.195649	FLORA.GC6550	1.18944	1.08791e-05	7.7457e-05	Upregulated in tumor	non-significant	0.671726	non-significant	0.28572	Not enriched in any subtype	No methylation data	No significant change
MSTRG.161018	FLORA.GC5375	1.00765	1.09145e-05	7.76391e-05	Upregulated in tumor	non-significant	0.695533	non-significant	0.238409	Enriched in L3	Not significant	Upregulated in TP53-mutant GC
MSTRG.306891	FLORA.GC9501	0.700953	1.09308e-05	7.77203e-05	Upregulated in tumor	non-significant	0.504311	favorable	0.0479312	Not enriched in any subtype	No methylation data	Upregulated in TP53-mutant GC
ENSG00000279452.1	AC006277.1	0.580227	1.0944e-05	7.7779e-05	Upregulated in tumor	non-significant	0.35857	favorable	0.0249262	Not enriched in any subtype	Not significant	No significant change
MSTRG.145678	FLORA.GC4912	1.91207	1.11999e-05	7.91972e-05	Upregulated in tumor	non-significant	0.881222	non-significant	0.118534	Not enriched in any subtype	No methylation data	Upregulated in TP53-mutant GC
ENSG00000206573.8	THUMPD3-AS1	0.510641	1.12034e-05	7.91972e-05	Upregulated in tumor	non-significant	0.764797	non-significant	0.0781544	Enriched in L3	Not significant	Upregulated in TP53-mutant GC
ENSG00000247381.3	PLUT	1.23144	1.18875e-05	8.36234e-05	Upregulated in tumor	non-significant	0.0621677	favorable	0.0255918	Not enriched in any subtype	Hypomethylated in L3	Upregulated in TP53-mutant GC
MSTRG.132719	FLORA.GC4520	0.554521	1.2242e-05	8.58891e-05	Upregulated in tumor	non-significant	0.487527	non-significant	0.105906	Enriched in L3	No methylation data	No significant change
ENSG00000258017.1	AC011603.2	0.948752	1.24051e-05	8.69048e-05	Upregulated in tumor	non-significant	0.132201	non-significant	0.0728608	Not enriched in any subtype	Not significant	No significant change
MSTRG.257137	FLORA.GC7912	1.48237	1.27504e-05	8.90623e-05	Upregulated in tumor	non-significant	0.686982	non-significant	0.27794	Not enriched in any subtype	Not significant	Upregulated in TP53-mutant GC
ENSG00000260834.1	AC009055.2	3.23737	1.30012e-05	9.05744e-05	Upregulated in tumor	non-significant	0.922201	non-significant	0.140605	Not enriched in any subtype	No methylation data	No significant change
MSTRG.110848	FLORA.GC3608	1.04242	1.30423e-05	9.07813e-05	Upregulated in tumor	non-significant	0.60716	non-significant	0.0724832	Not enriched in any subtype	No methylation data	No significant change
MSTRG.227067	FLORA.GC7156	0.702096	1.33588e-05	9.27808e-05	Upregulated in tumor	non-significant	0.737771	non-significant	0.0631301	Enriched in L3	Hypomethylated in L3	Upregulated in TP53-mutant GC
ENSG00000267383.6	AC011447.3	1.22903	1.34224e-05	9.31407e-05	Upregulated in tumor	non-significant	0.817915	non-significant	0.0781585	Not enriched in any subtype	Not significant	Upregulated in TP53-mutant GC
ENSG00000259182.5	AC019254.1	1.12897	1.36413e-05	9.44532e-05	Upregulated in tumor	non-significant	0.285957	unfavorable	0.00212993	Enriched in L3	No methylation data	No significant change
MSTRG.70941	FLORA.GC2438	1.20889	1.38188e-05	9.55577e-05	Upregulated in tumor	non-significant	0.414439	non-significant	0.194782	Not enriched in any subtype	Not significant	Upregulated in TP53-mutant GC
ENSG00000227740.1	AL513329.1	1.02268	1.39139e-05	9.60893e-05	Upregulated in tumor	non-significant	0.244261	non-significant	0.0736306	Not enriched in any subtype	No methylation data	Upregulated in TP53-mutant GC
ENSG00000270000.1	AC005479.3	1.25429	1.39476e-05	9.62802e-05	Upregulated in tumor	unfavorable	0.0173133	unfavorable	0.00618351	Not enriched in any subtype	No methylation data	No significant change
MSTRG.193668	FLORA.GC6454	1.84997	1.41009e-05	9.72959e-05	Upregulated in tumor	non-significant	0.173644	favorable	0.0154847	Not enriched in any subtype	No methylation data	Upregulated in TP53-mutant GC
ENSG00000251307.1	AC026704.1	1.50551	1.41502e-05	9.75938e-05	Upregulated in tumor	non-significant	0.110623	favorable	0.000788323	Not enriched in any subtype	Not significant	No significant change
MSTRG.63771	FLORA.GC2132	1.30568	1.42438e-05	9.80688e-05	Upregulated in tumor	non-significant	0.188859	favorable	0.000754305	Not enriched in any subtype	Not significant	No significant change
MSTRG.293347	FLORA.GC9046	2.92905	1.42924e-05	9.83611e-05	Upregulated in tumor	non-significant	0.343974	non-significant	0.120849	Not enriched in any subtype	No methylation data	No significant change
ENSG00000273448.1	AC006480.2	0.677261	1.44775e-05	9.94624e-05	Upregulated in tumor	non-significant	0.604929	non-significant	0.0718255	Not enriched in any subtype	No methylation data	Upregulated in TP53-mutant GC
MSTRG.275734	FLORA.GC8525	0.948201	1.45688e-05	0.000100003	Upregulated in tumor	non-significant	0.280126	non-significant	0.0624976	Enriched in L3	Not significant	Upregulated in TP53-mutant GC
ENSG00000233017.2	AL121832.1	1.63189	1.46108e-05	0.000100248	Upregulated in tumor	non-significant	0.143994	non-significant	0.168744	Not enriched in any subtype	Hypomethylated in L3	No significant change
MSTRG.165551	FLORA.GC5593	0.839525	1.46203e-05	0.00010027	Upregulated in tumor	non-significant	0.330565	non-significant	0.183215	Not enriched in any subtype	No methylation data	Upregulated in TP53-mutant GC
ENSG00000270069.1	MIR222HG	0.945091	1.48712e-05	0.000101815	Upregulated in tumor	non-significant	0.838732	non-significant	0.0905994	Not enriched in any subtype	No methylation data	No significant change
ENSG00000267288.2	AC138150.2	1.09732	1.56111e-05	0.000106558	Upregulated in tumor	non-significant	0.730157	non-significant	0.174588	Enriched in L3	Hypomethylated in L3	Upregulated in TP53-mutant GC
ENSG00000236663.1	FRGCA	2.2584	1.5669e-05	0.000106862	Upregulated in tumor	non-significant	0.168473	favorable	0.0182317	Enriched in L3	No methylation data	Upregulated in TP53-mutant GC
ENSG00000254100.1	AC069120.3	2.1712	1.57176e-05	0.000107147	Upregulated in tumor	non-significant	0.822302	non-significant	0.136137	Enriched in L3	Not significant	Upregulated in TP53-mutant GC
ENSG00000240476.1	LINC00973	3.18159	1.58255e-05	0.00010779	Upregulated in tumor	non-significant	0.279879	unfavorable	0.00116483	Not enriched in any subtype	No methylation data	No significant change
ENSG00000230454.1	U73166.1	0.666581	1.5835e-05	0.000107808	Upregulated in tumor	non-significant	0.757865	non-significant	0.23779	Not enriched in any subtype	Not significant	No significant change
ENSG00000259442.1	AC105339.2	0.849249	1.59801e-05	0.00010861	Upregulated in tumor	non-significant	0.891513	non-significant	0.0874426	Not enriched in any subtype	No methylation data	No significant change
MSTRG.195675	FLORA.GC6551	1.1505	1.60241e-05	0.000108862	Upregulated in tumor	non-significant	0.858212	non-significant	0.400988	Enriched in L3	Hypomethylated in L3	Upregulated in TP53-mutant GC
ENSG00000271734.1	Z98200.1	1.0894	1.61751e-05	0.0001097	Upregulated in tumor	non-significant	0.807694	non-significant	0.122794	Enriched in L3	No methylation data	Upregulated in TP53-mutant GC
ENSG00000253930.1	TNFRSF10A-AS1	0.755146	1.62596e-05	0.00011011	Upregulated in tumor	favorable	0.0131213	favorable	0.0040864	Not enriched in any subtype	No methylation data	No significant change
ENSG00000259590.1	AC015660.2	1.49701	1.651e-05	0.000111685	Upregulated in tumor	non-significant	0.245638	unfavorable	0.0247566	Not enriched in any subtype	No methylation data	No significant change
MSTRG.189955	FLORA.GC6375	1.06507	1.66384e-05	0.00011241	Upregulated in tumor	non-significant	0.866635	non-significant	0.190086	Not enriched in any subtype	No methylation data	Upregulated in TP53-mutant GC
ENSG00000260086.2	AC007611.1	0.91507	1.67362e-05	0.000112974	Upregulated in tumor	non-significant	0.311491	unfavorable	0.0284973	Not enriched in any subtype	Hypomethylated in L3	No significant change
ENSG00000254812.1	AC067930.3	1.11769	1.69584e-05	0.000114378	Upregulated in tumor	non-significant	0.50909	non-significant	0.0897068	Not enriched in any subtype	No methylation data	Upregulated in TP53-mutant GC
ENSG00000228651.1	AC074327.1	1.22925	1.7178e-05	0.000115711	Upregulated in tumor	non-significant	0.295578	unfavorable	0.00200419	Not enriched in any subtype	Not significant	No significant change
ENSG00000272662.1	AC073352.1	1.44671	1.81289e-05	0.000121652	Upregulated in tumor	non-significant	0.724518	non-significant	0.106338	Not enriched in any subtype	Hypomethylated in L3	Upregulated in TP53-mutant GC
ENSG00000231217.1	AC097347.1	1.76779	1.81787e-05	0.000121882	Upregulated in tumor	non-significant	0.521694	favorable	0.0206962	Enriched in L3	No methylation data	Upregulated in TP53-mutant GC
ENSG00000232442.1	MHENCR	0.619886	1.92387e-05	0.000128016	Upregulated in tumor	non-significant	0.345035	non-significant	0.255962	Not enriched in any subtype	Hypomethylated in L3	Upregulated in TP53-mutant GC
ENSG00000232860.7	SMG7-AS1	0.652214	1.95515e-05	0.00012988	Upregulated in tumor	non-significant	0.350788	non-significant	0.15162	Not enriched in any subtype	Hypomethylated in L3	Upregulated in TP53-mutant GC
ENSG00000271826.5	PLS3-AS1	1.01984	1.96229e-05	0.000130245	Upregulated in tumor	non-significant	0.468921	unfavorable	0.0179137	Not enriched in any subtype	Hypomethylated in L3	No significant change
ENSG00000272417.1	AC034229.4	1.10481	2.01762e-05	0.000133526	Upregulated in tumor	non-significant	0.235057	favorable	0.0211152	Enriched in L3	No methylation data	No significant change
ENSG00000259723.1	AL354993.2	2.24483	2.07804e-05	0.000136885	Upregulated in tumor	non-significant	0.437847	unfavorable	0.0108889	Enriched in L3	No methylation data	Upregulated in TP53-mutant GC
ENSG00000116883.8	AL591845.1	0.958545	2.0841e-05	0.000137183	Upregulated in tumor	non-significant	0.527063	non-significant	0.229019	Not enriched in any subtype	No methylation data	No significant change
ENSG00000275401.1	AL391095.3	1.18195	2.08685e-05	0.000137307	Upregulated in tumor	non-significant	0.239992	favorable	0.0141032	Not enriched in any subtype	No methylation data	Upregulated in TP53-mutant GC
ENSG00000250564.1	AC109454.3	2.01228	2.10023e-05	0.000138028	Upregulated in tumor	non-significant	0.692674	non-significant	0.0910822	Enriched in L3	No methylation data	Upregulated in TP53-mutant GC
ENSG00000229876.1	CASC20	2.31295	2.10372e-05	0.000138187	Upregulated in tumor	non-significant	0.946827	non-significant	0.0789769	Enriched in L3	No methylation data	Upregulated in TP53-mutant GC
MSTRG.61314	FLORA.GC2050	1.19383	2.13239e-05	0.000139608	Upregulated in tumor	non-significant	0.336601	favorable	0.00132196	Not enriched in any subtype	No methylation data	Upregulated in TP53-mutant GC
ENSG00000236833.1	AC024560.1	1.59175	2.14619e-05	0.000140396	Upregulated in tumor	unfavorable	0.044996	favorable	0.0132468	Not enriched in any subtype	Not significant	Upregulated in TP53-mutant GC
ENSG00000261136.1	AC023908.3	0.733459	2.20545e-05	0.000143857	Upregulated in tumor	non-significant	0.335826	non-significant	0.0894015	Enriched in L3	Hypomethylated in L3	No significant change
MSTRG.333159	FLORA.GC10182	3.54702	2.22473e-05	0.000144877	Upregulated in tumor	non-significant	0.648781	non-significant	0.0672875	Enriched in L1	No methylation data	No significant change
ENSG00000277352.1	AP001065.3	1.77179	2.2667e-05	0.000147187	Upregulated in tumor	non-significant	0.455309	unfavorable	0.0322733	Enriched in L3	No methylation data	Upregulated in TP53-mutant GC
MSTRG.129191	FLORA.GC4277	0.728556	2.3402e-05	0.000151279	Upregulated in tumor	non-significant	0.263209	favorable	0.0161959	Not enriched in any subtype	No methylation data	No significant change
ENSG00000276073.1	AL034549.2	0.746881	2.35451e-05	0.000152142	Upregulated in tumor	non-significant	0.906303	non-significant	0.106715	Enriched in L3	Hypomethylated in L3	Upregulated in TP53-mutant GC
ENSG00000258927.1	AL133467.2	2.68563	2.39456e-05	0.000154353	Upregulated in tumor	non-significant	0.221006	non-significant	0.226969	Enriched in L3	Hypomethylated in L3	Upregulated in TP53-mutant GC
ENSG00000225680.1	AL163953.1	1.61351	2.44165e-05	0.000157006	Upregulated in tumor	non-significant	0.10019	favorable	0.0407739	Not enriched in any subtype	Hypomethylated in L3	No significant change
MSTRG.295279	FLORA.GC9125	1.69339	2.44918e-05	0.000157362	Upregulated in tumor	non-significant	0.809773	unfavorable	0.0260655	Enriched in L1	No methylation data	No significant change
ENSG00000272853.1	AC069544.1	0.655967	2.46459e-05	0.000157987	Upregulated in tumor	non-significant	0.518067	non-significant	0.0679033	Enriched in L3	Not significant	Upregulated in TP53-mutant GC
ENSG00000279516.1	FAM230C	4.21425	2.48532e-05	0.000159104	Upregulated in tumor	non-significant	0.333026	unfavorable	0.000312505	Enriched in L3	No methylation data	Upregulated in TP53-mutant GC
ENSG00000250284.1	AC109439.2	4.09569	2.50065e-05	0.000159828	Upregulated in tumor	non-significant	0.505208	non-significant	0.0505267	Not enriched in any subtype	No methylation data	No significant change
ENSG00000272892.1	AL133551.1	0.917342	2.52323e-05	0.000161012	Upregulated in tumor	non-significant	0.278949	favorable	0.0184968	Not enriched in any subtype	Not significant	No significant change
ENSG00000225163.4	LINC00618	1.22764	2.59494e-05	0.000165322	Upregulated in tumor	non-significant	0.765027	non-significant	0.268348	Enriched in L3	No methylation data	Upregulated in TP53-mutant GC
ENSG00000270195.1	AC016773.1	0.657899	2.60575e-05	0.000165944	Upregulated in tumor	non-significant	0.541747	favorable	0.00354453	Not enriched in any subtype	Not significant	Upregulated in TP53-mutant GC
ENSG00000249306.5	LINC01411	1.6411	2.6513e-05	0.000168574	Upregulated in tumor	non-significant	0.783048	non-significant	0.138468	Not enriched in any subtype	Not significant	No significant change
ENSG00000261572.1	AC097639.1	0.831497	2.65772e-05	0.000168915	Upregulated in tumor	non-significant	0.666678	favorable	0.0303928	Enriched in L3	Hypomethylated in L3	Upregulated in TP53-mutant GC
ENSG00000280587.1	FP700125.1	1.31603	2.66061e-05	0.00016903	Upregulated in tumor	non-significant	0.857595	non-significant	0.0828246	Not enriched in any subtype	No methylation data	Upregulated in TP53-mutant GC
ENSG00000278727.1	AC000403.1	0.990217	2.66638e-05	0.00016933	Upregulated in tumor	non-significant	0.18168	unfavorable	0.0030448	Not enriched in any subtype	Hypomethylated in L3	Downregulated in TP53-mutant GC
MSTRG.129699	FLORA.GC4320	0.846926	2.66923e-05	0.000169375	Upregulated in tumor	non-significant	0.892042	non-significant	0.0535106	Not enriched in any subtype	Not significant	No significant change
MSTRG.224876	FLORA.GC7128	1.89634	2.72175e-05	0.000172157	Upregulated in tumor	non-significant	0.864712	non-significant	0.159256	Not enriched in any subtype	No methylation data	Upregulated in TP53-mutant GC
ENSG00000271969.1	U47924.1	1.07858	2.73188e-05	0.000172729	Upregulated in tumor	non-significant	0.453746	favorable	0.0173994	Not enriched in any subtype	Not significant	Upregulated in TP53-mutant GC
ENSG00000179066.7	AC020907.1	1.34351	2.74499e-05	0.00017335	Upregulated in tumor	non-significant	0.78688	non-significant	0.0845416	Not enriched in any subtype	Not significant	No significant change
MSTRG.223720	FLORA.GC7076	0.962514	2.79217e-05	0.000175906	Upregulated in tumor	non-significant	0.694129	non-significant	0.141974	Not enriched in any subtype	No methylation data	No significant change
MSTRG.308109	FLORA.GC9519	1.53591	2.80842e-05	0.000176632	Upregulated in tumor	non-significant	0.625022	non-significant	0.230154	Not enriched in any subtype	No methylation data	Upregulated in TP53-mutant GC
ENSG00000231131.6	LINC01468	2.58882	2.85948e-05	0.000179439	Upregulated in tumor	non-significant	0.270626	unfavorable	0.00329576	Not enriched in any subtype	No methylation data	No significant change
MSTRG.117709	FLORA.GC3949	0.770364	2.88253e-05	0.000180599	Upregulated in tumor	non-significant	0.869611	non-significant	0.0763141	Not enriched in any subtype	Hypomethylated in L3	Upregulated in TP53-mutant GC
ENSG00000266970.1	AC061992.1	0.906576	2.90791e-05	0.000181975	Upregulated in tumor	non-significant	0.698489	unfavorable	0.017666	Enriched in L3	Not significant	No significant change
ENSG00000278071.1	AL161669.3	1.52131	2.92906e-05	0.000183153	Upregulated in tumor	non-significant	0.994409	unfavorable	0.00744836	Enriched in L3	Hypomethylated in L3	Upregulated in TP53-mutant GC
ENSG00000224739.2	AC016735.1	1.10967	3.00949e-05	0.00018737	Upregulated in tumor	non-significant	0.203508	non-significant	0.205818	Not enriched in any subtype	Not significant	No significant change
ENSG00000274922.1	AL139384.1	0.785088	3.05359e-05	0.000189892	Upregulated in tumor	non-significant	0.322209	favorable	0.0194194	Enriched in L3	Hypomethylated in L3	Upregulated in TP53-mutant GC
ENSG00000227542.1	AC092614.1	0.956424	3.10969e-05	0.000193078	Upregulated in tumor	non-significant	0.127343	unfavorable	0.0363302	Not enriched in any subtype	Hypomethylated in L3	No significant change
ENSG00000244055.1	AC007566.1	1.03814	3.1924e-05	0.000197595	Upregulated in tumor	non-significant	0.526966	non-significant	0.266598	Not enriched in any subtype	No methylation data	Upregulated in TP53-mutant GC
ENSG00000236017.8	ASMTL-AS1	0.792103	3.19624e-05	0.000197756	Upregulated in tumor	non-significant	0.121595	favorable	0.00196456	Not enriched in any subtype	No methylation data	Upregulated in TP53-mutant GC
MSTRG.165541	FLORA.GC5591	0.766059	3.25754e-05	0.000201245	Upregulated in tumor	non-significant	0.883346	non-significant	0.0664675	Not enriched in any subtype	Hypomethylated in L3	Upregulated in TP53-mutant GC
ENSG00000254972.1	AP003498.1	1.84711	3.25771e-05	0.000201245	Upregulated in tumor	non-significant	0.495045	non-significant	0.0563397	Not enriched in any subtype	No methylation data	Upregulated in TP53-mutant GC
ENSG00000248474.1	LINC02122	2.66623	3.26306e-05	0.000201497	Upregulated in tumor	non-significant	0.777132	non-significant	0.0938928	Not enriched in any subtype	No methylation data	No significant change
ENSG00000259959.1	AC107068.1	0.512913	3.41528e-05	0.000209917	Upregulated in tumor	non-significant	0.433783	non-significant	0.0823255	Not enriched in any subtype	No methylation data	No significant change
MSTRG.269611	FLORA.GC8280	1.16966	3.46006e-05	0.000212258	Upregulated in tumor	non-significant	0.436494	non-significant	0.0642708	Not enriched in any subtype	No methylation data	Upregulated in TP53-mutant GC
ENSG00000244879.6	GABPB1-AS1	0.71221	3.50276e-05	0.000214546	Upregulated in tumor	non-significant	0.726587	non-significant	0.125542	Not enriched in any subtype	Not significant	No significant change
ENSG00000270344.2	POC1B-AS1	0.584889	3.56594e-05	0.000218163	Upregulated in tumor	non-significant	0.147034	unfavorable	0.0363234	Not enriched in any subtype	Hypomethylated in L3	No significant change
ENSG00000272763.1	AC103702.2	1.27581	3.82298e-05	0.000231977	Upregulated in tumor	favorable	0.0431813	favorable	0.000816394	Not enriched in any subtype	Not significant	Upregulated in TP53-mutant GC
ENSG00000229178.1	AC233280.1	1.02771	3.82389e-05	0.000231977	Upregulated in tumor	non-significant	0.465933	non-significant	0.0763315	Not enriched in any subtype	Not significant	Upregulated in TP53-mutant GC
ENSG00000273305.1	AC009237.15	1.02413	3.87999e-05	0.000234931	Upregulated in tumor	non-significant	0.930445	non-significant	0.185364	Enriched in L3	No methylation data	Upregulated in TP53-mutant GC
ENSG00000272140.2	AC022400.5	0.583095	3.8883e-05	0.000235344	Upregulated in tumor	non-significant	0.902882	non-significant	0.244372	Not enriched in any subtype	No methylation data	No significant change
MSTRG.283903	FLORA.GC8762	0.794507	4.00994e-05	0.000242153	Upregulated in tumor	non-significant	0.465238	favorable	0.0265665	Not enriched in any subtype	No methylation data	No significant change
ENSG00000223387.6	LINC02068	1.11313	4.0539e-05	0.00024425	Upregulated in tumor	non-significant	0.30413	non-significant	0.0838356	Not enriched in any subtype	Hypomethylated in L3	No significant change
ENSG00000279873.2	LINC01126	0.694391	4.22236e-05	0.000252673	Upregulated in tumor	non-significant	0.629724	favorable	0.0223927	Not enriched in any subtype	Not significant	No significant change
ENSG00000259268.1	AC007950.1	1.77723	4.23583e-05	0.000253192	Upregulated in tumor	non-significant	0.529621	non-significant	0.304299	Not enriched in any subtype	Not significant	No significant change
ENSG00000260884.1	AC009120.4	0.684504	4.3311e-05	0.000258012	Upregulated in tumor	non-significant	0.395684	non-significant	0.137164	Not enriched in any subtype	No methylation data	No significant change
MSTRG.15661	FLORA.GC646	0.906895	4.49465e-05	0.000266555	Upregulated in tumor	non-significant	0.794037	non-significant	0.0866047	Not enriched in any subtype	Hypomethylated in L3	Upregulated in TP53-mutant GC
ENSG00000269460.1	AC005515.1	2.48814	4.50228e-05	0.000266797	Upregulated in tumor	non-significant	0.301144	non-significant	0.260586	Not enriched in any subtype	No methylation data	No significant change
ENSG00000272666.1	U62317.2	1.13522	4.54057e-05	0.000268482	Upregulated in tumor	non-significant	0.810592	non-significant	0.12945	Not enriched in any subtype	Not significant	No significant change
ENSG00000270068.1	AC125494.3	1.48615	4.59431e-05	0.000270946	Upregulated in tumor	non-significant	0.764413	favorable	0.0436765	Not enriched in any subtype	Hypomethylated in L3	Upregulated in TP53-mutant GC
MSTRG.21332	FLORA.GC794	0.480663	4.62484e-05	0.000272443	Upregulated in tumor	non-significant	0.792339	non-significant	0.0865358	Enriched in L3	Hypomethylated in L3	Upregulated in TP53-mutant GC
MSTRG.282249	FLORA.GC8713	0.751823	4.6718e-05	0.000274802	Upregulated in tumor	non-significant	0.711602	non-significant	0.0845747	Not enriched in any subtype	No methylation data	No significant change
ENSG00000270726.6	AJ271736.1	0.789586	4.69863e-05	0.000276073	Upregulated in tumor	non-significant	0.270109	non-significant	0.158756	Not enriched in any subtype	No methylation data	No significant change
ENSG00000260806.1	AL163051.1	0.801658	4.73425e-05	0.000277857	Upregulated in tumor	non-significant	0.834633	non-significant	0.209588	Not enriched in any subtype	Hypomethylated in L3	Upregulated in TP53-mutant GC
ENSG00000236499.2	LINC00896	1.01333	4.76349e-05	0.000279263	Upregulated in tumor	non-significant	0.713825	non-significant	0.0790269	Not enriched in any subtype	Not significant	Upregulated in TP53-mutant GC
MSTRG.110961	FLORA.GC3619	1.32871	4.91445e-05	0.000287476	Upregulated in tumor	non-significant	0.869889	non-significant	0.208764	Not enriched in any subtype	No methylation data	Upregulated in TP53-mutant GC
MSTRG.174280	FLORA.GC5966	0.692862	4.93654e-05	0.000288662	Upregulated in tumor	non-significant	0.103134	favorable	0.0110029	Not enriched in any subtype	No methylation data	No significant change
ENSG00000235621.8	LINC00494	1.42919	5.0563e-05	0.000294796	Upregulated in tumor	non-significant	0.0782223	unfavorable	0.0192184	Enriched in L3	No methylation data	Upregulated in TP53-mutant GC
ENSG00000283757.1	AL031686.1	1.74032	5.14748e-05	0.000299232	Upregulated in tumor	non-significant	0.885524	unfavorable	0.0264139	Enriched in L3	Hypomethylated in L3	Upregulated in TP53-mutant GC
ENSG00000254286.5	AC083923.2	0.911799	5.17635e-05	0.000300691	Upregulated in tumor	non-significant	0.622922	non-significant	0.0948549	Not enriched in any subtype	Hypomethylated in L3	No significant change
ENSG00000260924.2	LINC01311	0.641428	5.247e-05	0.000304126	Upregulated in tumor	non-significant	0.516567	favorable	0.00263809	Enriched in L3	Hypomethylated in L3	Upregulated in TP53-mutant GC
ENSG00000250509.1	AC034213.1	1.84033	5.43717e-05	0.000314003	Upregulated in tumor	non-significant	0.935732	unfavorable	0.0378953	Not enriched in any subtype	No methylation data	No significant change
ENSG00000214184.3	GCC2-AS1	0.736883	5.51226e-05	0.000317863	Upregulated in tumor	non-significant	0.466987	non-significant	0.196251	Enriched in L3	Not significant	No significant change
ENSG00000279107.1	AC138951.2	1.39161	5.52151e-05	0.000318179	Upregulated in tumor	non-significant	0.86868	non-significant	0.0531935	Not enriched in any subtype	No methylation data	No significant change
ENSG00000279557.1	AC010435.1	0.874555	5.543e-05	0.000319301	Upregulated in tumor	non-significant	0.509684	favorable	0.0368157	Not enriched in any subtype	No methylation data	No significant change
ENSG00000247317.3	AC105202.1	0.948723	5.64923e-05	0.000324596	Upregulated in tumor	non-significant	0.855332	non-significant	0.171371	Enriched in L3	Hypomethylated in L3	Upregulated in TP53-mutant GC
MSTRG.128714	FLORA.GC4216	0.552117	5.76921e-05	0.000330771	Upregulated in tumor	non-significant	0.719918	unfavorable	0.0491382	Not enriched in any subtype	No methylation data	No significant change
ENSG00000234614.1	AL450992.2	1.12881	5.7965e-05	0.000331975	Upregulated in tumor	non-significant	0.0755799	favorable	0.004643	Not enriched in any subtype	Not significant	No significant change
ENSG00000196295.11	AC005154.1	0.364227	5.84524e-05	0.000334526	Upregulated in tumor	non-significant	0.783175	non-significant	0.239201	Not enriched in any subtype	Not significant	No significant change
ENSG00000258569.1	AC007376.2	1.08461	5.8582e-05	0.000335147	Upregulated in tumor	non-significant	0.588782	non-significant	0.0613401	Not enriched in any subtype	Hypomethylated in L3	No significant change
MSTRG.250275	FLORA.GC7679	0.87869	5.8606e-05	0.000335163	Upregulated in tumor	non-significant	0.109572	non-significant	0.0660109	Not enriched in any subtype	No methylation data	Upregulated in TP53-mutant GC
ENSG00000184068.2	AL021453.1	0.520125	5.91848e-05	0.000338229	Upregulated in tumor	favorable	0.0449022	favorable	0.0229198	Not enriched in any subtype	Not significant	Upregulated in TP53-mutant GC
ENSG00000253616.5	AC107959.3	1.18245	5.97581e-05	0.000341014	Upregulated in tumor	non-significant	0.695379	non-significant	0.182002	Not enriched in any subtype	No methylation data	Upregulated in TP53-mutant GC
ENSG00000259240.1	MIR4713HG	1.36977	6.02019e-05	0.000343177	Upregulated in tumor	non-significant	0.859159	non-significant	0.108812	Not enriched in any subtype	Hypomethylated in L3	Upregulated in TP53-mutant GC
MSTRG.56198	FLORA.GC1883	1.00147	6.14261e-05	0.000349277	Upregulated in tumor	favorable	0.0369209	favorable	0.0105453	Not enriched in any subtype	No methylation data	Upregulated in TP53-mutant GC
MSTRG.268416	FLORA.GC8226	1.32625	6.24789e-05	0.000354628	Upregulated in tumor	non-significant	0.933316	non-significant	0.252548	Not enriched in any subtype	No methylation data	Upregulated in TP53-mutant GC
ENSG00000230836.1	LINC01293	1.531	6.43925e-05	0.000364447	Upregulated in tumor	non-significant	0.547914	non-significant	0.106206	Not enriched in any subtype	No methylation data	No significant change
ENSG00000279320.1	AC069528.2	0.697659	6.50075e-05	0.000367535	Upregulated in tumor	non-significant	0.87247	non-significant	0.258631	Not enriched in any subtype	No methylation data	No significant change
ENSG00000272097.1	AL024498.1	0.614297	6.67435e-05	0.000376678	Upregulated in tumor	non-significant	0.495763	non-significant	0.165596	Not enriched in any subtype	Not significant	No significant change
MSTRG.148248	FLORA.GC5002	2.47333	6.67872e-05	0.000376791	Upregulated in tumor	non-significant	0.625998	unfavorable	0.000581857	Not enriched in any subtype	No methylation data	Upregulated in TP53-mutant GC
ENSG00000230345.1	AL121580.1	2.52874	6.70053e-05	0.000377887	Upregulated in tumor	non-significant	0.55471	non-significant	0.254176	Enriched in L3	No methylation data	Upregulated in TP53-mutant GC
MSTRG.188932	FLORA.GC6320	1.08345	6.87581e-05	0.00038681	Upregulated in tumor	non-significant	0.342445	favorable	0.016131	Not enriched in any subtype	Not significant	Upregulated in TP53-mutant GC
ENSG00000205664.10	BX890604.1	0.62789	6.89763e-05	0.000387475	Upregulated in tumor	non-significant	0.0655749	favorable	0.0058864	Not enriched in any subtype	Not significant	No significant change
ENSG00000259692.5	AC104041.1	1.92482	7.05898e-05	0.000395286	Upregulated in tumor	unfavorable	0.0464915	non-significant	0.15891	Enriched in L3	No methylation data	Upregulated in TP53-mutant GC
ENSG00000259953.1	AL138756.1	0.555413	7.06136e-05	0.000395286	Upregulated in tumor	unfavorable	0.0113034	unfavorable	0.00832455	Not enriched in any subtype	No methylation data	No significant change
ENSG00000232555.1	AC104088.1	1.29043	7.08576e-05	0.000396373	Upregulated in tumor	non-significant	0.315268	non-significant	0.116636	Not enriched in any subtype	No methylation data	Upregulated in TP53-mutant GC
ENSG00000229647.1	MYOSLID	1.11281	7.22739e-05	0.000403301	Upregulated in tumor	non-significant	0.914031	unfavorable	0.00587528	Not enriched in any subtype	No methylation data	No significant change
ENSG00000240541.2	TM4SF1-AS1	1.18756	7.24653e-05	0.000404227	Upregulated in tumor	non-significant	0.262991	non-significant	0.29342	Not enriched in any subtype	Not significant	Upregulated in TP53-mutant GC
ENSG00000228705.1	LINC00659	1.33499	7.37059e-05	0.000409707	Upregulated in tumor	non-significant	0.867204	favorable	0.0439753	Not enriched in any subtype	No methylation data	No significant change
MSTRG.310411	FLORA.GC9590	0.754478	7.53572e-05	0.000418153	Upregulated in tumor	non-significant	0.0795008	favorable	0.000551033	Enriched in L3	No methylation data	Upregulated in TP53-mutant GC
ENSG00000272145.1	NFYC-AS1	0.587212	7.55996e-05	0.000419352	Upregulated in tumor	non-significant	0.492166	favorable	0.0312996	Not enriched in any subtype	Not significant	No significant change
ENSG00000283406.1	DGCR5	1.26299	7.62837e-05	0.00042236	Upregulated in tumor	non-significant	0.898442	non-significant	0.0722564	Not enriched in any subtype	Hypomethylated in L3	No significant change
ENSG00000266258.1	LINC01909	0.85996	7.68559e-05	0.000424984	Upregulated in tumor	non-significant	0.976761	non-significant	0.327491	Not enriched in any subtype	No methylation data	No significant change
ENSG00000261731.2	AC074050.3	0.541073	7.74996e-05	0.000428095	Upregulated in tumor	non-significant	0.452281	non-significant	0.0670228	Not enriched in any subtype	Not significant	No significant change
ENSG00000258099.1	ATXN2-AS	0.69968	7.79432e-05	0.000430396	Upregulated in tumor	non-significant	0.366613	non-significant	0.0777245	Enriched in L3	Not significant	Upregulated in TP53-mutant GC
ENSG00000278966.2	AL031602.1	0.895557	8.04888e-05	0.000443373	Upregulated in tumor	non-significant	0.602654	favorable	0.0171292	Not enriched in any subtype	Hypomethylated in L3	Upregulated in TP53-mutant GC
ENSG00000236204.5	LINC01376	0.723095	8.20396e-05	0.000450664	Upregulated in tumor	non-significant	0.981992	non-significant	0.0627551	Enriched in L3	Hypomethylated in L3	Upregulated in TP53-mutant GC
MSTRG.291524	FLORA.GC8992	0.673128	8.22064e-05	0.000451268	Upregulated in tumor	non-significant	0.0857217	non-significant	0.0586579	Not enriched in any subtype	No methylation data	No significant change
ENSG00000228714.2	AL731897.1	3.68222	8.54899e-05	0.000467514	Upregulated in tumor	non-significant	0.921605	non-significant	0.0895475	Enriched in L3	No methylation data	Upregulated in TP53-mutant GC
ENSG00000228470.1	AL929236.1	1.07215	8.63663e-05	0.000471656	Upregulated in tumor	non-significant	0.567592	non-significant	0.135027	Not enriched in any subtype	No methylation data	No significant change
MSTRG.128715	FLORA.GC4217	1.1575	8.67547e-05	0.000473289	Upregulated in tumor	non-significant	0.155223	favorable	0.0102023	Not enriched in any subtype	No methylation data	No significant change
ENSG00000248554.1	AC114956.2	1.49087	8.75502e-05	0.0004773	Upregulated in tumor	non-significant	0.22004	non-significant	0.169143	Enriched in L3	Not significant	Upregulated in TP53-mutant GC
ENSG00000262188.1	LINC01978	1.01789	8.77025e-05	0.000477967	Upregulated in tumor	non-significant	0.0738938	favorable	0.01243	Not enriched in any subtype	Not significant	No significant change
MSTRG.91937	FLORA.GC2884	1.24415	8.83419e-05	0.000480956	Upregulated in tumor	non-significant	0.912299	non-significant	0.145113	Not enriched in any subtype	No methylation data	Upregulated in TP53-mutant GC
ENSG00000233203.6	AC096536.1	0.990629	8.85403e-05	0.000481871	Upregulated in tumor	non-significant	0.0820494	favorable	0.00350714	Not enriched in any subtype	Hypomethylated in L3	No significant change
MSTRG.140809	FLORA.GC4735	0.618265	9.37445e-05	0.000506029	Upregulated in tumor	non-significant	0.718556	non-significant	0.148611	Enriched in L3	Hypomethylated in L3	Upregulated in TP53-mutant GC
ENSG00000262714.1	AC007342.5	1.07338	9.38871e-05	0.000506627	Upregulated in tumor	non-significant	0.926926	non-significant	0.140401	Not enriched in any subtype	No methylation data	No significant change
ENSG00000261175.5	LINC02188	1.82388	9.78518e-05	0.000524277	Upregulated in tumor	non-significant	0.253566	unfavorable	0.0193347	Not enriched in any subtype	No methylation data	No significant change
ENSG00000255224.1	AC109322.1	0.629651	9.86007e-05	0.000527933	Upregulated in tumor	non-significant	0.962262	non-significant	0.0595841	Enriched in L3	Hypomethylated in L3	Upregulated in TP53-mutant GC
MSTRG.179078	FLORA.GC6097	1.1916	9.94706e-05	0.000532231	Upregulated in tumor	non-significant	0.510215	non-significant	0.0948432	Not enriched in any subtype	No methylation data	No significant change
ENSG00000261542.1	AC011978.2	0.536965	0.000100907	0.000539187	Upregulated in tumor	non-significant	0.934965	favorable	0.0118082	Not enriched in any subtype	No methylation data	No significant change
ENSG00000224418.1	STK24-AS1	0.988228	0.000101096	0.000540016	Upregulated in tumor	unfavorable	0.0217848	non-significant	0.156242	Enriched in L3	Hypomethylated in L3	Upregulated in TP53-mutant GC
MSTRG.116429	FLORA.GC3872	0.878076	0.00010312	0.000549535	Upregulated in tumor	non-significant	0.588181	favorable	0.0222017	Not enriched in any subtype	Not significant	No significant change
ENSG00000280193.1	AC132219.2	0.635672	0.000104342	0.000555389	Upregulated in tumor	non-significant	0.334054	non-significant	0.112874	Not enriched in any subtype	Not significant	No significant change
ENSG00000234147.1	AL035446.1	1.61325	0.000106311	0.000564645	Upregulated in tumor	non-significant	0.880712	unfavorable	0.00730194	Not enriched in any subtype	No methylation data	No significant change
ENSG00000254267.1	AP003438.1	1.39898	0.000106534	0.000565638	Upregulated in tumor	non-significant	0.47868	non-significant	0.182223	Not enriched in any subtype	No methylation data	Upregulated in TP53-mutant GC
ENSG00000273038.2	AL365203.3	0.606754	0.000107496	0.000569982	Upregulated in tumor	non-significant	0.289839	non-significant	0.077076	Not enriched in any subtype	No methylation data	No significant change
ENSG00000275966.1	AC110285.6	0.910715	0.000109348	0.000578257	Upregulated in tumor	unfavorable	0.0449347	unfavorable	0.0170236	Enriched in L3	Not significant	Upregulated in TP53-mutant GC
ENSG00000281189.1	GHET1	0.681094	0.000113107	0.000594767	Upregulated in tumor	non-significant	0.200769	favorable	0.044352	Enriched in L3	Not significant	Upregulated in TP53-mutant GC
ENSG00000271930.1	AC016877.3	1.251	0.000114171	0.000599767	Upregulated in tumor	non-significant	0.141326	non-significant	0.0956726	Not enriched in any subtype	Not significant	Upregulated in TP53-mutant GC
ENSG00000266830.1	AC061975.6	1.95036	0.00011509	0.000603794	Upregulated in tumor	non-significant	0.101368	non-significant	0.178904	Not enriched in any subtype	No methylation data	Upregulated in TP53-mutant GC
ENSG00000234753.5	FOXP4-AS1	1.00009	0.000116545	0.000610621	Upregulated in tumor	non-significant	0.689963	favorable	0.0145933	Enriched in L3	Hypomethylated in L3	Upregulated in TP53-mutant GC
MSTRG.297977	FLORA.GC9211	0.74093	0.000117458	0.000614751	Upregulated in tumor	non-significant	0.216074	favorable	0.0414737	Not enriched in any subtype	No methylation data	Upregulated in TP53-mutant GC
ENSG00000280173.1	AC104447.1	0.503782	0.000117986	0.000616949	Upregulated in tumor	non-significant	0.365426	non-significant	0.072807	Not enriched in any subtype	No methylation data	No significant change
ENSG00000205628.2	LINC01446	2.75559	0.000118044	0.000617048	Upregulated in tumor	unfavorable	0.0471571	unfavorable	0.00067961	Enriched in L3	Hypomethylated in L3	Upregulated in TP53-mutant GC
ENSG00000227431.5	CSE1L-AS1	1.33756	0.000119497	0.000623207	Upregulated in tumor	non-significant	0.410691	non-significant	0.336798	Not enriched in any subtype	Not significant	Upregulated in TP53-mutant GC
ENSG00000226363.3	HAGLROS	1.05197	0.000122155	0.000634564	Upregulated in tumor	non-significant	0.372868	unfavorable	0.00743451	Enriched in L3	Not significant	Upregulated in TP53-mutant GC
ENSG00000237036.4	ZEB1-AS1	0.547614	0.000122593	0.000636217	Upregulated in tumor	non-significant	0.985878	non-significant	0.125475	Not enriched in any subtype	Hypomethylated in L3	No significant change
ENSG00000255422.1	AP002954.1	1.2217	0.000123702	0.000641763	Upregulated in tumor	unfavorable	0.0378848	unfavorable	0.03459	Not enriched in any subtype	No methylation data	No significant change
ENSG00000281468.1	AC006504.8	0.918111	0.000125771	0.000650796	Upregulated in tumor	non-significant	0.059075	unfavorable	0.0344989	Not enriched in any subtype	No methylation data	Upregulated in TP53-mutant GC
ENSG00000272562.1	AL512343.2	0.752935	0.0001288	0.000664803	Upregulated in tumor	non-significant	0.911689	favorable	0.0146107	Enriched in L3	Not significant	Upregulated in TP53-mutant GC
ENSG00000278698.1	AL162574.2	2.67471	0.000129236	0.000666549	Upregulated in tumor	non-significant	0.435041	unfavorable	0.0456589	Enriched in L3	No methylation data	Upregulated in TP53-mutant GC
ENSG00000260418.1	AL023284.4	0.817988	0.000131345	0.000675451	Upregulated in tumor	non-significant	0.470649	non-significant	0.156355	Not enriched in any subtype	No methylation data	Upregulated in TP53-mutant GC
ENSG00000257906.1	LINC02156	1.50279	0.000134615	0.000690925	Upregulated in tumor	non-significant	0.58091	non-significant	0.133247	Not enriched in any subtype	No methylation data	Upregulated in TP53-mutant GC
ENSG00000235005.1	AL450468.1	2.30437	0.000135065	0.000692785	Upregulated in tumor	non-significant	0.414452	unfavorable	0.0402289	Not enriched in any subtype	No methylation data	Downregulated in TP53-mutant GC
ENSG00000251136.8	AF117829.1	0.470094	0.000136838	0.000700747	Upregulated in tumor	non-significant	0.767182	non-significant	0.0549309	Not enriched in any subtype	Not significant	Upregulated in TP53-mutant GC
ENSG00000229960.1	AL590483.1	2.19281	0.000139865	0.000713714	Upregulated in tumor	non-significant	0.350588	non-significant	0.10789	Not enriched in any subtype	No methylation data	No significant change
MSTRG.245073	FLORA.GC7530	0.783711	0.000146766	0.00074486	Upregulated in tumor	non-significant	0.677343	non-significant	0.215367	Not enriched in any subtype	No methylation data	Downregulated in TP53-mutant GC
ENSG00000283360.1	AL592295.3	0.81381	0.000148237	0.000751126	Upregulated in tumor	non-significant	0.256095	favorable	0.0370688	Not enriched in any subtype	Not significant	No significant change
ENSG00000263603.1	AC127024.2	0.813411	0.000150271	0.000759007	Upregulated in tumor	non-significant	0.432297	unfavorable	0.0111243	Not enriched in any subtype	No methylation data	No significant change
ENSG00000257924.1	LINC02416	1.11183	0.000150577	0.000760068	Upregulated in tumor	non-significant	0.596625	favorable	0.00850199	Not enriched in any subtype	No methylation data	Upregulated in TP53-mutant GC
ENSG00000223725.6	AC009226.1	0.853	0.00015173	0.000764914	Upregulated in tumor	non-significant	0.972928	non-significant	0.108736	Not enriched in any subtype	Not significant	Upregulated in TP53-mutant GC
MSTRG.32810	FLORA.GC1186	0.858642	0.000152389	0.000767994	Upregulated in tumor	non-significant	0.973143	non-significant	0.136189	Not enriched in any subtype	No methylation data	No significant change
ENSG00000277692.1	AL121583.1	0.810218	0.000152896	0.000770059	Upregulated in tumor	non-significant	0.864528	non-significant	0.216947	Enriched in L3	Not significant	Upregulated in TP53-mutant GC
ENSG00000259760.1	AC015660.3	1.67305	0.000153969	0.000774727	Upregulated in tumor	non-significant	0.12222	non-significant	0.0511859	Not enriched in any subtype	No methylation data	No significant change
ENSG00000236719.2	OVAAL	2.30942	0.00015529	0.00078063	Upregulated in tumor	non-significant	0.702688	unfavorable	1.28158e-05	Not enriched in any subtype	Not significant	No significant change
ENSG00000235407.1	CYMP-AS1	1.67071	0.000157153	0.000788745	Upregulated in tumor	unfavorable	2.91385e-05	unfavorable	0.000230974	Not enriched in any subtype	No methylation data	No significant change
ENSG00000215481.9	BCRP3	0.77513	0.000164094	0.000819439	Upregulated in tumor	unfavorable	0.0212643	unfavorable	0.00375156	Not enriched in any subtype	Hypomethylated in L3	No significant change
MSTRG.240759	FLORA.GC7433	1.10828	0.000165016	0.000823526	Upregulated in tumor	non-significant	0.178253	unfavorable	0.0198834	Not enriched in any subtype	No methylation data	No significant change
MSTRG.2276	FLORA.GC103	0.656694	0.000165185	0.000823848	Upregulated in tumor	non-significant	0.454565	non-significant	0.0922506	Not enriched in any subtype	No methylation data	No significant change
MSTRG.117186	FLORA.GC3916	0.867923	0.000165457	0.000824685	Upregulated in tumor	non-significant	0.346818	favorable	0.0178279	Not enriched in any subtype	Not significant	No significant change
ENSG00000251577.5	AC105460.2	4.04112	0.000165838	0.000826068	Upregulated in tumor	non-significant	0.417391	non-significant	0.317711	Enriched in L1	No methylation data	No significant change
ENSG00000231563.1	AL670729.1	0.874015	0.000166748	0.000829652	Upregulated in tumor	non-significant	0.458531	non-significant	0.0894037	Enriched in L3	Hypomethylated in L3	Upregulated in TP53-mutant GC
ENSG00000260996.1	BX255925.1	0.778552	0.000168277	0.000835853	Upregulated in tumor	non-significant	0.0979554	favorable	0.00822594	Not enriched in any subtype	Not significant	Upregulated in TP53-mutant GC
ENSG00000269873.1	AC245884.10	0.846935	0.000168731	0.000837322	Upregulated in tumor	non-significant	0.155276	favorable	0.00978422	Not enriched in any subtype	No methylation data	No significant change
ENSG00000261220.2	AC103706.1	0.862429	0.000170369	0.000844925	Upregulated in tumor	non-significant	0.262592	unfavorable	0.00216921	Not enriched in any subtype	Hypomethylated in L3	No significant change
ENSG00000273113.1	AC133528.1	0.889536	0.000170937	0.000846945	Upregulated in tumor	non-significant	0.173212	unfavorable	0.00422345	Not enriched in any subtype	No methylation data	Upregulated in TP53-mutant GC
MSTRG.218813	FLORA.GC6988	2.1993	0.000171351	0.000848469	Upregulated in tumor	non-significant	0.788506	unfavorable	0.0179317	Not enriched in any subtype	No methylation data	Upregulated in TP53-mutant GC
ENSG00000223806.7	LINC00114	1.74778	0.000172693	0.000853249	Upregulated in tumor	non-significant	0.918359	non-significant	0.203889	Not enriched in any subtype	No methylation data	Upregulated in TP53-mutant GC
ENSG00000277089.4	AC243829.4	1.14378	0.00017298	0.000854134	Upregulated in tumor	non-significant	0.313438	favorable	0.0147835	Not enriched in any subtype	No methylation data	Downregulated in TP53-mutant GC
ENSG00000203711.11	C6orf99	0.827703	0.00017685	0.000870805	Upregulated in tumor	non-significant	0.404504	non-significant	0.134399	Enriched in L3	Not significant	Upregulated in TP53-mutant GC
ENSG00000224322.1	AC004009.1	1.6788	0.000177892	0.000875124	Upregulated in tumor	non-significant	0.185384	unfavorable	0.000525559	Not enriched in any subtype	Not significant	No significant change
ENSG00000254458.1	AP001107.3	1.00072	0.000179843	0.000883353	Upregulated in tumor	non-significant	0.446062	non-significant	0.137485	Not enriched in any subtype	Hypomethylated in L3	No significant change
ENSG00000196756.11	SNHG17	0.623925	0.000179906	0.000883386	Upregulated in tumor	non-significant	0.900863	favorable	0.00233294	Enriched in L3	Hypomethylated in L3	Upregulated in TP53-mutant GC
ENSG00000277007.1	AC096642.1	0.725073	0.000180665	0.000885742	Upregulated in tumor	non-significant	0.167447	unfavorable	0.00532752	Enriched in L3	No methylation data	Upregulated in TP53-mutant GC
ENSG00000247134.6	AC090204.1	1.16754	0.000181138	0.000887791	Upregulated in tumor	unfavorable	0.0434705	unfavorable	0.000452631	Not enriched in any subtype	No methylation data	No significant change
MSTRG.61400	FLORA.GC2057	0.650993	0.000188849	0.000918317	Upregulated in tumor	non-significant	0.622314	non-significant	0.159116	Enriched in L3	Hypomethylated in L3	Upregulated in TP53-mutant GC
ENSG00000253217.1	AP001574.1	1.25197	0.000188687	0.000918317	Upregulated in tumor	non-significant	0.678668	non-significant	0.0886662	Not enriched in any subtype	Not significant	Upregulated in TP53-mutant GC
MSTRG.310986	FLORA.GC9630	0.824567	0.000190173	0.000923796	Upregulated in tumor	non-significant	0.55125	non-significant	0.11063	Not enriched in any subtype	No methylation data	No significant change
ENSG00000236682.1	AC068282.1	0.678753	0.000195019	0.000941572	Upregulated in tumor	non-significant	0.298083	unfavorable	0.0421396	Not enriched in any subtype	Hypomethylated in L3	Upregulated in TP53-mutant GC
ENSG00000196696.12	PDXDC2P-NPIPB14P	0.563961	0.000200906	0.000966176	Upregulated in tumor	non-significant	0.659688	non-significant	0.125063	Not enriched in any subtype	Not significant	Upregulated in TP53-mutant GC
ENSG00000239407.5	Z68871.1	0.54214	0.000201589	0.000968579	Upregulated in tumor	non-significant	0.44357	non-significant	0.183282	Enriched in L3	No methylation data	No significant change
ENSG00000262202.4	AC007952.4	1.41176	0.000201849	0.000969534	Upregulated in tumor	non-significant	0.743354	non-significant	0.204708	Not enriched in any subtype	No methylation data	No significant change
ENSG00000280420.1	AC005355.2	0.996014	0.000204084	0.000979675	Upregulated in tumor	unfavorable	0.0326373	unfavorable	0.0117129	Enriched in L3	No methylation data	Upregulated in TP53-mutant GC
ENSG00000257654.1	AC125603.1	2.41595	0.000204319	0.000979902	Upregulated in tumor	non-significant	0.581808	non-significant	0.450029	Not enriched in any subtype	No methylation data	Upregulated in TP53-mutant GC
ENSG00000275457.1	AL117332.1	0.663042	0.000205805	0.000986149	Upregulated in tumor	non-significant	0.225969	unfavorable	0.000987551	Enriched in L3	Hypomethylated in L3	Upregulated in TP53-mutant GC
ENSG00000272948.2	AP001412.1	0.834895	0.000206602	0.000989369	Upregulated in tumor	non-significant	0.579391	non-significant	0.130058	Enriched in L3	Not significant	No significant change
ENSG00000280217.1	AC126564.1	1.65667	0.000208946	0.000998786	Upregulated in tumor	non-significant	0.505683	non-significant	0.116465	Not enriched in any subtype	No methylation data	Downregulated in TP53-mutant GC
MSTRG.129570	FLORA.GC4312	0.585982	0.000209883	0.00100206	Upregulated in tumor	non-significant	0.250824	non-significant	0.0510935	Not enriched in any subtype	No methylation data	No significant change
ENSG00000234235.1	BOK-AS1	2.21877	0.000212286	0.00101136	Upregulated in tumor	non-significant	0.236275	non-significant	0.110218	Not enriched in any subtype	Hypomethylated in L3	No significant change
MSTRG.243404	FLORA.GC7476	0.952125	0.000213186	0.00101447	Upregulated in tumor	non-significant	0.479113	non-significant	0.0538227	Not enriched in any subtype	No methylation data	No significant change
ENSG00000271398.1	AL353622.2	1.00154	0.000215039	0.00102206	Upregulated in tumor	non-significant	0.0939961	favorable	0.00274838	Not enriched in any subtype	Not significant	No significant change
MSTRG.282133	FLORA.GC8709	0.681594	0.000222956	0.00105401	Upregulated in tumor	non-significant	0.549948	non-significant	0.132666	Not enriched in any subtype	No methylation data	No significant change
ENSG00000242349.5	NPPA-AS1	0.868656	0.000223856	0.001057	Upregulated in tumor	non-significant	0.798693	non-significant	0.382042	Not enriched in any subtype	No methylation data	Upregulated in TP53-mutant GC
MSTRG.161207	FLORA.GC5385	1.2947	0.000224415	0.00105933	Upregulated in tumor	non-significant	0.239753	favorable	0.0449399	Not enriched in any subtype	No methylation data	No significant change
ENSG00000267213.4	AC007773.1	0.742758	0.000225924	0.00106582	Upregulated in tumor	non-significant	0.374535	favorable	0.0207215	Enriched in L3	Not significant	Upregulated in TP53-mutant GC
ENSG00000246067.7	RAB30-AS1	0.477533	0.000226726	0.00106801	Upregulated in tumor	non-significant	0.492817	non-significant	0.0640386	Enriched in L3	Hypomethylated in L3	Upregulated in TP53-mutant GC
MSTRG.128297	FLORA.GC4185	2.22916	0.000226841	0.00106824	Upregulated in tumor	non-significant	0.280658	non-significant	0.158975	Not enriched in any subtype	No methylation data	No significant change
MSTRG.195515	FLORA.GC6541	1.13187	0.000228151	0.00107345	Upregulated in tumor	non-significant	0.298832	non-significant	0.121561	Not enriched in any subtype	No methylation data	No significant change
MSTRG.165603	FLORA.GC5595	0.771292	0.000228912	0.00107544	Upregulated in tumor	non-significant	0.765772	favorable	0.0294746	Not enriched in any subtype	No methylation data	No significant change
ENSG00000267374.1	AC016205.1	1.20221	0.000229549	0.00107811	Upregulated in tumor	non-significant	0.573631	non-significant	0.355514	Not enriched in any subtype	No methylation data	No significant change
MSTRG.224280	FLORA.GC7104	1.37724	0.000248158	0.00115593	Upregulated in tumor	non-significant	0.897014	non-significant	0.29484	Not enriched in any subtype	No methylation data	No significant change
ENSG00000271327.1	AC010201.2	0.616886	0.000249156	0.00116024	Upregulated in tumor	non-significant	0.574962	favorable	0.0121321	Not enriched in any subtype	No methylation data	No significant change
ENSG00000268713.1	AC005261.4	0.38319	0.000249478	0.0011614	Upregulated in tumor	non-significant	0.266499	non-significant	0.064999	Not enriched in any subtype	No methylation data	No significant change
ENSG00000234296.1	AL390961.2	2.8717	0.000251434	0.00116811	Upregulated in tumor	non-significant	0.215932	non-significant	0.404637	Not enriched in any subtype	Hypomethylated in L3	Upregulated in TP53-mutant GC
ENSG00000265688.1	MAFG-AS1	0.764995	0.000253636	0.00117705	Upregulated in tumor	non-significant	0.721199	non-significant	0.34055	Enriched in L3	Hypomethylated in L3	Upregulated in TP53-mutant GC
ENSG00000232677.6	LINC00665	1.13794	0.000255384	0.00118334	Upregulated in tumor	non-significant	0.898842	unfavorable	0.0213315	Enriched in L3	Hypomethylated in L3	No significant change
MSTRG.148905	FLORA.GC5024	1.20238	0.00025847	0.00119694	Upregulated in tumor	non-significant	0.869797	non-significant	0.0768817	Not enriched in any subtype	No methylation data	No significant change
MSTRG.156001	FLORA.GC5206	0.91546	0.000262333	0.00121165	Upregulated in tumor	favorable	0.0175013	favorable	0.00538753	Not enriched in any subtype	Not significant	No significant change
ENSG00000234902.6	AC007879.3	0.904141	0.00027075	0.00124473	Upregulated in tumor	non-significant	0.812575	non-significant	0.0593593	Not enriched in any subtype	No methylation data	Upregulated in TP53-mutant GC
MSTRG.71472	FLORA.GC2457	1.04432	0.000270947	0.00124527	Upregulated in tumor	non-significant	0.113366	favorable	0.000470891	Not enriched in any subtype	No methylation data	Upregulated in TP53-mutant GC
MSTRG.174555	FLORA.GC5987	0.620449	0.000272003	0.00124923	Upregulated in tumor	non-significant	0.297834	non-significant	0.115384	Enriched in L3	No methylation data	Upregulated in TP53-mutant GC
ENSG00000258460.1	AL355096.1	2.41852	0.000272045	0.00124923	Upregulated in tumor	non-significant	0.717059	non-significant	0.124876	Not enriched in any subtype	No methylation data	No significant change
MSTRG.165130	FLORA.GC5564	0.574432	0.000272923	0.0012529	Upregulated in tumor	non-significant	0.422068	unfavorable	0.00994886	Enriched in L3	No methylation data	Upregulated in TP53-mutant GC
MSTRG.196732	FLORA.GC6606	1.17322	0.000275545	0.00126384	Upregulated in tumor	non-significant	0.97882	non-significant	0.0962175	Not enriched in any subtype	No methylation data	No significant change
ENSG00000229921.6	KIF25-AS1	1.90058	0.000287969	0.00131211	Upregulated in tumor	non-significant	0.159767	unfavorable	0.00208516	Enriched in L3	Hypomethylated in L3	Upregulated in TP53-mutant GC
MSTRG.253069	FLORA.GC7822	0.594826	0.000291131	0.00132461	Upregulated in tumor	non-significant	0.461059	non-significant	0.0843619	Not enriched in any subtype	Not significant	Upregulated in TP53-mutant GC
ENSG00000280128.1	AL662795.2	0.500956	0.000291331	0.00132514	Upregulated in tumor	non-significant	0.573222	unfavorable	0.0266578	Not enriched in any subtype	No methylation data	No significant change
ENSG00000272512.1	AL645608.8	0.684713	0.000298293	0.001351	Upregulated in tumor	non-significant	0.748611	non-significant	0.0996255	Not enriched in any subtype	Hypomethylated in L3	Upregulated in TP53-mutant GC
ENSG00000263843.1	AC022211.2	0.65234	0.000301578	0.00136371	Upregulated in tumor	non-significant	0.568708	favorable	0.00212596	Enriched in L3	Not significant	Upregulated in TP53-mutant GC
ENSG00000228043.5	AC114763.1	0.545955	0.000301583	0.00136371	Upregulated in tumor	non-significant	0.653833	favorable	0.0429362	Enriched in L3	Not significant	Upregulated in TP53-mutant GC
ENSG00000278630.1	LINC02335	3.54423	0.000302146	0.00136572	Upregulated in tumor	non-significant	0.318783	unfavorable	0.0124164	Enriched in L3	No methylation data	Upregulated in TP53-mutant GC
MSTRG.195922	FLORA.GC6575	1.04968	0.000303122	0.00136936	Upregulated in tumor	non-significant	0.973018	non-significant	0.247419	Enriched in L3	No methylation data	Upregulated in TP53-mutant GC
ENSG00000224853.1	LINC00393	2.34904	0.00030455	0.00137542	Upregulated in tumor	non-significant	0.787772	non-significant	0.206063	Not enriched in any subtype	Not significant	Upregulated in TP53-mutant GC
MSTRG.57449	FLORA.GC1924	1.05444	0.000307665	0.00138751	Upregulated in tumor	non-significant	0.786896	non-significant	0.0830726	Not enriched in any subtype	No methylation data	No significant change
ENSG00000261804.1	AC007342.4	1.06346	0.000311639	0.00140264	Upregulated in tumor	non-significant	0.999778	non-significant	0.112646	Not enriched in any subtype	Not significant	No significant change
MSTRG.61440	FLORA.GC2060	1.682	0.000313278	0.00140842	Upregulated in tumor	non-significant	0.388645	non-significant	0.100109	Enriched in L3	No methylation data	No significant change
MSTRG.144620	FLORA.GC4867	0.807666	0.000315566	0.00141734	Upregulated in tumor	non-significant	0.582582	non-significant	0.118256	Enriched in L3	No methylation data	Upregulated in TP53-mutant GC
ENSG00000231154.1	MORF4L2-AS1	0.668666	0.000315597	0.00141734	Upregulated in tumor	non-significant	0.629189	non-significant	0.143034	Not enriched in any subtype	Not significant	Upregulated in TP53-mutant GC
ENSG00000265055.1	AC145343.1	0.956853	0.000319068	0.00142959	Upregulated in tumor	non-significant	0.943235	non-significant	0.057473	Enriched in L3	Hypomethylated in L3	Upregulated in TP53-mutant GC
MSTRG.164301	FLORA.GC5519	0.781968	0.000320335	0.00143446	Upregulated in tumor	non-significant	0.413868	non-significant	0.0595534	Not enriched in any subtype	No methylation data	No significant change
ENSG00000247011.2	AC005920.1	0.723871	0.000321368	0.00143868	Upregulated in tumor	non-significant	0.62184	favorable	0.0209029	Not enriched in any subtype	Not significant	Upregulated in TP53-mutant GC
MSTRG.271783	FLORA.GC8353	0.791209	0.000322825	0.00144439	Upregulated in tumor	non-significant	0.28647	favorable	0.00228234	Not enriched in any subtype	Hypomethylated in L3	Upregulated in TP53-mutant GC
MSTRG.56242	FLORA.GC1884	2.62641	0.0003268	0.00145847	Upregulated in tumor	non-significant	0.341455	non-significant	0.070498	Not enriched in any subtype	No methylation data	No significant change
ENSG00000276957.1	AL158063.1	1.03636	0.00033013	0.00147085	Upregulated in tumor	non-significant	0.977277	favorable	0.0121367	Not enriched in any subtype	No methylation data	No significant change
ENSG00000234584.1	AC019186.1	0.858154	0.000331812	0.00147627	Upregulated in tumor	non-significant	0.714094	unfavorable	0.00910072	Not enriched in any subtype	No methylation data	Downregulated in TP53-mutant GC
ENSG00000280010.1	AP001350.2	0.663021	0.000332667	0.00147924	Upregulated in tumor	non-significant	0.284383	unfavorable	0.0206533	Enriched in L3	No methylation data	Upregulated in TP53-mutant GC
MSTRG.194638	FLORA.GC6492	0.782367	0.000335975	0.00149186	Upregulated in tumor	non-significant	0.638528	non-significant	0.150322	Not enriched in any subtype	No methylation data	No significant change
ENSG00000179406.7	LINC00174	0.370175	0.000335935	0.00149186	Upregulated in tumor	non-significant	0.668943	non-significant	0.0732019	Not enriched in any subtype	Hypomethylated in L3	No significant change
ENSG00000231365.5	AL359915.2	0.406008	0.000337687	0.00149695	Upregulated in tumor	non-significant	0.489842	non-significant	0.0952449	Not enriched in any subtype	Not significant	Upregulated in TP53-mutant GC
MSTRG.129567	FLORA.GC4311	0.547585	0.000349692	0.00154542	Upregulated in tumor	non-significant	0.0543085	favorable	0.0157688	Not enriched in any subtype	Not significant	No significant change
ENSG00000267747.1	AC068675.1	1.33874	0.000352341	0.00155583	Upregulated in tumor	non-significant	0.991402	non-significant	0.100107	Not enriched in any subtype	Not significant	Upregulated in TP53-mutant GC
ENSG00000258673.1	LINC01397	1.26705	0.000358169	0.0015763	Upregulated in tumor	non-significant	0.446799	non-significant	0.085115	Not enriched in any subtype	No methylation data	No significant change
MSTRG.266455	FLORA.GC8120	0.940909	0.000373796	0.00163195	Upregulated in tumor	non-significant	0.314164	non-significant	0.0819326	Not enriched in any subtype	No methylation data	Upregulated in TP53-mutant GC
ENSG00000284678.1	AL033527.4	0.999085	0.00037599	0.00163927	Upregulated in tumor	non-significant	0.533321	non-significant	0.0947336	Not enriched in any subtype	No methylation data	Upregulated in TP53-mutant GC
ENSG00000277999.1	AC009093.6	0.921514	0.000377775	0.00164615	Upregulated in tumor	non-significant	0.205602	favorable	0.0245724	Not enriched in any subtype	No methylation data	Upregulated in TP53-mutant GC
ENSG00000163597.14	SNHG16	0.468695	0.000378847	0.00165037	Upregulated in tumor	non-significant	0.950554	non-significant	0.106081	Not enriched in any subtype	Not significant	No significant change
ENSG00000238260.1	AL513320.1	0.726722	0.000385661	0.00167592	Upregulated in tumor	non-significant	0.848515	favorable	0.0355825	Enriched in L3	Hypomethylated in L3	Upregulated in TP53-mutant GC
ENSG00000251185.1	AC025244.1	2.47578	0.000385976	0.00167683	Upregulated in tumor	non-significant	0.523086	non-significant	0.177648	Enriched in L3	No methylation data	Upregulated in TP53-mutant GC
ENSG00000215246.5	AC116351.1	0.993179	0.000392804	0.00169951	Upregulated in tumor	non-significant	0.705959	non-significant	0.058433	Enriched in L3	No methylation data	No significant change
MSTRG.21117	FLORA.GC779	0.926624	0.000396923	0.00171453	Upregulated in tumor	non-significant	0.900939	non-significant	0.162523	Enriched in L3	No methylation data	Upregulated in TP53-mutant GC
ENSG00000278916.1	CEP83-AS1	0.6031	0.000400839	0.00172862	Upregulated in tumor	non-significant	0.226857	unfavorable	0.0165077	Enriched in L3	Hypomethylated in L3	Upregulated in TP53-mutant GC
MSTRG.129863	FLORA.GC4343	0.623073	0.000416846	0.00178745	Upregulated in tumor	non-significant	0.151424	favorable	0.0121163	Not enriched in any subtype	No methylation data	No significant change
ENSG00000248240.1	AC114956.1	0.998609	0.000417196	0.00178847	Upregulated in tumor	non-significant	0.848063	favorable	0.0146862	Enriched in L3	Hypomethylated in L3	No significant change
ENSG00000263727.1	AP001178.1	1.46667	0.000419834	0.00179788	Upregulated in tumor	non-significant	0.381132	non-significant	0.0814259	Not enriched in any subtype	Not significant	No significant change
ENSG00000265443.1	AC127024.3	0.819646	0.000421627	0.00180356	Upregulated in tumor	non-significant	0.916543	unfavorable	0.0221565	Not enriched in any subtype	No methylation data	No significant change
ENSG00000254154.8	AL359075.2	0.739575	0.000421596	0.00180356	Upregulated in tumor	non-significant	0.524553	favorable	0.0420286	Not enriched in any subtype	Not significant	No significant change
MSTRG.267213	FLORA.GC8159	1.54502	0.000463576	0.00195976	Upregulated in tumor	non-significant	0.587985	non-significant	0.109284	Not enriched in any subtype	No methylation data	No significant change
ENSG00000262213.1	AC144836.1	1.26884	0.000472068	0.00198983	Upregulated in tumor	favorable	0.0304019	favorable	0.0449862	Not enriched in any subtype	Not significant	Upregulated in TP53-mutant GC
ENSG00000258798.1	AL133153.2	0.949536	0.000472634	0.00199063	Upregulated in tumor	non-significant	0.770899	favorable	0.0109203	Enriched in L3	Not significant	Upregulated in TP53-mutant GC
ENSG00000257496.1	AC025031.1	1.0014	0.00047533	0.00200029	Upregulated in tumor	non-significant	0.573237	favorable	0.0472849	Enriched in L3	No methylation data	No significant change
ENSG00000230269.6	LINC02525	2.11261	0.000475948	0.00200193	Upregulated in tumor	non-significant	0.795233	unfavorable	0.00221078	Not enriched in any subtype	No methylation data	Upregulated in TP53-mutant GC
MSTRG.92192	FLORA.GC2903	1.1765	0.000488145	0.00204457	Upregulated in tumor	non-significant	0.526681	non-significant	0.117215	Not enriched in any subtype	No methylation data	No significant change
MSTRG.138655	FLORA.GC4694	1.31223	0.000493392	0.00206328	Upregulated in tumor	non-significant	0.110231	unfavorable	0.000677695	Not enriched in any subtype	No methylation data	No significant change
ENSG00000269667.1	AC092723.1	1.586	0.000493979	0.00206519	Upregulated in tumor	non-significant	0.325608	favorable	0.011906	Not enriched in any subtype	No methylation data	No significant change
MSTRG.298052	FLORA.GC9219	0.719967	0.000501634	0.00209113	Upregulated in tumor	non-significant	0.440265	favorable	0.0313816	Enriched in L3	Not significant	Upregulated in TP53-mutant GC
MSTRG.1129	FLORA.GC42	0.619896	0.000502045	0.00209174	Upregulated in tumor	non-significant	0.803671	non-significant	0.178078	Enriched in L3	Not significant	Upregulated in TP53-mutant GC
ENSG00000257681.1	AC025265.1	0.86903	0.000503636	0.00209782	Upregulated in tumor	unfavorable	0.0351323	unfavorable	0.0253075	Not enriched in any subtype	No methylation data	Upregulated in TP53-mutant GC
MSTRG.4101	FLORA.GC214	0.670837	0.000506319	0.00210734	Upregulated in tumor	non-significant	0.13261	favorable	0.00113363	Not enriched in any subtype	No methylation data	Upregulated in TP53-mutant GC
ENSG00000259187.1	AC122108.1	1.12869	0.000506538	0.00210752	Upregulated in tumor	non-significant	0.293956	favorable	0.0163832	Not enriched in any subtype	No methylation data	Upregulated in TP53-mutant GC
MSTRG.26755	FLORA.GC989	0.781211	0.000507987	0.00211206	Upregulated in tumor	non-significant	0.590518	non-significant	0.0743099	Not enriched in any subtype	No methylation data	No significant change
MSTRG.65932	FLORA.GC2174	1.04303	0.000508665	0.00211374	Upregulated in tumor	favorable	0.0303754	unfavorable	0.0451493	Not enriched in any subtype	No methylation data	No significant change
ENSG00000263826.1	AC112907.3	0.74549	0.000519238	0.00215264	Upregulated in tumor	non-significant	0.78882	non-significant	0.0742329	Enriched in L3	Not significant	Upregulated in TP53-mutant GC
ENSG00000278994.1	AC008785.1	1.94229	0.000526722	0.00217847	Upregulated in tumor	non-significant	0.625438	non-significant	0.272716	Enriched in L3	No methylation data	No significant change
ENSG00000267201.1	LINC01775	0.890786	0.00052684	0.00217847	Upregulated in tumor	non-significant	0.141304	favorable	0.000330873	Not enriched in any subtype	Not significant	No significant change
MSTRG.179953	FLORA.GC6117	0.538713	0.000527502	0.00218063	Upregulated in tumor	non-significant	0.847592	favorable	0.0337357	Not enriched in any subtype	No methylation data	No significant change
MSTRG.148236	FLORA.GC5001	1.28246	0.000529987	0.00218806	Upregulated in tumor	non-significant	0.684178	unfavorable	0.0317651	Not enriched in any subtype	No methylation data	Upregulated in TP53-mutant GC
ENSG00000253573.1	AC024382.1	1.63561	0.000534113	0.00220223	Upregulated in tumor	non-significant	0.554591	favorable	0.0423197	Not enriched in any subtype	No methylation data	No significant change
ENSG00000247903.1	AC024896.1	0.622894	0.000536212	0.00220974	Upregulated in tumor	non-significant	0.897179	non-significant	0.140365	Not enriched in any subtype	No methylation data	No significant change
ENSG00000253642.5	AF279873.3	1.92562	0.000538858	0.00221833	Upregulated in tumor	unfavorable	0.046895	unfavorable	0.0296641	Enriched in L3	Hypomethylated in L3	Upregulated in TP53-mutant GC
MSTRG.230311	FLORA.GC7237	1.08594	0.000549198	0.00225214	Upregulated in tumor	non-significant	0.324705	non-significant	0.207081	Not enriched in any subtype	No methylation data	No significant change
MSTRG.321460	FLORA.GC9881	0.558289	0.00055783	0.00228341	Upregulated in tumor	non-significant	0.135588	non-significant	0.21392	Not enriched in any subtype	No methylation data	Upregulated in TP53-mutant GC
ENSG00000253361.1	AC069120.1	1.90437	0.000559363	0.00228732	Upregulated in tumor	non-significant	0.97874	non-significant	0.505633	Enriched in L3	Not significant	Upregulated in TP53-mutant GC
ENSG00000226380.9	AC016831.1	0.644717	0.000571467	0.0023314	Upregulated in tumor	non-significant	0.30202	favorable	0.04373	Not enriched in any subtype	No methylation data	No significant change
ENSG00000251556.1	AC091887.1	0.925652	0.000571343	0.0023314	Upregulated in tumor	non-significant	0.253279	favorable	0.0366019	Not enriched in any subtype	No methylation data	No significant change
ENSG00000260239.1	LINC02533	1.30476	0.000572497	0.00233381	Upregulated in tumor	non-significant	0.159339	unfavorable	0.0421421	Not enriched in any subtype	No methylation data	Upregulated in TP53-mutant GC
MSTRG.278271	FLORA.GC8585	0.87006	0.000575408	0.00234267	Upregulated in tumor	non-significant	0.700035	non-significant	0.0783231	Not enriched in any subtype	No methylation data	No significant change
ENSG00000248112.1	AC108174.1	2.04507	0.00057807	0.00235109	Upregulated in tumor	non-significant	0.784758	unfavorable	0.00558711	Not enriched in any subtype	No methylation data	No significant change
MSTRG.230305	FLORA.GC7236	1.3509	0.000582117	0.00236392	Upregulated in tumor	non-significant	0.14598	non-significant	0.114708	Not enriched in any subtype	No methylation data	No significant change
MSTRG.145914	FLORA.GC4925	1.08465	0.000586547	0.00237837	Upregulated in tumor	non-significant	0.975746	unfavorable	0.0294384	Not enriched in any subtype	No methylation data	Upregulated in TP53-mutant GC
ENSG00000274372.4	AC239803.3	1.06477	0.000587266	0.00237996	Upregulated in tumor	non-significant	0.6236	favorable	0.0162724	Not enriched in any subtype	No methylation data	No significant change
MSTRG.223449	FLORA.GC7062	1.13719	0.000591049	0.00239284	Upregulated in tumor	non-significant	0.300202	unfavorable	0.0110863	Not enriched in any subtype	Not significant	No significant change
MSTRG.39147	FLORA.GC1393	1.75476	0.000594994	0.00240575	Upregulated in tumor	non-significant	0.518527	non-significant	0.244248	Not enriched in any subtype	No methylation data	Downregulated in TP53-mutant GC
MSTRG.277444	FLORA.GC8557	1.87097	0.000595192	0.00240593	Upregulated in tumor	non-significant	0.630308	non-significant	0.197131	Not enriched in any subtype	No methylation data	Upregulated in TP53-mutant GC
MSTRG.22092	FLORA.GC820	1.48193	0.000598181	0.00241556	Upregulated in tumor	non-significant	0.286757	favorable	0.044441	Not enriched in any subtype	No methylation data	No significant change
ENSG00000256124.5	LINC01152	1.28874	0.000601381	0.00242663	Upregulated in tumor	non-significant	0.329512	non-significant	0.21093	Not enriched in any subtype	Hypomethylated in L3	Downregulated in TP53-mutant GC
ENSG00000260423.1	LINC02367	0.711272	0.000602307	0.00242913	Upregulated in tumor	non-significant	0.698665	non-significant	0.133412	Not enriched in any subtype	No methylation data	No significant change
MSTRG.67817	FLORA.GC2225	0.473235	0.00060414	0.00243404	Upregulated in tumor	non-significant	0.214633	non-significant	0.0614988	Not enriched in any subtype	No methylation data	No significant change
MSTRG.24249	FLORA.GC899	0.993326	0.000605613	0.00243812	Upregulated in tumor	non-significant	0.720014	favorable	0.0276399	Not enriched in any subtype	No methylation data	Upregulated in TP53-mutant GC
ENSG00000248927.1	AC114284.1	0.801369	0.000610348	0.00245407	Upregulated in tumor	non-significant	0.918111	non-significant	0.074622	Not enriched in any subtype	No methylation data	No significant change
MSTRG.77883	FLORA.GC2555	1.6128	0.000610774	0.00245516	Upregulated in tumor	non-significant	0.187126	favorable	0.0301157	Not enriched in any subtype	No methylation data	No significant change
ENSG00000253931.1	AC105118.1	1.47851	0.000623826	0.00249934	Upregulated in tumor	non-significant	0.849369	non-significant	0.147007	Enriched in L3	No methylation data	Upregulated in TP53-mutant GC
ENSG00000259762.1	AC021739.5	0.770769	0.000644312	0.00257174	Upregulated in tumor	non-significant	0.643474	non-significant	0.131901	Not enriched in any subtype	No methylation data	No significant change
MSTRG.293386	FLORA.GC9049	0.771514	0.000664601	0.00264209	Upregulated in tumor	non-significant	0.535889	non-significant	0.0693882	Not enriched in any subtype	No methylation data	No significant change
ENSG00000215068.7	AC025171.2	0.486118	0.000666603	0.00264806	Upregulated in tumor	non-significant	0.686963	unfavorable	0.0392032	Not enriched in any subtype	Hypomethylated in L3	No significant change
MSTRG.334440	FLORA.GC10201	1.00025	0.000677429	0.00268501	Upregulated in tumor	non-significant	0.660465	non-significant	0.177365	Not enriched in any subtype	No methylation data	No significant change
MSTRG.109948	FLORA.GC3553	0.798465	0.000678261	0.00268764	Upregulated in tumor	non-significant	0.852545	non-significant	0.28676	Not enriched in any subtype	No methylation data	No significant change
ENSG00000233571.1	AL592043.1	2.66981	0.000681683	0.00269836	Upregulated in tumor	non-significant	0.621382	unfavorable	0.00432928	Not enriched in any subtype	Hypomethylated in L3	Upregulated in TP53-mutant GC
MSTRG.113770	FLORA.GC3752	0.730668	0.000695043	0.00273977	Upregulated in tumor	non-significant	0.818253	non-significant	0.284178	Not enriched in any subtype	No methylation data	No significant change
ENSG00000272721.5	AC131235.3	0.650092	0.00069816	0.00275001	Upregulated in tumor	non-significant	0.970249	non-significant	0.272205	Not enriched in any subtype	Not significant	No significant change
MSTRG.252306	FLORA.GC7784	1.4105	0.000698961	0.00275248	Upregulated in tumor	non-significant	0.901378	non-significant	0.190272	Not enriched in any subtype	No methylation data	No significant change
ENSG00000276570.1	AC010327.5	0.594709	0.000699555	0.00275414	Upregulated in tumor	non-significant	0.348724	favorable	0.0374884	Not enriched in any subtype	Hypomethylated in L3	No significant change
ENSG00000181798.2	LINC00471	0.762007	0.000732303	0.00286184	Upregulated in tumor	non-significant	0.578631	non-significant	0.0769978	Not enriched in any subtype	Not significant	Upregulated in TP53-mutant GC
ENSG00000249526.1	AC008667.1	1.03007	0.000733049	0.00286327	Upregulated in tumor	non-significant	0.168414	favorable	0.026086	Not enriched in any subtype	Not significant	Upregulated in TP53-mutant GC
MSTRG.293337	FLORA.GC9043	0.808629	0.000735691	0.00287147	Upregulated in tumor	non-significant	0.616166	non-significant	0.094139	Not enriched in any subtype	No methylation data	No significant change
MSTRG.187582	FLORA.GC6275	1.17786	0.000740113	0.00288484	Upregulated in tumor	non-significant	0.17755	unfavorable	0.00946211	Not enriched in any subtype	No methylation data	No significant change
ENSG00000233396.7	LINC01719	0.691387	0.000746556	0.00290673	Upregulated in tumor	non-significant	0.521736	non-significant	0.243419	Enriched in L3	Hypomethylated in L3	Upregulated in TP53-mutant GC
ENSG00000227359.1	AC017074.1	0.949054	0.000749419	0.00291359	Upregulated in tumor	non-significant	0.827396	non-significant	0.07902	Enriched in L3	No methylation data	Upregulated in TP53-mutant GC
MSTRG.113125	FLORA.GC3726	1.06283	0.000753585	0.00292907	Upregulated in tumor	non-significant	0.958349	non-significant	0.212985	Not enriched in any subtype	No methylation data	Upregulated in TP53-mutant GC
MSTRG.298314	FLORA.GC9228	0.531399	0.000757733	0.00294159	Upregulated in tumor	non-significant	0.276322	favorable	0.0375277	Not enriched in any subtype	No methylation data	No significant change
MSTRG.117190	FLORA.GC3917	0.788595	0.000769503	0.00298134	Upregulated in tumor	non-significant	0.292634	favorable	0.014076	Not enriched in any subtype	Not significant	Upregulated in TP53-mutant GC
ENSG00000251259.1	AC004069.1	0.712341	0.000781496	0.00301907	Upregulated in tumor	non-significant	0.846236	non-significant	0.0707374	Not enriched in any subtype	No methylation data	No significant change
ENSG00000233797.1	UFL1-AS1	1.25049	0.000785709	0.00303239	Upregulated in tumor	non-significant	0.878864	non-significant	0.11254	Not enriched in any subtype	Not significant	No significant change
ENSG00000228886.1	AL138963.1	0.663498	0.00079092	0.00304815	Upregulated in tumor	non-significant	0.281454	non-significant	0.0576005	Not enriched in any subtype	No methylation data	Upregulated in TP53-mutant GC
MSTRG.308822	FLORA.GC9536	0.432104	0.000795946	0.00306445	Upregulated in tumor	non-significant	0.618423	non-significant	0.0834053	Not enriched in any subtype	No methylation data	No significant change
MSTRG.267795	FLORA.GC8172	0.78996	0.000800019	0.00307864	Upregulated in tumor	non-significant	0.181943	favorable	0.00121107	Enriched in L3	Not significant	Upregulated in TP53-mutant GC
ENSG00000270720.1	AC104785.1	0.691298	0.000801241	0.00308259	Upregulated in tumor	non-significant	0.777636	non-significant	0.196918	Not enriched in any subtype	No methylation data	No significant change
ENSG00000279332.1	AC090772.4	0.650263	0.000805151	0.00309463	Upregulated in tumor	non-significant	0.477356	non-significant	0.209008	Not enriched in any subtype	No methylation data	No significant change
ENSG00000259972.2	AC009120.2	0.404379	0.000810447	0.00311197	Upregulated in tumor	non-significant	0.394837	non-significant	0.123602	Not enriched in any subtype	No methylation data	No significant change
ENSG00000268006.1	PTOV1-AS1	0.389877	0.000819976	0.00313869	Upregulated in tumor	non-significant	0.993411	non-significant	0.0996767	Enriched in L3	Not significant	Upregulated in TP53-mutant GC
ENSG00000229539.1	AL353194.1	0.509176	0.000839576	0.0032029	Upregulated in tumor	non-significant	0.788367	non-significant	0.124537	Enriched in L3	Hypomethylated in L3	Upregulated in TP53-mutant GC
ENSG00000279057.1	AC141586.4	0.555549	0.000840504	0.00320567	Upregulated in tumor	non-significant	0.21241	favorable	0.0184304	Not enriched in any subtype	No methylation data	No significant change
MSTRG.243208	FLORA.GC7469	0.414963	0.000862565	0.0032835	Upregulated in tumor	non-significant	0.652643	non-significant	0.109043	Enriched in L3	Not significant	No significant change
ENSG00000234139.2	AL035420.1	1.0028	0.000872562	0.00331678	Upregulated in tumor	non-significant	0.706893	non-significant	0.110192	Not enriched in any subtype	No methylation data	Upregulated in TP53-mutant GC
ENSG00000272087.1	AC080013.4	0.518869	0.000873265	0.00331787	Upregulated in tumor	non-significant	0.966764	non-significant	0.134155	Not enriched in any subtype	No methylation data	No significant change
ENSG00000249700.8	SRD5A3-AS1	0.636854	0.000877359	0.00333182	Upregulated in tumor	unfavorable	0.0345386	non-significant	0.102792	Not enriched in any subtype	Not significant	Downregulated in TP53-mutant GC
MSTRG.251873	FLORA.GC7747	0.626188	0.00088063	0.00334264	Upregulated in tumor	non-significant	0.882287	non-significant	0.111478	Enriched in L3	Hypomethylated in L3	Upregulated in TP53-mutant GC
MSTRG.130001	FLORA.GC4354	0.590486	0.000889719	0.00337392	Upregulated in tumor	non-significant	0.717101	favorable	0.0357907	Not enriched in any subtype	No methylation data	No significant change
ENSG00000247735.2	AC120114.1	0.591776	0.000890015	0.00337423	Upregulated in tumor	non-significant	0.581495	non-significant	0.141395	Not enriched in any subtype	Not significant	Upregulated in TP53-mutant GC
ENSG00000280311.1	AC131212.4	0.981951	0.000892507	0.00338206	Upregulated in tumor	non-significant	0.305619	non-significant	0.104143	Not enriched in any subtype	Not significant	No significant change
ENSG00000260276.2	AC022167.2	0.440036	0.000892747	0.00338217	Upregulated in tumor	non-significant	0.727656	non-significant	0.202054	Not enriched in any subtype	Not significant	No significant change
ENSG00000234426.1	AL139042.1	3.45362	0.000893324	0.00338354	Upregulated in tumor	non-significant	0.66144	unfavorable	0.0102052	Enriched in L3	No methylation data	No significant change
ENSG00000273998.1	AL049794.1	0.919963	0.000900965	0.00340598	Upregulated in tumor	non-significant	0.395698	non-significant	0.216118	Not enriched in any subtype	Hypomethylated in L3	Upregulated in TP53-mutant GC
MSTRG.140896	FLORA.GC4742	0.904642	0.00090712	0.0034268	Upregulated in tumor	non-significant	0.37714	non-significant	0.174207	Enriched in L3	Not significant	Upregulated in TP53-mutant GC
ENSG00000230537.1	AL158071.2	0.772698	0.000907385	0.00342699	Upregulated in tumor	non-significant	0.457569	favorable	0.0142797	Enriched in L3	No methylation data	No significant change
ENSG00000214546.3	AC087491.1	1.26648	0.00091163	0.0034422	Upregulated in tumor	non-significant	0.426308	favorable	0.0220735	Not enriched in any subtype	Not significant	No significant change
MSTRG.132680	FLORA.GC4519	0.629294	0.000919242	0.00346682	Upregulated in tumor	non-significant	0.44518	non-significant	0.113644	Not enriched in any subtype	No methylation data	No significant change
MSTRG.324556	FLORA.GC9971	1.05215	0.000927807	0.00349432	Upregulated in tumor	unfavorable	0.000111955	unfavorable	0.0057385	Not enriched in any subtype	No methylation data	No significant change
ENSG00000272347.1	AC116351.2	1.19109	0.000933121	0.00350749	Upregulated in tumor	non-significant	0.344219	non-significant	0.0849369	Enriched in L3	Hypomethylated in L3	Upregulated in TP53-mutant GC
ENSG00000280710.2	AL139035.1	0.756743	0.000936733	0.00351793	Upregulated in tumor	non-significant	0.309256	non-significant	0.102574	Not enriched in any subtype	Not significant	No significant change
MSTRG.52456	FLORA.GC1810	1.6184	0.000941272	0.00353311	Upregulated in tumor	non-significant	0.249858	non-significant	0.181889	Not enriched in any subtype	No methylation data	No significant change
ENSG00000279429.1	AC004009.2	1.44982	0.000942706	0.00353682	Upregulated in tumor	non-significant	0.0905512	unfavorable	0.0110369	Not enriched in any subtype	No methylation data	No significant change
MSTRG.26756	FLORA.GC990	0.765356	0.000943607	0.00353901	Upregulated in tumor	non-significant	0.909433	favorable	0.0432165	Not enriched in any subtype	No methylation data	No significant change
ENSG00000234899.9	SOX9-AS1	0.763361	0.000949494	0.00355892	Upregulated in tumor	non-significant	0.208589	unfavorable	0.0182162	Not enriched in any subtype	Hypomethylated in L3	Upregulated in TP53-mutant GC
ENSG00000226179.6	LINC00685	0.652355	0.000964331	0.00360517	Upregulated in tumor	non-significant	0.716421	non-significant	0.309971	Not enriched in any subtype	No methylation data	No significant change
ENSG00000261173.1	AC018845.3	0.72164	0.000966016	0.00361061	Upregulated in tumor	non-significant	0.795339	non-significant	0.188933	Not enriched in any subtype	Not significant	No significant change
ENSG00000273619.1	AL121832.2	0.53933	0.00096887	0.00361924	Upregulated in tumor	non-significant	0.468523	favorable	0.00312239	Enriched in L3	Not significant	Upregulated in TP53-mutant GC
MSTRG.108649	FLORA.GC3506	0.712115	0.0009751	0.00364028	Upregulated in tumor	non-significant	0.782525	non-significant	0.0565148	Enriched in L3	No methylation data	No significant change
MSTRG.317069	FLORA.GC9739	1.08135	0.000982888	0.00366332	Upregulated in tumor	non-significant	0.984641	non-significant	0.0875928	Not enriched in any subtype	No methylation data	Upregulated in TP53-mutant GC
MSTRG.208955	FLORA.GC6833	2.33367	0.000993487	0.00369675	Upregulated in tumor	non-significant	0.641906	unfavorable	0.0171186	Not enriched in any subtype	No methylation data	No significant change
MSTRG.147563	FLORA.GC4972	0.88279	0.00101332	0.00376174	Upregulated in tumor	non-significant	0.492317	non-significant	0.0993794	Not enriched in any subtype	No methylation data	No significant change
ENSG00000273218.1	AC005776.2	0.531452	0.00102982	0.00381196	Upregulated in tumor	non-significant	0.526408	non-significant	0.216121	Not enriched in any subtype	No methylation data	No significant change
ENSG00000251350.1	LINC02475	1.67937	0.00105472	0.00389431	Upregulated in tumor	non-significant	0.735285	unfavorable	0.0292868	Not enriched in any subtype	No methylation data	Upregulated in TP53-mutant GC
MSTRG.114468	FLORA.GC3801	0.461245	0.00106124	0.00391525	Upregulated in tumor	non-significant	0.265198	favorable	0.0137682	Not enriched in any subtype	No methylation data	Upregulated in TP53-mutant GC
ENSG00000279443.1	AL513497.1	0.692165	0.00106598	0.0039263	Upregulated in tumor	non-significant	0.127038	favorable	0.000873408	Not enriched in any subtype	No methylation data	No significant change
ENSG00000280721.1	LINC01943	0.675319	0.00107568	0.00395622	Upregulated in tumor	non-significant	0.2218	non-significant	0.0522617	Not enriched in any subtype	No methylation data	Downregulated in TP53-mutant GC
MSTRG.164178	FLORA.GC5510	1.30028	0.00108681	0.0039879	Upregulated in tumor	non-significant	0.0685656	favorable	0.0286833	Not enriched in any subtype	Not significant	Upregulated in TP53-mutant GC
ENSG00000234772.1	LINC00412	1.12117	0.0010962	0.00401307	Upregulated in tumor	favorable	0.00415293	favorable	0.00069193	Not enriched in any subtype	No methylation data	No significant change
ENSG00000283627.1	AL137785.1	1.54575	0.00110593	0.00404311	Upregulated in tumor	non-significant	0.0866333	unfavorable	0.00149149	Not enriched in any subtype	No methylation data	Upregulated in TP53-mutant GC
ENSG00000284719.1	AL033527.5	0.700941	0.00111382	0.00406726	Upregulated in tumor	non-significant	0.861552	unfavorable	0.00676484	Enriched in L3	Not significant	Upregulated in TP53-mutant GC
ENSG00000238266.1	LINC00707	1.30308	0.00111772	0.00407776	Upregulated in tumor	non-significant	0.883078	non-significant	0.113856	Not enriched in any subtype	No methylation data	No significant change
ENSG00000271199.1	AL353804.2	0.801538	0.00111874	0.0040802	Upregulated in tumor	favorable	0.0286872	favorable	0.0122379	Not enriched in any subtype	No methylation data	No significant change
MSTRG.89970	FLORA.GC2859	0.748229	0.00112436	0.00409796	Upregulated in tumor	non-significant	0.459039	unfavorable	0.0281368	Enriched in L3	No methylation data	Upregulated in TP53-mutant GC
ENSG00000261775.1	AC012435.2	0.605096	0.0011345	0.00412949	Upregulated in tumor	favorable	0.0297238	favorable	0.000147796	Enriched in L3	No methylation data	Upregulated in TP53-mutant GC
ENSG00000275807.1	AC145285.7	0.474502	0.00116708	0.00422191	Upregulated in tumor	favorable	0.0383597	favorable	0.0238406	Not enriched in any subtype	Not significant	No significant change
ENSG00000259672.1	AC087612.1	1.95322	0.00117682	0.00425037	Upregulated in tumor	non-significant	0.821517	non-significant	0.21011	Not enriched in any subtype	No methylation data	Upregulated in TP53-mutant GC
ENSG00000244349.1	AL662791.4	0.944727	0.00117633	0.00425037	Upregulated in tumor	non-significant	0.778848	unfavorable	0.00565084	Enriched in L3	Hypomethylated in L3	Upregulated in TP53-mutant GC
ENSG00000178440.5	LINC00843	0.518956	0.00117681	0.00425037	Upregulated in tumor	non-significant	0.299188	favorable	0.0428453	Not enriched in any subtype	No methylation data	No significant change
MSTRG.67807	FLORA.GC2224	0.758571	0.00118	0.00425797	Upregulated in tumor	non-significant	0.486173	non-significant	0.154238	Not enriched in any subtype	No methylation data	No significant change
MSTRG.243444	FLORA.GC7481	1.19578	0.00117996	0.00425797	Upregulated in tumor	non-significant	0.303325	non-significant	0.168303	Not enriched in any subtype	No methylation data	No significant change
MSTRG.133249	FLORA.GC4559	0.641843	0.00118221	0.00426401	Upregulated in tumor	non-significant	0.64078	non-significant	0.0613837	Not enriched in any subtype	No methylation data	No significant change
ENSG00000231806.2	PCAT7	0.800869	0.00119836	0.00431051	Upregulated in tumor	favorable	0.0143971	favorable	0.00529961	Enriched in L3	No methylation data	Upregulated in TP53-mutant GC
MSTRG.330390	FLORA.GC10109	0.540553	0.00121141	0.00434956	Upregulated in tumor	non-significant	0.378578	unfavorable	0.0203423	Not enriched in any subtype	No methylation data	No significant change
ENSG00000217258.2	AC007249.1	0.756423	0.00121456	0.00435811	Upregulated in tumor	non-significant	0.287025	favorable	0.032042	Not enriched in any subtype	No methylation data	Upregulated in TP53-mutant GC
MSTRG.270953	FLORA.GC8333	2.31364	0.00121907	0.00437112	Upregulated in tumor	non-significant	0.804834	non-significant	0.378831	Not enriched in any subtype	No methylation data	No significant change
ENSG00000273576.1	AC009283.1	0.611005	0.00122806	0.00439643	Upregulated in tumor	unfavorable	0.0489854	non-significant	0.115302	Not enriched in any subtype	No methylation data	Upregulated in TP53-mutant GC
ENSG00000245275.7	SAP30L-AS1	0.400565	0.00125189	0.00447265	Upregulated in tumor	non-significant	0.232594	favorable	0.045343	Not enriched in any subtype	Not significant	No significant change
ENSG00000276122.1	AC026336.3	1.9738	0.00125669	0.00448692	Upregulated in tumor	non-significant	0.226593	non-significant	0.0703028	Not enriched in any subtype	Hypomethylated in L3	Upregulated in TP53-mutant GC
ENSG00000257242.7	LINC01619	0.707154	0.00129797	0.00461754	Upregulated in tumor	non-significant	0.0840212	favorable	0.000416827	Not enriched in any subtype	Not significant	Downregulated in TP53-mutant GC
ENSG00000259001.3	AL355075.4	0.937656	0.00130399	0.00463271	Upregulated in tumor	non-significant	0.375164	non-significant	0.0678324	Not enriched in any subtype	Not significant	No significant change
ENSG00000232640.1	AL354892.2	0.591722	0.00131803	0.00467423	Upregulated in tumor	non-significant	0.459809	non-significant	0.0575316	Enriched in L3	Hypomethylated in L3	Upregulated in TP53-mutant GC
ENSG00000255910.1	AC024901.1	1.40679	0.00133552	0.00472885	Upregulated in tumor	non-significant	0.561975	unfavorable	0.0106679	Not enriched in any subtype	No methylation data	Upregulated in TP53-mutant GC
MSTRG.275137	FLORA.GC8480	0.994002	0.00135844	0.00480251	Upregulated in tumor	non-significant	0.949203	favorable	0.0416646	Not enriched in any subtype	No methylation data	Upregulated in TP53-mutant GC
MSTRG.247836	FLORA.GC7597	0.507821	0.00136732	0.00482961	Upregulated in tumor	non-significant	0.871274	non-significant	0.195603	Not enriched in any subtype	Not significant	No significant change
ENSG00000276851.1	AC002401.4	1.16394	0.00137823	0.00486381	Upregulated in tumor	unfavorable	0.00413327	unfavorable	0.0386411	Not enriched in any subtype	No methylation data	No significant change
ENSG00000231133.6	HAR1B	1.23107	0.00139767	0.00492037	Upregulated in tumor	non-significant	0.17673	favorable	0.0336873	Not enriched in any subtype	Hypomethylated in L3	No significant change
ENSG00000265246.1	AC129926.1	2.09251	0.00140678	0.00494913	Upregulated in tumor	non-significant	0.0976849	unfavorable	0.0012254	Not enriched in any subtype	No methylation data	Upregulated in TP53-mutant GC
MSTRG.113774	FLORA.GC3754	1.39163	0.00140863	0.00495281	Upregulated in tumor	non-significant	0.629527	non-significant	0.0674293	Not enriched in any subtype	No methylation data	No significant change
MSTRG.132282	FLORA.GC4501	0.507123	0.00140876	0.00495281	Upregulated in tumor	non-significant	0.385597	non-significant	0.0874054	Not enriched in any subtype	No methylation data	No significant change
MSTRG.5203	FLORA.GC276	0.898081	0.00143686	0.00503378	Upregulated in tumor	non-significant	0.109843	favorable	0.0184978	Not enriched in any subtype	No methylation data	No significant change
ENSG00000259768.5	AC004943.2	0.571313	0.00144787	0.00506562	Upregulated in tumor	non-significant	0.99086	non-significant	0.135315	Not enriched in any subtype	Not significant	No significant change
MSTRG.57824	FLORA.GC1953	1.93852	0.00147711	0.00515315	Upregulated in tumor	non-significant	0.910159	non-significant	0.134956	Enriched in L1	No methylation data	No significant change
ENSG00000221571.3	RNU6ATAC35P	1.21922	0.00148393	0.00516786	Upregulated in tumor	non-significant	0.229847	non-significant	0.102597	Not enriched in any subtype	No methylation data	Upregulated in TP53-mutant GC
ENSG00000263520.1	LINC02563	2.8274	0.00149854	0.00520731	Upregulated in tumor	non-significant	0.448693	non-significant	0.116043	Not enriched in any subtype	Not significant	No significant change
ENSG00000273980.1	AL592071.1	1.0923	0.00150179	0.00521633	Upregulated in tumor	non-significant	0.146197	non-significant	0.247906	Not enriched in any subtype	No methylation data	Downregulated in TP53-mutant GC
ENSG00000277235.1	AL035420.3	0.97536	0.00151673	0.00526246	Upregulated in tumor	non-significant	0.545719	favorable	0.028055	Enriched in L3	Hypomethylated in L3	Upregulated in TP53-mutant GC
ENSG00000273084.1	AC092171.5	0.532302	0.00152058	0.00527467	Upregulated in tumor	non-significant	0.454181	non-significant	0.0795997	Enriched in L3	Not significant	Upregulated in TP53-mutant GC
ENSG00000271788.1	AC008875.1	0.823323	0.00152468	0.00528427	Upregulated in tumor	non-significant	0.672214	non-significant	0.155147	Not enriched in any subtype	Hypomethylated in L3	Upregulated in TP53-mutant GC
ENSG00000273367.1	AL355472.4	1.07394	0.00153075	0.00530066	Upregulated in tumor	non-significant	0.742384	non-significant	0.113852	Not enriched in any subtype	No methylation data	Upregulated in TP53-mutant GC
ENSG00000234477.1	AC004231.1	1.49859	0.00155377	0.00536867	Upregulated in tumor	non-significant	0.364134	non-significant	0.0558641	Not enriched in any subtype	Not significant	Upregulated in TP53-mutant GC
MSTRG.330496	FLORA.GC10112	1.19978	0.0015635	0.00539877	Upregulated in tumor	non-significant	0.625874	non-significant	0.253491	Not enriched in any subtype	No methylation data	No significant change
MSTRG.252930	FLORA.GC7819	1.50049	0.00158717	0.00546387	Upregulated in tumor	non-significant	0.3562	non-significant	0.157343	Not enriched in any subtype	No methylation data	No significant change
ENSG00000177410.12	ZFAS1	0.522883	0.00158821	0.005466	Upregulated in tumor	non-significant	0.813122	non-significant	0.0641436	Not enriched in any subtype	Not significant	No significant change
ENSG00000187013.4	C17orf82	0.829108	0.00161355	0.00554505	Upregulated in tumor	non-significant	0.406797	non-significant	0.130384	Not enriched in any subtype	Hypomethylated in L3	No significant change
ENSG00000233930.3	KRTAP5-AS1	0.713872	0.00161656	0.00555298	Upregulated in tumor	non-significant	0.766679	favorable	0.020051	Not enriched in any subtype	Not significant	No significant change
ENSG00000260941.1	LINC00622	0.771856	0.00162805	0.00558882	Upregulated in tumor	non-significant	0.163175	non-significant	0.175844	Enriched in L3	No methylation data	Upregulated in TP53-mutant GC
MSTRG.137403	FLORA.GC4663	0.569911	0.0016487	0.00565021	Upregulated in tumor	non-significant	0.274174	favorable	0.0481416	Enriched in L3	Hypomethylated in L3	Upregulated in TP53-mutant GC
ENSG00000267416.1	AC025048.4	0.590033	0.00165572	0.00567155	Upregulated in tumor	non-significant	0.942236	non-significant	0.197249	Not enriched in any subtype	Hypomethylated in L3	Upregulated in TP53-mutant GC
ENSG00000226609.1	AL390067.1	0.985377	0.00166259	0.00568527	Upregulated in tumor	non-significant	0.84827	non-significant	0.190587	Enriched in L3	Hypomethylated in L3	Upregulated in TP53-mutant GC
MSTRG.243036	FLORA.GC7457	2.04804	0.00168661	0.00575625	Upregulated in tumor	non-significant	0.705246	non-significant	0.0739185	Not enriched in any subtype	No methylation data	No significant change
MSTRG.129563	FLORA.GC4310	0.903063	0.00173054	0.0058897	Upregulated in tumor	non-significant	0.747019	unfavorable	0.0184382	Not enriched in any subtype	No methylation data	No significant change
MSTRG.2303	FLORA.GC109	0.876777	0.00174164	0.00591734	Upregulated in tumor	non-significant	0.716082	non-significant	0.347517	Enriched in L3	No methylation data	Upregulated in TP53-mutant GC
MSTRG.289420	FLORA.GC8936	1.07874	0.00174668	0.00592946	Upregulated in tumor	non-significant	0.412458	non-significant	0.0824311	Enriched in L3	Hypomethylated in L3	Upregulated in TP53-mutant GC
ENSG00000235919.4	ASH1L-AS1	0.330911	0.00174671	0.00592946	Upregulated in tumor	non-significant	0.67576	non-significant	0.232969	Enriched in L3	Hypomethylated in L3	Upregulated in TP53-mutant GC
ENSG00000280009.1	AC020923.1	0.967237	0.00177719	0.00602392	Upregulated in tumor	unfavorable	0.0271387	unfavorable	0.0205387	Enriched in L3	No methylation data	Upregulated in TP53-mutant GC
MSTRG.245096	FLORA.GC7531	0.784146	0.00180634	0.00609798	Upregulated in tumor	non-significant	0.210003	favorable	0.0290931	Not enriched in any subtype	No methylation data	No significant change
ENSG00000261618.1	AC083837.1	0.836572	0.0018194	0.00613684	Upregulated in tumor	non-significant	0.270024	favorable	0.00710134	Not enriched in any subtype	No methylation data	No significant change
ENSG00000176124.11	DLEU1	0.396853	0.00183202	0.00617023	Upregulated in tumor	non-significant	0.113659	non-significant	0.0627969	Not enriched in any subtype	Not significant	Upregulated in TP53-mutant GC
ENSG00000271816.1	BMS1P4	0.467665	0.00184483	0.00621076	Upregulated in tumor	non-significant	0.110899	favorable	0.0292347	Not enriched in any subtype	Not significant	No significant change
MSTRG.250901	FLORA.GC7699	0.815917	0.00184535	0.00621117	Upregulated in tumor	non-significant	0.486205	non-significant	0.0800262	Not enriched in any subtype	Not significant	No significant change
MSTRG.23469	FLORA.GC861	0.796224	0.00185117	0.00622416	Upregulated in tumor	non-significant	0.10162	unfavorable	0.0029672	Not enriched in any subtype	No methylation data	No significant change
ENSG00000272102.1	AL133406.3	0.712676	0.00188748	0.00632748	Upregulated in tumor	non-significant	0.935592	non-significant	0.176483	Not enriched in any subtype	No methylation data	Downregulated in TP53-mutant GC
ENSG00000260032.1	NORAD	0.32167	0.00188748	0.00632748	Upregulated in tumor	non-significant	0.512003	non-significant	0.0913293	Enriched in L3	Not significant	No significant change
MSTRG.310357	FLORA.GC9587	0.707659	0.00189989	0.00635967	Upregulated in tumor	non-significant	0.0708404	favorable	0.000596375	Not enriched in any subtype	Not significant	No significant change
ENSG00000267649.1	AC010327.4	0.626929	0.0019198	0.00641145	Upregulated in tumor	non-significant	0.654249	favorable	0.0238665	Enriched in L3	Hypomethylated in L3	Upregulated in TP53-mutant GC
ENSG00000270038.1	AL133467.4	2.51316	0.00193809	0.00646492	Upregulated in tumor	unfavorable	0.0469466	non-significant	0.189206	Enriched in L3	No methylation data	Upregulated in TP53-mutant GC
ENSG00000237523.1	LINC00857	0.662716	0.00194459	0.00648197	Upregulated in tumor	favorable	0.0211128	favorable	0.00381018	Not enriched in any subtype	Hypomethylated in L3	Upregulated in TP53-mutant GC
ENSG00000261117.1	AC009486.1	0.942041	0.00197528	0.00657184	Upregulated in tumor	non-significant	0.330356	non-significant	0.118131	Not enriched in any subtype	Not significant	Downregulated in TP53-mutant GC
ENSG00000153363.12	LINC00467	0.452842	0.00199507	0.00663214	Upregulated in tumor	non-significant	0.368493	non-significant	0.193997	Not enriched in any subtype	Not significant	Upregulated in TP53-mutant GC
ENSG00000223823.1	LINC01342	0.499833	0.00199844	0.00664192	Upregulated in tumor	non-significant	0.94723	non-significant	0.326089	Not enriched in any subtype	Not significant	Upregulated in TP53-mutant GC
ENSG00000273363.1	AL353801.3	0.688986	0.00202814	0.00673142	Upregulated in tumor	non-significant	0.0746575	non-significant	0.0630551	Enriched in L3	Not significant	No significant change
ENSG00000249791.1	AC008494.2	0.991218	0.00203384	0.00674546	Upregulated in tumor	non-significant	0.737473	unfavorable	0.0290421	Not enriched in any subtype	No methylation data	No significant change
MSTRG.23602	FLORA.GC869	0.336592	0.00205322	0.00680406	Upregulated in tumor	non-significant	0.751968	favorable	0.0180194	Not enriched in any subtype	No methylation data	Upregulated in TP53-mutant GC
MSTRG.251672	FLORA.GC7725	1.18067	0.00206018	0.00682425	Upregulated in tumor	non-significant	0.594303	unfavorable	0.0144056	Enriched in L3	Hypomethylated in L3	Upregulated in TP53-mutant GC
MSTRG.323276	FLORA.GC9935	0.984533	0.00208201	0.00688269	Upregulated in tumor	non-significant	0.325939	non-significant	0.083706	Not enriched in any subtype	No methylation data	Upregulated in TP53-mutant GC
ENSG00000254990.5	AP001781.2	0.859691	0.00209835	0.00692756	Upregulated in tumor	non-significant	0.768774	non-significant	0.194407	Enriched in L3	No methylation data	Upregulated in TP53-mutant GC
MSTRG.103947	FLORA.GC3346	1.44174	0.00211319	0.00696718	Upregulated in tumor	non-significant	0.240743	non-significant	0.0948483	Not enriched in any subtype	No methylation data	No significant change
MSTRG.164199	FLORA.GC5513	0.739876	0.00219777	0.00720782	Upregulated in tumor	non-significant	0.507037	favorable	0.031051	Not enriched in any subtype	No methylation data	Upregulated in TP53-mutant GC
ENSG00000239906.1	AL627309.2	1.74096	0.0021998	0.00721297	Upregulated in tumor	non-significant	0.60861	non-significant	0.0802735	Not enriched in any subtype	No methylation data	Upregulated in TP53-mutant GC
ENSG00000260955.2	AC100821.2	0.652059	0.00220379	0.00722309	Upregulated in tumor	non-significant	0.521172	non-significant	0.0851967	Enriched in L3	No methylation data	No significant change
ENSG00000277159.1	AL139384.2	0.821345	0.00221407	0.00725227	Upregulated in tumor	non-significant	0.924068	non-significant	0.0607874	Not enriched in any subtype	Hypomethylated in L3	Upregulated in TP53-mutant GC
MSTRG.48860	FLORA.GC1713	0.620559	0.00223907	0.00731899	Upregulated in tumor	non-significant	0.280517	unfavorable	0.00907784	Not enriched in any subtype	No methylation data	Upregulated in TP53-mutant GC
ENSG00000236209.1	AC104135.1	1.22199	0.00227214	0.00741037	Upregulated in tumor	non-significant	0.917753	non-significant	0.208294	Not enriched in any subtype	Hypomethylated in L3	No significant change
ENSG00000229869.1	AL359878.2	0.986215	0.00228978	0.00746023	Upregulated in tumor	non-significant	0.449505	non-significant	0.145438	Not enriched in any subtype	No methylation data	Upregulated in TP53-mutant GC
ENSG00000248810.1	LINC02432	1.3483	0.00231701	0.00753966	Upregulated in tumor	non-significant	0.493988	unfavorable	0.000642483	Not enriched in any subtype	No methylation data	No significant change
MSTRG.160822	FLORA.GC5363	1.29679	0.00231803	0.00754143	Upregulated in tumor	non-significant	0.515747	non-significant	0.0664804	Not enriched in any subtype	No methylation data	Upregulated in TP53-mutant GC
ENSG00000240497.2	AC092919.1	1.31996	0.0023193	0.00754403	Upregulated in tumor	non-significant	0.882331	non-significant	0.168081	Not enriched in any subtype	No methylation data	No significant change
ENSG00000279464.1	AC096720.2	0.464959	0.0023476	0.00762201	Upregulated in tumor	non-significant	0.380223	non-significant	0.060799	Not enriched in any subtype	No methylation data	No significant change
ENSG00000230658.1	KLHL7-AS1	0.796898	0.00235649	0.00764148	Upregulated in tumor	non-significant	0.709084	non-significant	0.0517085	Enriched in L3	Not significant	Upregulated in TP53-mutant GC
ENSG00000234694.1	AL139289.2	0.572792	0.00237063	0.00768108	Upregulated in tumor	non-significant	0.332621	favorable	0.00999316	Enriched in L3	Not significant	Upregulated in TP53-mutant GC
ENSG00000206532.2	AC117402.1	0.912977	0.00237337	0.00768839	Upregulated in tumor	non-significant	0.0901419	non-significant	0.0943217	Not enriched in any subtype	No methylation data	Upregulated in TP53-mutant GC
ENSG00000230205.1	AL359382.1	1.18217	0.00237659	0.00769725	Upregulated in tumor	non-significant	0.502295	non-significant	0.135236	Not enriched in any subtype	No methylation data	Upregulated in TP53-mutant GC
MSTRG.337206	FLORA.GC10283	1.80012	0.00238486	0.0077193	Upregulated in tumor	non-significant	0.562554	unfavorable	0.0437903	Not enriched in any subtype	No methylation data	No significant change
ENSG00000205611.4	LINC01597	0.86867	0.00239023	0.00773194	Upregulated in tumor	non-significant	0.485171	unfavorable	0.0362032	Not enriched in any subtype	Not significant	Upregulated in TP53-mutant GC
MSTRG.266661	FLORA.GC8129	0.545494	0.00241111	0.00778759	Upregulated in tumor	non-significant	0.695362	non-significant	0.115637	Not enriched in any subtype	No methylation data	No significant change
ENSG00000271270.5	TMCC1-AS1	0.501642	0.00241136	0.00778759	Upregulated in tumor	non-significant	0.932488	non-significant	0.11166	Enriched in L3	Hypomethylated in L3	Upregulated in TP53-mutant GC
ENSG00000226715.2	LINC01709	1.07683	0.00246966	0.00795323	Upregulated in tumor	non-significant	0.169589	unfavorable	0.000829903	Not enriched in any subtype	No methylation data	No significant change
ENSG00000236173.1	AL049612.1	1.07378	0.00247064	0.00795477	Upregulated in tumor	non-significant	0.283784	non-significant	0.190127	Enriched in L3	Hypomethylated in L3	Upregulated in TP53-mutant GC
MSTRG.170527	FLORA.GC5715	1.07092	0.00248025	0.00798324	Upregulated in tumor	non-significant	0.833661	non-significant	0.135438	Not enriched in any subtype	Hypomethylated in L3	No significant change
MSTRG.251061	FLORA.GC7708	0.947819	0.00252528	0.00811258	Upregulated in tumor	non-significant	0.538609	non-significant	0.103078	Not enriched in any subtype	No methylation data	Upregulated in TP53-mutant GC
MSTRG.96976	FLORA.GC3067	0.538811	0.00254466	0.0081534	Upregulated in tumor	non-significant	0.38339	non-significant	0.10565	Not enriched in any subtype	Not significant	Upregulated in TP53-mutant GC
ENSG00000260805.2	AC092803.2	0.557776	0.00254392	0.0081534	Upregulated in tumor	non-significant	0.432762	non-significant	0.0973115	Enriched in L3	Hypomethylated in L3	Upregulated in TP53-mutant GC
MSTRG.129331	FLORA.GC4288	0.752248	0.00256315	0.00819609	Upregulated in tumor	non-significant	0.170504	non-significant	0.0851367	Not enriched in any subtype	No methylation data	No significant change
MSTRG.174273	FLORA.GC5962	1.05359	0.00258861	0.00826916	Upregulated in tumor	non-significant	0.524862	non-significant	0.14472	Not enriched in any subtype	No methylation data	No significant change
MSTRG.117739	FLORA.GC3954	0.771757	0.00261511	0.0083387	Upregulated in tumor	non-significant	0.156733	favorable	0.00126223	Not enriched in any subtype	No methylation data	No significant change
ENSG00000269439.5	AC010618.3	0.377333	0.00261712	0.00834344	Upregulated in tumor	non-significant	0.482507	favorable	0.0167129	Not enriched in any subtype	Not significant	No significant change
MSTRG.230300	FLORA.GC7235	1.32796	0.00261928	0.00834865	Upregulated in tumor	non-significant	0.442748	non-significant	0.230426	Not enriched in any subtype	No methylation data	No significant change
ENSG00000284052.1	AC006460.2	0.583652	0.00264585	0.00841475	Upregulated in tumor	non-significant	0.46455	favorable	0.0446996	Not enriched in any subtype	Hypomethylated in L3	Upregulated in TP53-mutant GC
ENSG00000270933.1	AC010719.1	0.798481	0.00266304	0.00845984	Upregulated in tumor	favorable	0.0386655	favorable	0.0077099	Enriched in L3	Hypomethylated in L3	Upregulated in TP53-mutant GC
MSTRG.265808	FLORA.GC8099	0.589631	0.00272988	0.00863873	Upregulated in tumor	non-significant	0.47769	non-significant	0.0574182	Enriched in L3	Not significant	No significant change
ENSG00000232480.1	TGFB2-AS1	0.762853	0.00273977	0.0086631	Upregulated in tumor	unfavorable	0.038939	unfavorable	0.0448056	Not enriched in any subtype	Hypomethylated in L3	No significant change
ENSG00000260498.5	AC126696.3	0.966402	0.00275997	0.00871482	Upregulated in tumor	unfavorable	0.0179306	favorable	0.00675157	Not enriched in any subtype	Not significant	No significant change
MSTRG.128772	FLORA.GC4227	0.560687	0.00280493	0.00882345	Upregulated in tumor	non-significant	0.289292	favorable	0.00781798	Not enriched in any subtype	Not significant	No significant change
ENSG00000229043.2	AC091729.3	0.458069	0.00282787	0.00888327	Upregulated in tumor	non-significant	0.36528	non-significant	0.147492	Enriched in L3	Not significant	Upregulated in TP53-mutant GC
MSTRG.298036	FLORA.GC9216	0.403551	0.00283442	0.00890208	Upregulated in tumor	non-significant	0.950463	non-significant	0.190722	Not enriched in any subtype	No methylation data	No significant change
ENSG00000273341.1	AC004921.1	0.683815	0.00284749	0.00893429	Upregulated in tumor	non-significant	0.908985	non-significant	0.257461	Not enriched in any subtype	No methylation data	Upregulated in TP53-mutant GC
MSTRG.323091	FLORA.GC9923	0.436256	0.00285594	0.00895903	Upregulated in tumor	non-significant	0.201474	non-significant	0.0625005	Not enriched in any subtype	No methylation data	Downregulated in TP53-mutant GC
ENSG00000271533.1	Z83843.1	0.423983	0.0028967	0.0090672	Upregulated in tumor	non-significant	0.67144	non-significant	0.187549	Not enriched in any subtype	No methylation data	No significant change
MSTRG.193724	FLORA.GC6462	1.03686	0.00289908	0.00907248	Upregulated in tumor	non-significant	0.830376	non-significant	0.217557	Not enriched in any subtype	No methylation data	No significant change
ENSG00000247092.6	SNHG10	0.507021	0.00291082	0.00909261	Upregulated in tumor	non-significant	0.337634	unfavorable	0.0190735	Enriched in L3	Not significant	Upregulated in TP53-mutant GC
ENSG00000196741.5	LINC01560	0.372188	0.00295486	0.00920385	Upregulated in tumor	non-significant	0.840322	non-significant	0.0827353	Enriched in L3	Not significant	Upregulated in TP53-mutant GC
ENSG00000279406.1	AL359183.1	0.466437	0.00296235	0.00922537	Upregulated in tumor	non-significant	0.30459	favorable	0.000461455	Not enriched in any subtype	No methylation data	Upregulated in TP53-mutant GC
ENSG00000249825.5	CTD-2201I18.1	1.37497	0.00297449	0.0092559	Upregulated in tumor	non-significant	0.0586474	unfavorable	0.017076	Enriched in L2	Hypomethylated in L3	Downregulated in TP53-mutant GC
ENSG00000232940.5	HCG25	0.478602	0.0029737	0.0092559	Upregulated in tumor	non-significant	0.137597	favorable	0.0421408	Not enriched in any subtype	Not significant	No significant change
MSTRG.283152	FLORA.GC8733	0.465587	0.00299266	0.00930922	Upregulated in tumor	favorable	0.0390548	favorable	1.53916e-06	Not enriched in any subtype	Not significant	No significant change
ENSG00000270562.1	AC097634.1	0.517292	0.00300084	0.00933243	Upregulated in tumor	non-significant	0.269868	unfavorable	0.049905	Not enriched in any subtype	Not significant	No significant change
MSTRG.251705	FLORA.GC7726	0.635841	0.00301924	0.00937495	Upregulated in tumor	non-significant	0.99955	non-significant	0.293169	Not enriched in any subtype	No methylation data	No significant change
MSTRG.275752	FLORA.GC8531	0.557543	0.00305705	0.00947937	Upregulated in tumor	non-significant	0.922102	non-significant	0.0592741	Not enriched in any subtype	No methylation data	Upregulated in TP53-mutant GC
MSTRG.117698	FLORA.GC3948	0.76363	0.00305888	0.00948133	Upregulated in tumor	non-significant	0.762433	non-significant	0.374383	Enriched in L3	No methylation data	Upregulated in TP53-mutant GC
ENSG00000254560.5	BBOX1-AS1	0.816616	0.00305878	0.00948133	Upregulated in tumor	non-significant	0.253036	unfavorable	0.0176266	Not enriched in any subtype	No methylation data	Upregulated in TP53-mutant GC
ENSG00000271862.1	AC104118.1	0.474375	0.00307413	0.00952209	Upregulated in tumor	non-significant	0.271783	unfavorable	0.046723	Not enriched in any subtype	No methylation data	No significant change
ENSG00000254364.1	AP000424.2	1.38649	0.00307443	0.00952209	Upregulated in tumor	non-significant	0.137326	non-significant	0.0760278	Not enriched in any subtype	No methylation data	No significant change
MSTRG.136657	FLORA.GC4645	1.49046	0.00311457	0.00962678	Upregulated in tumor	non-significant	0.942527	non-significant	0.192243	Not enriched in any subtype	No methylation data	Upregulated in TP53-mutant GC
ENSG00000260172.1	LINC01413	2.01923	0.00311337	0.00962678	Upregulated in tumor	non-significant	0.822201	non-significant	0.0836308	Not enriched in any subtype	Not significant	No significant change
MSTRG.232122	FLORA.GC7287	0.728827	0.00311618	0.00962885	Upregulated in tumor	favorable	0.0458793	favorable	0.00465343	Not enriched in any subtype	Not significant	No significant change
ENSG00000263280.1	AC003965.1	0.722824	0.00317954	0.00979413	Upregulated in tumor	non-significant	0.197103	unfavorable	0.013261	Not enriched in any subtype	Not significant	No significant change
ENSG00000276445.1	AC005393.1	0.803353	0.00319264	0.00982684	Upregulated in tumor	non-significant	0.219728	favorable	0.0488271	Not enriched in any subtype	No methylation data	No significant change
MSTRG.287119	FLORA.GC8856	1.51014	0.00321781	0.00989281	Upregulated in tumor	non-significant	0.81509	unfavorable	0.0241748	Not enriched in any subtype	Not significant	No significant change
ENSG00000254510.1	AP001107.5	-3.20196	5.33126e-28	4.45301e-25	Downregulated in tumor	non-significant	0.487879	unfavorable	0.00030341	/	Hypomethylated in L3	No significant change
MSTRG.187322	FLORA.GC6268	-4.38884	2.03459e-27	1.40387e-24	Downregulated in tumor	non-significant	0.805096	non-significant	0.144684	/	No methylation data	Upregulated in TP53-mutant GC
ENSG00000272870.1	AC097534.2	-1.8144	1.22177e-26	7.75581e-24	Downregulated in tumor	non-significant	0.639593	non-significant	0.127225	/	Not significant	No significant change
MSTRG.104027	FLORA.GC3354	-3.51154	1.78336e-26	1.08853e-23	Downregulated in tumor	non-significant	0.881443	non-significant	0.107538	/	Not significant	Upregulated in TP53-mutant GC
ENSG00000214783.9	POLR2J4	-1.38771	3.56755e-26	1.88723e-23	Downregulated in tumor	non-significant	0.58248	non-significant	0.283659	/	Not significant	No significant change
MSTRG.137595	FLORA.GC4671	-2.21117	5.38646e-26	2.75752e-23	Downregulated in tumor	non-significant	0.122141	unfavorable	0.000874398	/	No methylation data	No significant change
ENSG00000214708.4	AC116407.1	-2.4771	1.05984e-25	4.94696e-23	Downregulated in tumor	non-significant	0.665209	non-significant	0.0535565	/	No methylation data	No significant change
ENSG00000179818.13	PCBP1-AS1	-1.16516	1.174e-25	5.32326e-23	Downregulated in tumor	non-significant	0.485977	non-significant	0.107805	/	Not significant	No significant change
ENSG00000228789.6	HCG22	-4.50883	1.70389e-24	7.5113e-22	Downregulated in tumor	non-significant	0.164977	non-significant	0.106837	/	Hypermethylated in L3	No significant change
MSTRG.251730	FLORA.GC7732	-3.44627	2.04907e-24	8.48798e-22	Downregulated in tumor	non-significant	0.0563096	favorable	0.0219031	/	No methylation data	No significant change
ENSG00000244953.1	AC087521.1	-2.47876	5.84953e-24	2.2642e-21	Downregulated in tumor	unfavorable	0.0099271	unfavorable	8.67836e-06	/	Hypomethylated in L3	No significant change
MSTRG.143658	FLORA.GC4820	-2.21056	7.3496e-24	2.7771e-21	Downregulated in tumor	non-significant	0.635102	non-significant	0.16636	/	No methylation data	No significant change
ENSG00000272106.1	AL691432.2	-1.06027	2.858e-23	9.44927e-21	Downregulated in tumor	non-significant	0.398947	unfavorable	0.0424582	/	Hypomethylated in L3	No significant change
ENSG00000249082.2	C5orf66-AS1	-3.56672	1.10092e-21	2.96129e-19	Downregulated in tumor	non-significant	0.393012	non-significant	0.102484	/	Not significant	No significant change
ENSG00000277619.1	AC008406.3	-2.41968	2.17017e-21	5.46677e-19	Downregulated in tumor	non-significant	0.788418	non-significant	0.247817	/	Not significant	No significant change
ENSG00000263400.6	TMEM220-AS1	-2.20345	2.51893e-21	6.24616e-19	Downregulated in tumor	non-significant	0.792857	non-significant	0.116423	/	Not significant	No significant change
ENSG00000274225.1	AP001065.2	-2.51289	3.27698e-21	7.76204e-19	Downregulated in tumor	non-significant	0.364892	unfavorable	0.0212593	/	No methylation data	No significant change
MSTRG.129754	FLORA.GC4330	-3.62635	5.59715e-21	1.26895e-18	Downregulated in tumor	non-significant	0.709679	non-significant	0.211293	/	No methylation data	No significant change
ENSG00000250889.2	LINC01336	-2.7133	9.60607e-21	2.11734e-18	Downregulated in tumor	non-significant	0.764694	non-significant	0.052445	/	Not significant	Downregulated in TP53-mutant GC
ENSG00000259319.1	AF111167.2	-1.49717	4.02769e-20	8.16283e-18	Downregulated in tumor	non-significant	0.832649	non-significant	0.281135	/	Hypomethylated in L3	No significant change
ENSG00000250303.3	AP002884.3	-1.58626	5.82267e-20	1.15507e-17	Downregulated in tumor	non-significant	0.299248	non-significant	0.150338	/	Not significant	No significant change
ENSG00000186594.14	MIR22HG	-1.48007	9.6105e-20	1.85998e-17	Downregulated in tumor	non-significant	0.539758	non-significant	0.139463	/	Not significant	Downregulated in TP53-mutant GC
ENSG00000228126.1	FALEC	-2.22703	2.57834e-19	4.70325e-17	Downregulated in tumor	non-significant	0.58609	non-significant	0.158563	/	Hypomethylated in L3	No significant change
ENSG00000237886.1	NALT1	-2.507	3.06743e-19	5.53184e-17	Downregulated in tumor	non-significant	0.59966	favorable	0.0287992	/	Not significant	Downregulated in TP53-mutant GC
ENSG00000225986.1	UBXN10-AS1	-2.97541	9.24518e-19	1.54443e-16	Downregulated in tumor	non-significant	0.551899	unfavorable	0.0379562	/	Hypomethylated in L3	No significant change
ENSG00000272631.1	AC067750.1	-1.55803	9.9009e-19	1.63674e-16	Downregulated in tumor	non-significant	0.153411	unfavorable	0.0120908	/	Not significant	No significant change
ENSG00000235314.1	LINC00957	-1.39951	1.23661e-18	1.98233e-16	Downregulated in tumor	non-significant	0.632872	non-significant	0.164949	/	Not significant	No significant change
MSTRG.223641	FLORA.GC7072	-2.06208	1.51535e-18	2.34504e-16	Downregulated in tumor	non-significant	0.187508	unfavorable	0.00756613	/	No methylation data	No significant change
ENSG00000272463.1	AL357054.4	-2.02342	3.94329e-18	5.72824e-16	Downregulated in tumor	non-significant	0.804757	non-significant	0.0822954	/	Not significant	Downregulated in TP53-mutant GC
ENSG00000235366.2	LINC01055	-2.5045	4.75961e-18	6.56826e-16	Downregulated in tumor	non-significant	0.964444	favorable	0.0261879	/	No methylation data	No significant change
ENSG00000205791.3	LOH12CR2	-1.31669	4.75187e-18	6.56826e-16	Downregulated in tumor	non-significant	0.515863	non-significant	0.0858206	/	Not significant	No significant change
ENSG00000232453.6	AC105277.1	-1.52378	5.85157e-18	7.93713e-16	Downregulated in tumor	non-significant	0.451007	unfavorable	0.00209509	/	Not significant	No significant change
ENSG00000240498.6	CDKN2B-AS1	-2.80953	1.15751e-17	1.39164e-15	Downregulated in tumor	non-significant	0.0696094	non-significant	0.141553	/	Hypomethylated in L3	Upregulated in TP53-mutant GC
ENSG00000232079.6	LINC01697	-2.88883	1.39451e-17	1.61539e-15	Downregulated in tumor	unfavorable	0.00143762	unfavorable	0.000136459	/	No methylation data	No significant change
ENSG00000267390.1	AC036176.1	-1.39191	1.53126e-17	1.76095e-15	Downregulated in tumor	non-significant	0.533856	unfavorable	0.0354592	/	Not significant	No significant change
MSTRG.4889	FLORA.GC271	-1.96431	2.62515e-17	2.8535e-15	Downregulated in tumor	non-significant	0.694155	non-significant	0.282423	/	No methylation data	Upregulated in TP53-mutant GC
ENSG00000233554.5	B4GALT1-AS1	-1.36327	8.18853e-17	8.02172e-15	Downregulated in tumor	non-significant	0.423788	unfavorable	0.0289925	/	Not significant	No significant change
ENSG00000248275.1	TRIM52-AS1	-1.04486	8.81404e-17	8.5292e-15	Downregulated in tumor	non-significant	0.0794385	unfavorable	0.0382744	/	No methylation data	No significant change
ENSG00000264920.1	AC018521.5	-0.940931	9.74985e-17	9.37759e-15	Downregulated in tumor	non-significant	0.180841	unfavorable	0.0316663	/	Hypomethylated in L3	No significant change
MSTRG.98526	FLORA.GC3121	-2.77875	1.23521e-16	1.14636e-14	Downregulated in tumor	non-significant	0.393752	unfavorable	0.0450622	/	Hypomethylated in L3	No significant change
ENSG00000264016.2	AC015908.3	-2.10174	1.22895e-16	1.14636e-14	Downregulated in tumor	non-significant	0.262763	non-significant	0.196561	/	No methylation data	No significant change
ENSG00000275120.2	AC048382.5	-1.00972	2.01424e-16	1.77589e-14	Downregulated in tumor	non-significant	0.188347	unfavorable	0.0159774	/	Not significant	Downregulated in TP53-mutant GC
MSTRG.131296	FLORA.GC4415	-4.68151	2.10725e-16	1.84762e-14	Downregulated in tumor	non-significant	0.239533	favorable	0.0284078	/	No methylation data	No significant change
ENSG00000235097.1	LINC00330	-3.11453	2.39318e-16	2.0754e-14	Downregulated in tumor	non-significant	0.0576279	unfavorable	0.00267229	/	Hypomethylated in L3	Downregulated in TP53-mutant GC
ENSG00000245105.2	A2M-AS1	-1.76996	3.05723e-16	2.5976e-14	Downregulated in tumor	non-significant	0.45391	unfavorable	0.000873286	/	No methylation data	Downregulated in TP53-mutant GC
MSTRG.171623	FLORA.GC5784	-3.36574	3.08863e-16	2.60727e-14	Downregulated in tumor	non-significant	0.522317	unfavorable	0.00462397	/	No methylation data	No significant change
ENSG00000273199.1	AP000692.2	-1.81401	6.98062e-16	5.60222e-14	Downregulated in tumor	non-significant	0.677938	favorable	0.0374353	/	Not significant	No significant change
ENSG00000177133.10	LINC00982	-2.48059	8.90849e-16	6.9989e-14	Downregulated in tumor	non-significant	0.602361	non-significant	0.163279	/	Not significant	No significant change
ENSG00000266036.1	AC016888.1	-2.12559	1.1042e-15	8.59002e-14	Downregulated in tumor	non-significant	0.559652	favorable	0.0114549	/	Not significant	Upregulated in TP53-mutant GC
ENSG00000228315.11	GUSBP11	-1.26255	1.50478e-15	1.16492e-13	Downregulated in tumor	non-significant	0.627944	non-significant	0.0557743	/	Hypomethylated in L3	No significant change
ENSG00000241684.5	ADAMTS9-AS2	-2.19328	3.06841e-15	2.21344e-13	Downregulated in tumor	non-significant	0.206751	unfavorable	0.00286207	/	Hypomethylated in L3	No significant change
ENSG00000263508.5	AC015908.2	-2.11405	3.11063e-15	2.23002e-13	Downregulated in tumor	non-significant	0.248487	non-significant	0.0900712	/	No methylation data	No significant change
MSTRG.141735	FLORA.GC4775	-3.60184	4.61776e-15	3.22836e-13	Downregulated in tumor	non-significant	0.0911008	unfavorable	0.0166795	/	Not significant	No significant change
ENSG00000232352.1	SEMA3B-AS1	-1.74421	5.48705e-15	3.72135e-13	Downregulated in tumor	non-significant	0.369254	non-significant	0.0614095	/	Not significant	No significant change
MSTRG.89876	FLORA.GC2852	-2.37711	5.78067e-15	3.87086e-13	Downregulated in tumor	non-significant	0.43754	favorable	0.0462606	/	No methylation data	No significant change
MSTRG.144212	FLORA.GC4847	-2.59506	5.88805e-15	3.92619e-13	Downregulated in tumor	non-significant	0.0679224	favorable	0.0159073	/	No methylation data	No significant change
ENSG00000175611.11	LINC00476	-0.93524	7.03666e-15	4.65299e-13	Downregulated in tumor	non-significant	0.572635	favorable	0.00104853	/	Not significant	No significant change
ENSG00000240040.6	AC244205.1	-2.78215	7.55634e-15	4.91472e-13	Downregulated in tumor	non-significant	0.808527	non-significant	0.253644	/	Not significant	No significant change
ENSG00000261888.1	AC144831.1	-1.6515	9.04315e-15	5.78689e-13	Downregulated in tumor	non-significant	0.692757	unfavorable	0.021784	/	No methylation data	No significant change
ENSG00000237838.1	AC092422.1	-2.67928	1.28487e-14	7.87293e-13	Downregulated in tumor	non-significant	0.333811	non-significant	0.0758122	/	Hypomethylated in L3	No significant change
ENSG00000247121.6	AC009126.1	-0.891083	1.73399e-14	1.04236e-12	Downregulated in tumor	non-significant	0.204891	unfavorable	0.00496085	/	Not significant	Downregulated in TP53-mutant GC
ENSG00000273729.1	AC007686.3	-0.823549	1.91423e-14	1.14206e-12	Downregulated in tumor	non-significant	0.595993	non-significant	0.0979479	/	Not significant	No significant change
ENSG00000203688.4	LINC02487	-3.02683	2.83884e-14	1.63827e-12	Downregulated in tumor	non-significant	0.794113	non-significant	0.0985602	/	Hypomethylated in L3	Upregulated in TP53-mutant GC
ENSG00000270210.1	AC104695.2	-1.50886	2.98996e-14	1.71302e-12	Downregulated in tumor	non-significant	0.899723	non-significant	0.0839181	/	No methylation data	No significant change
ENSG00000261068.2	AL512274.1	-2.20673	3.01201e-14	1.71945e-12	Downregulated in tumor	non-significant	0.22974	favorable	0.0120576	/	No methylation data	No significant change
ENSG00000237037.9	NDUFA6-AS1	-0.779365	3.46729e-14	1.95822e-12	Downregulated in tumor	non-significant	0.489377	non-significant	0.0574163	/	Not significant	No significant change
MSTRG.118916	FLORA.GC3992	-1.65248	4.25918e-14	2.33886e-12	Downregulated in tumor	unfavorable	0.0339986	unfavorable	0.00065004	/	Not significant	No significant change
MSTRG.196518	FLORA.GC6596	-1.48294	5.81631e-14	3.17199e-12	Downregulated in tumor	non-significant	0.902929	favorable	0.0309427	/	No methylation data	Downregulated in TP53-mutant GC
ENSG00000257151.1	PWAR6	-2.18007	5.89504e-14	3.20391e-12	Downregulated in tumor	non-significant	0.504813	unfavorable	0.0194131	/	No methylation data	Downregulated in TP53-mutant GC
ENSG00000259153.1	AC004816.1	-1.66427	8.37286e-14	4.37097e-12	Downregulated in tumor	non-significant	0.291926	non-significant	0.0957662	/	Hypomethylated in L3	Upregulated in TP53-mutant GC
ENSG00000268307.1	LINC02560	-3.48017	1.1009e-13	5.65412e-12	Downregulated in tumor	non-significant	0.737413	non-significant	0.0603229	/	Hypomethylated in L3	Upregulated in TP53-mutant GC
ENSG00000205106.4	DKFZp779M0652	-1.85195	2.38551e-13	1.16486e-11	Downregulated in tumor	unfavorable	0.000121019	unfavorable	0.0273879	/	No methylation data	Downregulated in TP53-mutant GC
MSTRG.15695	FLORA.GC648	-1.78177	3.61733e-13	1.69049e-11	Downregulated in tumor	non-significant	0.523062	non-significant	0.221772	/	Hypomethylated in L3	No significant change
ENSG00000231312.6	AC007388.1	-0.810476	3.59673e-13	1.69049e-11	Downregulated in tumor	non-significant	0.125323	unfavorable	0.0154895	/	Hypomethylated in L3	No significant change
ENSG00000282304.1	AC140479.5	-1.89997	4.88313e-13	2.22687e-11	Downregulated in tumor	non-significant	0.150875	unfavorable	0.0446824	/	No methylation data	Upregulated in TP53-mutant GC
ENSG00000274370.1	AC130371.2	-1.62049	4.96366e-13	2.25711e-11	Downregulated in tumor	non-significant	0.977257	non-significant	0.0790524	/	Not significant	No significant change
ENSG00000266601.1	AC018521.6	-1.08233	5.58371e-13	2.48217e-11	Downregulated in tumor	non-significant	0.44773	non-significant	0.0675526	/	No methylation data	Downregulated in TP53-mutant GC
ENSG00000269293.2	ZSCAN16-AS1	-1.04913	5.79457e-13	2.56871e-11	Downregulated in tumor	non-significant	0.341526	non-significant	0.139272	/	Hypomethylated in L3	No significant change
ENSG00000174403.15	C20orf166-AS1	-2.70124	5.94392e-13	2.62758e-11	Downregulated in tumor	non-significant	0.960354	non-significant	0.10348	/	Hypomethylated in L3	No significant change
ENSG00000258441.1	LINC00641	-1.21107	1.21948e-12	5.24474e-11	Downregulated in tumor	non-significant	0.76717	unfavorable	0.000746986	/	No methylation data	No significant change
MSTRG.128558	FLORA.GC4201	-1.20449	1.27956e-12	5.47347e-11	Downregulated in tumor	non-significant	0.955909	unfavorable	0.0445226	/	Hypomethylated in L3	No significant change
ENSG00000260992.1	DOCK9-AS2	-1.31181	1.27667e-12	5.47347e-11	Downregulated in tumor	non-significant	0.896257	unfavorable	0.0113548	/	Not significant	No significant change
MSTRG.185715	FLORA.GC6245	-2.43094	1.5876e-12	6.65071e-11	Downregulated in tumor	non-significant	0.305305	unfavorable	0.00125338	/	Not significant	No significant change
ENSG00000261012.2	AC115619.1	-5.3469	2.0138e-12	8.21569e-11	Downregulated in tumor	non-significant	0.119448	unfavorable	0.0183196	/	No methylation data	No significant change
ENSG00000225194.2	LINC00092	-1.71925	2.20788e-12	8.87067e-11	Downregulated in tumor	non-significant	0.0979866	favorable	0.00543179	/	Not significant	Downregulated in TP53-mutant GC
MSTRG.172599	FLORA.GC5839	-3.14938	2.32722e-12	9.23325e-11	Downregulated in tumor	non-significant	0.423839	unfavorable	0.0436995	/	No methylation data	Downregulated in TP53-mutant GC
ENSG00000260912.1	AL158206.1	-1.88924	2.42298e-12	9.56535e-11	Downregulated in tumor	non-significant	0.676807	non-significant	0.187625	/	No methylation data	Downregulated in TP53-mutant GC
MSTRG.103944	FLORA.GC3345	-1.85015	2.69652e-12	1.05404e-10	Downregulated in tumor	non-significant	0.971227	non-significant	0.0774103	/	No methylation data	No significant change
ENSG00000257698.1	AC084033.3	-1.34033	2.70494e-12	1.05473e-10	Downregulated in tumor	unfavorable	0.0184384	unfavorable	0.00363992	/	Not significant	No significant change
ENSG00000269186.1	LINC01082	-2.18656	2.74993e-12	1.06964e-10	Downregulated in tumor	non-significant	0.511504	unfavorable	0.0156464	/	Hypomethylated in L3	Downregulated in TP53-mutant GC
MSTRG.144566	FLORA.GC4866	-4.777	3.64829e-12	1.39179e-10	Downregulated in tumor	non-significant	0.846248	non-significant	0.0651813	/	No methylation data	No significant change
ENSG00000224511.1	LINC00365	-2.46222	3.91663e-12	1.48346e-10	Downregulated in tumor	non-significant	0.978199	non-significant	0.0777187	/	No methylation data	No significant change
ENSG00000282556.1	AC068733.3	-2.4596	4.3219e-12	1.62532e-10	Downregulated in tumor	non-significant	0.569262	unfavorable	0.0127526	/	No methylation data	No significant change
ENSG00000278376.1	AP004609.3	-0.979469	4.47697e-12	1.6757e-10	Downregulated in tumor	non-significant	0.704996	favorable	0.0110921	/	Not significant	No significant change
ENSG00000260401.1	AP002761.4	-2.10539	4.79945e-12	1.78797e-10	Downregulated in tumor	non-significant	0.830604	non-significant	0.095836	/	Not significant	Upregulated in TP53-mutant GC
ENSG00000267454.5	ZNF582-AS1	-1.78051	4.8929e-12	1.81851e-10	Downregulated in tumor	non-significant	0.126794	unfavorable	0.00915149	/	Not significant	Downregulated in TP53-mutant GC
MSTRG.100594	FLORA.GC3192	-1.73281	4.97748e-12	1.84132e-10	Downregulated in tumor	non-significant	0.731841	favorable	0.0158243	/	No methylation data	No significant change
ENSG00000234807.5	LINC01135	-1.39907	5.02643e-12	1.8551e-10	Downregulated in tumor	non-significant	0.453072	non-significant	0.187318	/	Not significant	No significant change
ENSG00000278058.1	AC009159.3	-1.61343	5.23962e-12	1.92483e-10	Downregulated in tumor	non-significant	0.464181	unfavorable	0.00960545	/	No methylation data	No significant change
ENSG00000251573.2	LINC02106	-2.63202	6.59448e-12	2.37312e-10	Downregulated in tumor	non-significant	0.201733	unfavorable	0.00838952	/	Hypomethylated in L3	Downregulated in TP53-mutant GC
ENSG00000280422.1	AC115284.2	-1.17852	6.96483e-12	2.49508e-10	Downregulated in tumor	non-significant	0.241539	unfavorable	0.010552	/	Hypomethylated in L3	No significant change
ENSG00000231367.5	AC011247.1	-1.90139	7.8643e-12	2.79835e-10	Downregulated in tumor	non-significant	0.163226	unfavorable	0.0192498	/	Not significant	No significant change
ENSG00000261064.1	LINC02256	-1.33283	8.73493e-12	3.08738e-10	Downregulated in tumor	non-significant	0.478964	non-significant	0.122593	/	No methylation data	No significant change
ENSG00000216560.4	LINC00955	-3.96807	9.8046e-12	3.42914e-10	Downregulated in tumor	non-significant	0.883613	unfavorable	0.0222175	/	Hypomethylated in L3	Upregulated in TP53-mutant GC
ENSG00000250360.1	AC008808.2	-2.15019	9.92941e-12	3.4557e-10	Downregulated in tumor	non-significant	0.435078	unfavorable	0.0169766	/	Not significant	Downregulated in TP53-mutant GC
ENSG00000251615.3	AC104825.2	-1.26344	1.04456e-11	3.62737e-10	Downregulated in tumor	non-significant	0.483354	non-significant	0.0591963	/	No methylation data	Downregulated in TP53-mutant GC
ENSG00000230185.4	C9orf147	-1.39706	1.25181e-11	4.31875e-10	Downregulated in tumor	non-significant	0.847015	non-significant	0.411615	/	Not significant	No significant change
MSTRG.314334	FLORA.GC9665	-1.14499	1.3893e-11	4.77233e-10	Downregulated in tumor	non-significant	0.75986	favorable	0.0029858	/	No methylation data	Downregulated in TP53-mutant GC
ENSG00000261600.1	AC233266.2	-2.46034	1.54871e-11	5.2856e-10	Downregulated in tumor	non-significant	0.515234	non-significant	0.116572	/	No methylation data	No significant change
ENSG00000283000.1	AL392046.2	-3.47741	2.05041e-11	6.83612e-10	Downregulated in tumor	non-significant	0.959987	non-significant	0.0585263	/	No methylation data	Upregulated in TP53-mutant GC
ENSG00000248925.1	AC021087.1	-1.4178	3.49909e-11	1.11507e-09	Downregulated in tumor	non-significant	0.568214	non-significant	0.297894	/	Hypomethylated in L3	No significant change
MSTRG.97727	FLORA.GC3096	-1.57857	3.57262e-11	1.13124e-09	Downregulated in tumor	non-significant	0.379679	non-significant	0.0853153	/	Not significant	Upregulated in TP53-mutant GC
ENSG00000269386.5	RAB11B-AS1	-0.91587	3.76215e-11	1.18228e-09	Downregulated in tumor	non-significant	0.0724556	non-significant	0.22092	/	Not significant	Downregulated in TP53-mutant GC
MSTRG.243200	FLORA.GC7466	-1.68263	4.20357e-11	1.31456e-09	Downregulated in tumor	non-significant	0.69514	unfavorable	0.0397436	/	Not significant	No significant change
ENSG00000279026.1	AC005225.5	-1.20026	5.73192e-11	1.74598e-09	Downregulated in tumor	unfavorable	0.0263866	unfavorable	0.00310247	/	No methylation data	No significant change
ENSG00000274818.1	AC004825.2	-1.15912	6.4906e-11	1.95457e-09	Downregulated in tumor	non-significant	0.104164	unfavorable	0.00784255	/	Not significant	No significant change
ENSG00000233912.1	AC026202.2	-1.44314	7.33256e-11	2.17104e-09	Downregulated in tumor	non-significant	0.433295	non-significant	0.169407	/	No methylation data	No significant change
ENSG00000232680.2	AC002511.1	-1.95847	8.84545e-11	2.57239e-09	Downregulated in tumor	non-significant	0.178992	unfavorable	0.00850653	/	No methylation data	No significant change
ENSG00000230825.1	AC005532.1	-2.27495	9.3239e-11	2.70512e-09	Downregulated in tumor	non-significant	0.123165	non-significant	0.109423	/	No methylation data	Upregulated in TP53-mutant GC
ENSG00000283633.1	AP000547.3	-1.72743	9.66856e-11	2.77565e-09	Downregulated in tumor	unfavorable	0.0303638	unfavorable	4.09402e-05	/	Not significant	Downregulated in TP53-mutant GC
ENSG00000230074.1	AL162231.2	-1.3886	1.00696e-10	2.87937e-09	Downregulated in tumor	non-significant	0.157497	unfavorable	0.0122633	/	Not significant	No significant change
MSTRG.256724	FLORA.GC7905	-0.809767	1.10222e-10	3.13481e-09	Downregulated in tumor	non-significant	0.732141	favorable	0.0089471	/	No methylation data	Downregulated in TP53-mutant GC
MSTRG.93951	FLORA.GC2971	-2.43658	1.46971e-10	4.04937e-09	Downregulated in tumor	non-significant	0.77584	unfavorable	0.00180282	/	No methylation data	Downregulated in TP53-mutant GC
ENSG00000273015.2	AC008124.1	-0.585304	1.46803e-10	4.04937e-09	Downregulated in tumor	non-significant	0.566761	non-significant	0.156852	/	Not significant	No significant change
ENSG00000282885.1	AL627171.2	-1.08644	1.53257e-10	4.20067e-09	Downregulated in tumor	non-significant	0.0873957	favorable	0.0107538	/	Not significant	Downregulated in TP53-mutant GC
MSTRG.172594	FLORA.GC5837	-2.41689	1.88395e-10	5.07612e-09	Downregulated in tumor	non-significant	0.925937	non-significant	0.0602625	/	No methylation data	Downregulated in TP53-mutant GC
ENSG00000237187.8	NR2F1-AS1	-1.40108	1.90566e-10	5.11723e-09	Downregulated in tumor	unfavorable	0.0145455	unfavorable	0.00197123	/	Not significant	Downregulated in TP53-mutant GC
ENSG00000268798.1	AC027307.3	-1.07204	2.06621e-10	5.48341e-09	Downregulated in tumor	non-significant	0.895316	non-significant	0.103745	/	No methylation data	Downregulated in TP53-mutant GC
ENSG00000270021.1	AC026691.1	-1.09013	2.22162e-10	5.86641e-09	Downregulated in tumor	unfavorable	0.00259504	unfavorable	0.000210038	/	Not significant	No significant change
MSTRG.303385	FLORA.GC9391	-2.43038	2.27436e-10	5.98575e-09	Downregulated in tumor	non-significant	0.715922	non-significant	0.0557075	/	No methylation data	No significant change
ENSG00000224905.6	AP001347.1	-1.91003	2.36264e-10	6.18481e-09	Downregulated in tumor	non-significant	0.812999	unfavorable	0.0102997	/	Hypomethylated in L3	No significant change
ENSG00000235523.1	AL135924.2	-2.43668	2.58553e-10	6.6828e-09	Downregulated in tumor	non-significant	0.699798	non-significant	0.0698393	/	No methylation data	Upregulated in TP53-mutant GC
ENSG00000253696.2	KBTBD11-OT1	-2.38027	2.70843e-10	6.9439e-09	Downregulated in tumor	non-significant	0.539824	non-significant	0.187122	/	Not significant	No significant change
ENSG00000205488.8	CALML3-AS1	-2.71783	3.6968e-10	9.22456e-09	Downregulated in tumor	non-significant	0.448814	non-significant	0.164032	/	Not significant	Upregulated in TP53-mutant GC
ENSG00000273253.2	AL022328.4	-1.02582	3.78023e-10	9.40318e-09	Downregulated in tumor	non-significant	0.414618	unfavorable	0.0307676	/	Hypomethylated in L3	No significant change
ENSG00000232527.7	AC245595.1	-1.44762	3.92463e-10	9.70154e-09	Downregulated in tumor	non-significant	0.712922	unfavorable	0.0426594	/	No methylation data	No significant change
ENSG00000237989.1	LINC01679	-1.4444	4.22275e-10	1.03259e-08	Downregulated in tumor	non-significant	0.65388	unfavorable	0.0269164	/	Hypermethylated in L3	Downregulated in TP53-mutant GC
MSTRG.174073	FLORA.GC5930	-1.02403	4.35123e-10	1.06074e-08	Downregulated in tumor	non-significant	0.741395	non-significant	0.306662	/	No methylation data	No significant change
MSTRG.15462	FLORA.GC634	-2.88975	4.37792e-10	1.06561e-08	Downregulated in tumor	non-significant	0.0962931	unfavorable	0.00972553	/	Not significant	No significant change
ENSG00000233452.6	STXBP5-AS1	-1.03545	4.41755e-10	1.07206e-08	Downregulated in tumor	non-significant	0.828932	non-significant	0.150194	/	Not significant	No significant change
ENSG00000272686.1	AC006333.2	-0.827208	4.77583e-10	1.14663e-08	Downregulated in tumor	non-significant	0.844741	non-significant	0.0540443	/	Not significant	No significant change
ENSG00000224078.13	SNHG14	-1.64486	5.11826e-10	1.22131e-08	Downregulated in tumor	non-significant	0.114983	unfavorable	0.0146263	/	No methylation data	No significant change
ENSG00000225905.1	AL391244.2	-1.40556	5.18398e-10	1.23094e-08	Downregulated in tumor	non-significant	0.567875	unfavorable	0.00431185	/	Not significant	No significant change
ENSG00000248994.1	AC126768.2	-2.36307	5.84822e-10	1.36688e-08	Downregulated in tumor	non-significant	0.753754	unfavorable	0.0140671	/	Hypomethylated in L3	No significant change
ENSG00000249096.6	LINC02362	-1.66096	8.61319e-10	1.94995e-08	Downregulated in tumor	non-significant	0.708824	non-significant	0.155466	/	No methylation data	No significant change
ENSG00000280439.1	AC004836.1	-2.07547	8.69494e-10	1.96007e-08	Downregulated in tumor	non-significant	0.379825	non-significant	0.297834	/	No methylation data	No significant change
MSTRG.109931	FLORA.GC3551	-1.53886	8.98011e-10	2.01576e-08	Downregulated in tumor	non-significant	0.246253	non-significant	0.150165	/	Not significant	Downregulated in TP53-mutant GC
ENSG00000229388.1	LINC01715	-0.908956	9.5086e-10	2.1194e-08	Downregulated in tumor	non-significant	0.830829	favorable	0.0161385	/	Not significant	No significant change
MSTRG.41165	FLORA.GC1463	-1.28728	1.01393e-09	2.25308e-08	Downregulated in tumor	non-significant	0.231336	non-significant	0.0534985	/	Not significant	No significant change
ENSG00000180769.8	WDFY3-AS2	-0.998268	1.07938e-09	2.38243e-08	Downregulated in tumor	unfavorable	0.00451232	unfavorable	0.00221828	/	Not significant	No significant change
ENSG00000278921.2	EPB41L4A-AS2	-1.26081	1.09538e-09	2.4144e-08	Downregulated in tumor	non-significant	0.783333	non-significant	0.156179	/	Hypomethylated in L3	No significant change
MSTRG.128761	FLORA.GC4223	-1.05519	1.14353e-09	2.51006e-08	Downregulated in tumor	non-significant	0.263533	non-significant	0.0716539	/	No methylation data	Downregulated in TP53-mutant GC
ENSG00000256139.2	AC007637.1	-1.27456	1.21511e-09	2.64524e-08	Downregulated in tumor	non-significant	0.391622	non-significant	0.0787714	/	Not significant	No significant change
ENSG00000268388.5	FENDRR	-1.61378	1.38928e-09	2.97944e-08	Downregulated in tumor	non-significant	0.170366	unfavorable	0.0412116	/	Hypomethylated in L3	Downregulated in TP53-mutant GC
ENSG00000166770.10	ZNF667-AS1	-1.49749	1.38725e-09	2.97944e-08	Downregulated in tumor	non-significant	0.16014	unfavorable	0.0153856	/	Not significant	Downregulated in TP53-mutant GC
ENSG00000167912.5	AC090152.1	-1.48394	1.4038e-09	3.00246e-08	Downregulated in tumor	non-significant	0.162654	unfavorable	0.0132235	/	Not significant	Downregulated in TP53-mutant GC
ENSG00000283098.1	AL132857.2	-3.22454	1.41966e-09	3.0323e-08	Downregulated in tumor	non-significant	0.458108	non-significant	0.0720821	/	Hypomethylated in L3	Upregulated in TP53-mutant GC
ENSG00000273650.1	AC100793.4	-1.59651	1.43224e-09	3.05096e-08	Downregulated in tumor	non-significant	0.906454	non-significant	0.143486	/	No methylation data	No significant change
ENSG00000237125.8	HAND2-AS1	-2.81048	1.45139e-09	3.08761e-08	Downregulated in tumor	non-significant	0.807895	unfavorable	0.00621482	/	Not significant	Downregulated in TP53-mutant GC
MSTRG.108571	FLORA.GC3493	-1.1356	1.45934e-09	3.09302e-08	Downregulated in tumor	non-significant	0.276864	non-significant	0.0761899	/	Not significant	No significant change
ENSG00000275494.1	AC133552.6	-1.09071	1.76417e-09	3.6455e-08	Downregulated in tumor	non-significant	0.229771	unfavorable	0.0298984	/	Not significant	No significant change
ENSG00000232229.5	LINC00865	-1.4747	2.11118e-09	4.28995e-08	Downregulated in tumor	non-significant	0.675628	unfavorable	0.00157996	/	Hypomethylated in L3	No significant change
MSTRG.1461	FLORA.GC60	-1.41447	2.11955e-09	4.30144e-08	Downregulated in tumor	non-significant	0.728142	favorable	0.0459487	/	No methylation data	Upregulated in TP53-mutant GC
MSTRG.103128	FLORA.GC3309	-0.643626	2.27017e-09	4.58367e-08	Downregulated in tumor	non-significant	0.305259	unfavorable	0.0271456	/	Not significant	No significant change
ENSG00000235501.5	AC105942.1	-1.1718	2.69329e-09	5.3495e-08	Downregulated in tumor	unfavorable	0.0456377	unfavorable	0.0109906	/	Hypomethylated in L3	No significant change
MSTRG.310335	FLORA.GC9584	-1.23897	2.72005e-09	5.3959e-08	Downregulated in tumor	non-significant	0.275115	favorable	0.0117358	/	Not significant	Upregulated in TP53-mutant GC
ENSG00000262097.1	LINC02185	-1.5023	2.80516e-09	5.5384e-08	Downregulated in tumor	non-significant	0.209556	non-significant	0.0650769	/	No methylation data	Downregulated in TP53-mutant GC
ENSG00000203709.11	C1orf132	-1.17842	3.21716e-09	6.2791e-08	Downregulated in tumor	non-significant	0.681171	non-significant	0.0634227	/	Not significant	Downregulated in TP53-mutant GC
ENSG00000248174.5	LINC02268	-2.71555	3.22066e-09	6.2791e-08	Downregulated in tumor	non-significant	0.88407	unfavorable	0.000839559	/	Hypomethylated in L3	No significant change
ENSG00000250073.2	AP000866.2	-1.19738	3.39226e-09	6.58131e-08	Downregulated in tumor	non-significant	0.303654	non-significant	0.117658	/	Not significant	No significant change
ENSG00000260686.1	AC008669.1	-1.06839	3.39949e-09	6.58729e-08	Downregulated in tumor	non-significant	0.347683	non-significant	0.0687883	/	No methylation data	Downregulated in TP53-mutant GC
MSTRG.114263	FLORA.GC3788	-1.1502	3.45481e-09	6.67817e-08	Downregulated in tumor	non-significant	0.0678055	unfavorable	0.0154899	/	No methylation data	Downregulated in TP53-mutant GC
ENSG00000268061.5	NAPA-AS1	-1.05697	3.9503e-09	7.46278e-08	Downregulated in tumor	non-significant	0.412606	non-significant	0.099458	/	No methylation data	Downregulated in TP53-mutant GC
ENSG00000267505.1	AC005180.2	-1.87564	4.1045e-09	7.71782e-08	Downregulated in tumor	non-significant	0.208624	unfavorable	0.0232122	/	No methylation data	No significant change
ENSG00000229337.1	AC079305.3	-1.95154	4.13404e-09	7.75168e-08	Downregulated in tumor	non-significant	0.414405	non-significant	0.397006	/	No methylation data	No significant change
MSTRG.145918	FLORA.GC4926	-2.39637	4.14323e-09	7.75389e-08	Downregulated in tumor	non-significant	0.932286	non-significant	0.140177	/	No methylation data	No significant change
MSTRG.143779	FLORA.GC4822	-2.12196	4.20243e-09	7.84619e-08	Downregulated in tumor	non-significant	0.554397	unfavorable	0.0441324	/	No methylation data	Downregulated in TP53-mutant GC
MSTRG.217088	FLORA.GC6950	-1.06777	4.79729e-09	8.88366e-08	Downregulated in tumor	non-significant	0.0612899	unfavorable	0.00163807	/	No methylation data	No significant change
ENSG00000258572.1	AL133467.1	-1.86233	4.86393e-09	8.97564e-08	Downregulated in tumor	non-significant	0.834079	unfavorable	0.0420881	/	Not significant	Upregulated in TP53-mutant GC
ENSG00000268754.1	LINC01081	-1.81583	4.90032e-09	9.03229e-08	Downregulated in tumor	non-significant	0.238901	non-significant	0.0575213	/	No methylation data	Downregulated in TP53-mutant GC
ENSG00000226281.2	AL031123.1	-1.63852	5.54363e-09	1.00546e-07	Downregulated in tumor	non-significant	0.411075	favorable	0.0403974	/	Hypomethylated in L3	No significant change
MSTRG.17658	FLORA.GC702	-1.09969	5.7479e-09	1.03894e-07	Downregulated in tumor	non-significant	0.407658	non-significant	0.106556	/	No methylation data	No significant change
ENSG00000261338.2	AC021016.2	-0.807123	5.84525e-09	1.05414e-07	Downregulated in tumor	non-significant	0.173597	non-significant	0.0891195	/	No methylation data	Downregulated in TP53-mutant GC
ENSG00000260464.1	AL049796.1	-0.946799	6.19231e-09	1.10575e-07	Downregulated in tumor	non-significant	0.249605	favorable	0.0425995	/	Not significant	No significant change
ENSG00000255248.7	MIR100HG	-1.6945	6.19418e-09	1.10575e-07	Downregulated in tumor	unfavorable	0.0200989	unfavorable	0.00251556	/	Hypomethylated in L3	Downregulated in TP53-mutant GC
ENSG00000272523.1	LINC01023	-0.912003	7.25726e-09	1.27545e-07	Downregulated in tumor	unfavorable	0.0111845	unfavorable	0.00376061	/	Not significant	No significant change
ENSG00000278970.1	HEIH	-0.755761	7.66732e-09	1.34157e-07	Downregulated in tumor	non-significant	0.363756	non-significant	0.116981	/	Hypermethylated in L3	No significant change
ENSG00000273472.1	AC096733.2	-1.10466	7.7167e-09	1.34724e-07	Downregulated in tumor	non-significant	0.550005	unfavorable	0.00502493	/	No methylation data	No significant change
MSTRG.2564	FLORA.GC136	-1.10293	7.73818e-09	1.34951e-07	Downregulated in tumor	non-significant	0.523476	non-significant	0.112449	/	No methylation data	Downregulated in TP53-mutant GC
ENSG00000249669.9	CARMN	-1.88213	8.24936e-09	1.42456e-07	Downregulated in tumor	non-significant	0.867917	unfavorable	0.0364095	/	Not significant	Downregulated in TP53-mutant GC
ENSG00000235601.1	BARX1-AS1	-2.06396	8.57601e-09	1.47296e-07	Downregulated in tumor	non-significant	0.123197	unfavorable	0.0358497	/	Not significant	No significant change
ENSG00000249679.1	AC106897.1	-1.45355	8.9746e-09	1.53643e-07	Downregulated in tumor	non-significant	0.332075	unfavorable	0.00786325	/	Hypomethylated in L3	No significant change
ENSG00000272667.1	AC012306.2	-0.716697	9.11469e-09	1.55873e-07	Downregulated in tumor	non-significant	0.131464	unfavorable	0.00151649	/	Hypomethylated in L3	No significant change
ENSG00000261655.1	AC100803.2	-1.31829	9.4766e-09	1.61194e-07	Downregulated in tumor	non-significant	0.698133	unfavorable	0.0205059	/	No methylation data	No significant change
ENSG00000230513.1	THAP7-AS1	-0.948744	9.9332e-09	1.68599e-07	Downregulated in tumor	non-significant	0.791274	non-significant	0.0768935	/	Not significant	No significant change
ENSG00000223382.4	LINC01778	-1.77973	9.96705e-09	1.68993e-07	Downregulated in tumor	non-significant	0.787805	unfavorable	0.00343563	/	No methylation data	No significant change
ENSG00000275418.1	AC104971.4	-2.16919	1.03087e-08	1.73856e-07	Downregulated in tumor	non-significant	0.423178	non-significant	0.242704	/	No methylation data	Downregulated in TP53-mutant GC
ENSG00000226777.7	FAM30A	-1.87601	1.04861e-08	1.761e-07	Downregulated in tumor	non-significant	0.851036	unfavorable	0.0249401	/	No methylation data	Downregulated in TP53-mutant GC
ENSG00000272501.1	AL662844.4	-0.798483	1.10953e-08	1.8438e-07	Downregulated in tumor	non-significant	0.848529	non-significant	0.159889	/	Not significant	No significant change
ENSG00000260025.1	AC009414.2	-1.00121	1.13978e-08	1.88616e-07	Downregulated in tumor	non-significant	0.0988625	unfavorable	0.00609213	/	Hypomethylated in L3	No significant change
MSTRG.252874	FLORA.GC7815	-1.64269	1.1457e-08	1.89004e-07	Downregulated in tumor	non-significant	0.17295	favorable	0.00596455	/	No methylation data	No significant change
MSTRG.88459	FLORA.GC2795	-0.947965	1.21783e-08	1.99248e-07	Downregulated in tumor	non-significant	0.0844561	unfavorable	0.00293641	/	No methylation data	Downregulated in TP53-mutant GC
MSTRG.37229	FLORA.GC1307	-1.35106	1.2987e-08	2.1074e-07	Downregulated in tumor	non-significant	0.181224	favorable	0.0208081	/	No methylation data	No significant change
ENSG00000259275.2	AC087477.2	-1.2649	1.3476e-08	2.18229e-07	Downregulated in tumor	non-significant	0.109125	unfavorable	0.0214463	/	Hypermethylated in L3	Downregulated in TP53-mutant GC
ENSG00000277449.1	CEBPB-AS1	-0.820112	1.35606e-08	2.19151e-07	Downregulated in tumor	non-significant	0.964259	non-significant	0.132164	/	Hypomethylated in L3	Upregulated in TP53-mutant GC
MSTRG.4750	FLORA.GC261	-1.75918	1.41402e-08	2.27822e-07	Downregulated in tumor	unfavorable	0.0422412	unfavorable	0.00450931	/	Not significant	Downregulated in TP53-mutant GC
ENSG00000253102.1	AC004707.1	-1.4575	1.53183e-08	2.45557e-07	Downregulated in tumor	non-significant	0.851481	non-significant	0.0846879	/	Not significant	No significant change
MSTRG.268487	FLORA.GC8232	-1.68903	1.53635e-08	2.4601e-07	Downregulated in tumor	non-significant	0.93681	non-significant	0.177682	/	Not significant	Upregulated in TP53-mutant GC
ENSG00000233730.1	LINC01765	-1.68919	1.54091e-08	2.46267e-07	Downregulated in tumor	non-significant	0.631745	non-significant	0.0648392	/	No methylation data	No significant change
MSTRG.252284	FLORA.GC7781	-0.704362	1.58545e-08	2.52622e-07	Downregulated in tumor	non-significant	0.522404	unfavorable	0.0351682	/	No methylation data	No significant change
ENSG00000259969.1	AL049838.1	-1.30028	1.68625e-08	2.66542e-07	Downregulated in tumor	unfavorable	0.0115147	unfavorable	0.00224521	/	No methylation data	No significant change
ENSG00000226251.5	AL451060.1	-1.83225	1.70587e-08	2.6884e-07	Downregulated in tumor	non-significant	0.0920131	unfavorable	0.0120439	/	No methylation data	Upregulated in TP53-mutant GC
ENSG00000267709.1	AC024592.2	-2.55244	1.79382e-08	2.81035e-07	Downregulated in tumor	non-significant	0.207486	favorable	0.0190649	/	Not significant	No significant change
ENSG00000278899.1	AL358852.1	-0.916426	1.83804e-08	2.87385e-07	Downregulated in tumor	non-significant	0.536224	non-significant	0.15614	/	Not significant	No significant change
ENSG00000238290.1	AL034417.2	-0.982657	1.97752e-08	3.07378e-07	Downregulated in tumor	non-significant	0.115978	unfavorable	0.00504853	/	Not significant	Upregulated in TP53-mutant GC
ENSG00000255495.1	AC145124.1	-1.42018	2.01764e-08	3.10873e-07	Downregulated in tumor	non-significant	0.179167	favorable	0.0382447	/	Not significant	Downregulated in TP53-mutant GC
ENSG00000259663.2	AC010478.1	-1.66356	2.03263e-08	3.12532e-07	Downregulated in tumor	non-significant	0.174674	unfavorable	0.00658594	/	Not significant	Downregulated in TP53-mutant GC
MSTRG.171429	FLORA.GC5773	-0.894611	2.04147e-08	3.12723e-07	Downregulated in tumor	unfavorable	0.00733233	unfavorable	1.32321e-05	/	Not significant	No significant change
MSTRG.102874	FLORA.GC3290	-1.57565	2.04716e-08	3.13293e-07	Downregulated in tumor	non-significant	0.834057	non-significant	0.18154	/	Not significant	No significant change
ENSG00000284693.1	AL928921.2	-0.98559	2.12879e-08	3.24534e-07	Downregulated in tumor	non-significant	0.0524421	non-significant	0.0847962	/	Not significant	No significant change
ENSG00000231160.9	KLF3-AS1	-1.10384	2.15436e-08	3.28116e-07	Downregulated in tumor	non-significant	0.601853	non-significant	0.0647817	/	Not significant	No significant change
ENSG00000218357.3	LINC01644	-2.18336	2.17262e-08	3.29632e-07	Downregulated in tumor	non-significant	0.621123	favorable	0.0242646	/	No methylation data	No significant change
MSTRG.150530	FLORA.GC5065	-0.839203	2.20099e-08	3.33299e-07	Downregulated in tumor	non-significant	0.100529	unfavorable	0.00891925	/	No methylation data	Downregulated in TP53-mutant GC
ENSG00000281100.1	AC105749.1	-1.10398	2.28906e-08	3.44009e-07	Downregulated in tumor	non-significant	0.52655	non-significant	0.251466	/	No methylation data	Downregulated in TP53-mutant GC
ENSG00000253853.1	AC246817.1	-1.77345	2.31508e-08	3.46607e-07	Downregulated in tumor	non-significant	0.128948	non-significant	0.133302	/	No methylation data	No significant change
ENSG00000279255.1	Z97653.2	-1.63474	2.56978e-08	3.80433e-07	Downregulated in tumor	non-significant	0.793978	non-significant	0.273068	/	Hypomethylated in L3	No significant change
ENSG00000257052.1	AP003721.4	-1.04559	2.58756e-08	3.82352e-07	Downregulated in tumor	non-significant	0.140165	unfavorable	0.0156785	/	Hypomethylated in L3	No significant change
ENSG00000260273.1	AL359711.2	-0.954973	2.7458e-08	4.01991e-07	Downregulated in tumor	non-significant	0.209599	unfavorable	0.0321192	/	Not significant	No significant change
ENSG00000260977.1	AC016722.3	-1.10745	2.77933e-08	4.05077e-07	Downregulated in tumor	non-significant	0.364423	unfavorable	0.00935329	/	No methylation data	No significant change
ENSG00000203706.8	SERTAD4-AS1	-1.53875	2.8593e-08	4.14782e-07	Downregulated in tumor	non-significant	0.196444	unfavorable	0.00527095	/	Not significant	No significant change
ENSG00000255733.5	IFNG-AS1	-1.90674	2.9829e-08	4.31529e-07	Downregulated in tumor	non-significant	0.345953	favorable	0.0212201	/	Hypomethylated in L3	Downregulated in TP53-mutant GC
ENSG00000258689.1	LINC01269	-1.95741	3.40483e-08	4.87719e-07	Downregulated in tumor	non-significant	0.837457	non-significant	0.0542413	/	No methylation data	No significant change
MSTRG.148206	FLORA.GC4999	-2.35892	3.92971e-08	5.52387e-07	Downregulated in tumor	non-significant	0.762232	non-significant	0.0541833	/	Not significant	No significant change
ENSG00000272758.5	AC083798.2	-0.806886	4.28133e-08	5.97377e-07	Downregulated in tumor	non-significant	0.409579	favorable	0.00850578	/	Not significant	No significant change
ENSG00000236859.6	NIFK-AS1	-0.553992	4.39072e-08	6.10163e-07	Downregulated in tumor	non-significant	0.327754	non-significant	0.0890201	/	Hypomethylated in L3	No significant change
ENSG00000267034.1	AC010980.2	-1.85338	5.08974e-08	6.99344e-07	Downregulated in tumor	non-significant	0.218615	non-significant	0.236593	/	Hypomethylated in L3	No significant change
MSTRG.68738	FLORA.GC2267	-1.93255	5.23578e-08	7.18166e-07	Downregulated in tumor	non-significant	0.892052	non-significant	0.133255	/	Not significant	No significant change
ENSG00000263586.1	HID1-AS1	-0.934606	5.4437e-08	7.42834e-07	Downregulated in tumor	non-significant	0.555492	favorable	0.0242969	/	Hypomethylated in L3	No significant change
ENSG00000245937.7	LINC01184	-0.644398	5.74247e-08	7.7958e-07	Downregulated in tumor	non-significant	0.658111	unfavorable	0.0359845	/	Not significant	Downregulated in TP53-mutant GC
ENSG00000280244.1	AL512356.3	-1.52127	6.02183e-08	8.13331e-07	Downregulated in tumor	non-significant	0.366746	non-significant	0.277197	/	No methylation data	No significant change
ENSG00000278107.1	AC027575.4	-0.883766	6.26761e-08	8.41817e-07	Downregulated in tumor	non-significant	0.53066	non-significant	0.144228	/	No methylation data	No significant change
MSTRG.141679	FLORA.GC4771	-1.17756	6.43174e-08	8.60639e-07	Downregulated in tumor	non-significant	0.179104	unfavorable	0.00319561	/	No methylation data	No significant change
ENSG00000152931.7	PART1	-2.48167	6.43173e-08	8.60639e-07	Downregulated in tumor	non-significant	0.362943	unfavorable	0.0167047	/	Not significant	Downregulated in TP53-mutant GC
ENSG00000224259.6	LINC01133	-1.54442	6.88255e-08	9.16326e-07	Downregulated in tumor	non-significant	0.78099	non-significant	0.0836941	/	No methylation data	No significant change
MSTRG.172597	FLORA.GC5838	-2.14853	7.00301e-08	9.30802e-07	Downregulated in tumor	non-significant	0.156613	favorable	0.0437541	/	No methylation data	Downregulated in TP53-mutant GC
MSTRG.310473	FLORA.GC9602	-0.943712	7.56343e-08	9.94462e-07	Downregulated in tumor	non-significant	0.597291	non-significant	0.0613136	/	No methylation data	Downregulated in TP53-mutant GC
ENSG00000235077.1	AC073842.1	-1.89292	7.64979e-08	1.00498e-06	Downregulated in tumor	non-significant	0.32954	non-significant	0.0704935	/	No methylation data	No significant change
ENSG00000227218.7	AL157935.1	-1.26421	7.6675e-08	1.00648e-06	Downregulated in tumor	non-significant	0.53533	non-significant	0.123648	/	Not significant	No significant change
MSTRG.93876	FLORA.GC2965	-2.16298	7.82628e-08	1.02562e-06	Downregulated in tumor	non-significant	0.73234	non-significant	0.12017	/	No methylation data	Downregulated in TP53-mutant GC
ENSG00000260329.1	AC007541.1	-1.05461	8.87497e-08	1.14509e-06	Downregulated in tumor	unfavorable	0.0109664	unfavorable	0.00136078	/	Hypomethylated in L3	No significant change
ENSG00000279821.1	AC145098.2	-1.19693	9.3436e-08	1.19487e-06	Downregulated in tumor	non-significant	0.219412	non-significant	0.0516716	/	No methylation data	No significant change
ENSG00000266010.1	GATA6-AS1	-1.56548	1.01899e-07	1.28958e-06	Downregulated in tumor	non-significant	0.957648	non-significant	0.386033	/	Hypomethylated in L3	Upregulated in TP53-mutant GC
ENSG00000267106.5	ZNF561-AS1	-0.611062	1.02286e-07	1.29345e-06	Downregulated in tumor	non-significant	0.072479	unfavorable	0.00532886	/	No methylation data	Downregulated in TP53-mutant GC
ENSG00000227640.2	SOX21-AS1	-2.54001	1.14902e-07	1.43695e-06	Downregulated in tumor	non-significant	0.476958	non-significant	0.0705685	/	Hypomethylated in L3	No significant change
MSTRG.2284	FLORA.GC105	-0.879635	1.15008e-07	1.43715e-06	Downregulated in tumor	non-significant	0.537809	non-significant	0.058562	/	No methylation data	No significant change
ENSG00000223774.5	AL513217.1	-2.81349	1.34262e-07	1.65174e-06	Downregulated in tumor	non-significant	0.431085	unfavorable	0.016302	/	No methylation data	No significant change
MSTRG.102890	FLORA.GC3292	-2.50769	1.36369e-07	1.67376e-06	Downregulated in tumor	non-significant	0.601955	unfavorable	0.0216728	/	Not significant	No significant change
ENSG00000280099.1	AL603750.1	-1.04378	1.36673e-07	1.6762e-06	Downregulated in tumor	non-significant	0.552018	non-significant	0.107549	/	No methylation data	Upregulated in TP53-mutant GC
ENSG00000228962.1	HCG23	-1.41743	1.42852e-07	1.7439e-06	Downregulated in tumor	non-significant	0.382643	non-significant	0.0836263	/	No methylation data	Downregulated in TP53-mutant GC
MSTRG.93954	FLORA.GC2972	-1.9397	1.49282e-07	1.81125e-06	Downregulated in tumor	non-significant	0.966112	non-significant	0.15109	/	No methylation data	Downregulated in TP53-mutant GC
MSTRG.70924	FLORA.GC2436	-0.735238	1.57698e-07	1.90317e-06	Downregulated in tumor	non-significant	0.512615	non-significant	0.0770389	/	Not significant	Downregulated in TP53-mutant GC
MSTRG.14941	FLORA.GC616	-0.797557	1.60924e-07	1.93768e-06	Downregulated in tumor	non-significant	0.27118	favorable	0.00235003	/	No methylation data	No significant change
ENSG00000240291.1	AL450384.2	-0.988248	1.67819e-07	2.01611e-06	Downregulated in tumor	non-significant	0.738105	non-significant	0.297515	/	No methylation data	No significant change
ENSG00000259840.1	Z97653.1	-1.59996	1.73321e-07	2.07124e-06	Downregulated in tumor	non-significant	0.393526	non-significant	0.138407	/	No methylation data	No significant change
ENSG00000275880.1	AL139385.1	-1.29029	1.74255e-07	2.08083e-06	Downregulated in tumor	non-significant	0.798422	favorable	0.0457942	/	Not significant	No significant change
MSTRG.110680	FLORA.GC3593	-1.62386	1.76591e-07	2.10398e-06	Downregulated in tumor	non-significant	0.781718	non-significant	0.204308	/	Not significant	No significant change
ENSG00000223561.6	AC005165.1	-1.96727	1.8815e-07	2.22831e-06	Downregulated in tumor	unfavorable	0.00172376	unfavorable	0.0288747	/	No methylation data	No significant change
ENSG00000178977.3	LINC00324	-0.756748	1.91144e-07	2.25704e-06	Downregulated in tumor	non-significant	0.52332	non-significant	0.116637	/	Not significant	Downregulated in TP53-mutant GC
ENSG00000253948.1	AC104986.2	-0.814365	1.96871e-07	2.31792e-06	Downregulated in tumor	non-significant	0.634045	favorable	0.00981326	/	Not significant	Upregulated in TP53-mutant GC
ENSG00000251637.6	AP003716.1	-1.36028	1.9824e-07	2.33215e-06	Downregulated in tumor	non-significant	0.52225	non-significant	0.20196	/	No methylation data	Upregulated in TP53-mutant GC
MSTRG.108854	FLORA.GC3518	-1.36146	2.29866e-07	2.67251e-06	Downregulated in tumor	non-significant	0.338615	favorable	0.0211989	/	Not significant	No significant change
ENSG00000267405.1	AC005180.1	-1.84212	2.34424e-07	2.71768e-06	Downregulated in tumor	non-significant	0.291983	non-significant	0.0596176	/	No methylation data	Downregulated in TP53-mutant GC
ENSG00000272369.1	AC008035.1	-0.923733	2.34436e-07	2.71768e-06	Downregulated in tumor	non-significant	0.13549	unfavorable	0.0440802	/	No methylation data	No significant change
ENSG00000267414.1	AC120049.1	-1.17134	2.40777e-07	2.78103e-06	Downregulated in tumor	non-significant	0.0856607	unfavorable	0.0127885	/	Hypomethylated in L3	Downregulated in TP53-mutant GC
MSTRG.305664	FLORA.GC9448	-1.64262	2.50979e-07	2.89045e-06	Downregulated in tumor	unfavorable	0.0476338	unfavorable	0.0144898	/	Not significant	Downregulated in TP53-mutant GC
ENSG00000263753.6	LINC00667	-0.681172	2.52819e-07	2.90952e-06	Downregulated in tumor	non-significant	0.106365	non-significant	0.0625399	/	Hypomethylated in L3	No significant change
ENSG00000229589.1	ACVR2B-AS1	-0.868567	2.57296e-07	2.95891e-06	Downregulated in tumor	non-significant	0.49124	unfavorable	0.00493407	/	Not significant	No significant change
ENSG00000279118.1	AC093535.2	-0.884822	3.06634e-07	3.45616e-06	Downregulated in tumor	unfavorable	0.0230865	unfavorable	0.00582505	/	No methylation data	Downregulated in TP53-mutant GC
ENSG00000260822.1	AC004656.1	-0.832297	3.10643e-07	3.49638e-06	Downregulated in tumor	non-significant	0.238526	unfavorable	0.00349222	/	No methylation data	No significant change
ENSG00000257261.5	AC008014.1	-0.793873	3.15792e-07	3.54429e-06	Downregulated in tumor	non-significant	0.0730198	unfavorable	0.0228433	/	Hypomethylated in L3	No significant change
ENSG00000259834.1	AL365361.1	-1.37988	3.20214e-07	3.58811e-06	Downregulated in tumor	non-significant	0.658606	non-significant	0.102131	/	No methylation data	Downregulated in TP53-mutant GC
ENSG00000224592.5	AL139158.2	-1.76237	3.21719e-07	3.60062e-06	Downregulated in tumor	non-significant	0.78677	non-significant	0.0989555	/	Hypomethylated in L3	No significant change
MSTRG.43548	FLORA.GC1517	-0.975152	3.26346e-07	3.64726e-06	Downregulated in tumor	non-significant	0.859855	non-significant	0.240542	/	No methylation data	No significant change
ENSG00000179743.4	FLJ37453	-0.564282	3.47655e-07	3.86635e-06	Downregulated in tumor	non-significant	0.517371	non-significant	0.20056	/	Hypomethylated in L3	Upregulated in TP53-mutant GC
ENSG00000244620.1	AC246787.2	-1.9908	3.58811e-07	3.97649e-06	Downregulated in tumor	non-significant	0.322825	non-significant	0.224082	/	No methylation data	Downregulated in TP53-mutant GC
ENSG00000248884.1	AC010280.2	-1.60629	3.72592e-07	4.10913e-06	Downregulated in tumor	unfavorable	0.00107418	unfavorable	1.03946e-05	/	No methylation data	No significant change
MSTRG.94151	FLORA.GC2979	-2.29279	3.75005e-07	4.12554e-06	Downregulated in tumor	unfavorable	0.000645482	unfavorable	0.0194679	/	No methylation data	No significant change
MSTRG.247767	FLORA.GC7594	-1.12034	3.83539e-07	4.20647e-06	Downregulated in tumor	non-significant	0.056268	unfavorable	0.0151816	/	No methylation data	Downregulated in TP53-mutant GC
ENSG00000275645.1	AC068338.3	-1.08016	4.07194e-07	4.4383e-06	Downregulated in tumor	non-significant	0.750305	non-significant	0.0962811	/	Hypomethylated in L3	No significant change
ENSG00000234456.7	MAGI2-AS3	-1.04335	4.46285e-07	4.80824e-06	Downregulated in tumor	unfavorable	0.00880428	unfavorable	0.00128172	/	Not significant	Downregulated in TP53-mutant GC
MSTRG.141678	FLORA.GC4770	-1.13209	4.89471e-07	5.21336e-06	Downregulated in tumor	non-significant	0.519949	non-significant	0.197623	/	No methylation data	No significant change
ENSG00000261625.1	AP003071.4	-1.62673	5.20634e-07	5.51935e-06	Downregulated in tumor	non-significant	0.278635	unfavorable	0.00400771	/	Hypomethylated in L3	Downregulated in TP53-mutant GC
ENSG00000274565.1	AC080038.1	-1.09349	5.36526e-07	5.68023e-06	Downregulated in tumor	non-significant	0.49751	non-significant	0.0580455	/	Not significant	Downregulated in TP53-mutant GC
ENSG00000260947.1	AL356489.2	-1.79203	5.90189e-07	6.19055e-06	Downregulated in tumor	non-significant	0.0901987	unfavorable	0.000697429	/	No methylation data	No significant change
ENSG00000224239.1	AC090044.1	-1.73675	5.93769e-07	6.21168e-06	Downregulated in tumor	non-significant	0.120357	unfavorable	0.00333574	/	No methylation data	Downregulated in TP53-mutant GC
ENSG00000259065.1	AC005520.2	-1.02501	6.25589e-07	6.51023e-06	Downregulated in tumor	non-significant	0.89372	unfavorable	0.0420848	/	No methylation data	No significant change
ENSG00000280237.3	MIR4697HG	-1.48747	6.49041e-07	6.72782e-06	Downregulated in tumor	non-significant	0.242001	non-significant	0.157011	/	No methylation data	Downregulated in TP53-mutant GC
ENSG00000265749.5	AC135178.3	-0.80503	6.49753e-07	6.7308e-06	Downregulated in tumor	non-significant	0.665686	favorable	0.0382505	/	Not significant	Downregulated in TP53-mutant GC
ENSG00000249388.1	AC023794.2	-1.42276	6.50906e-07	6.73834e-06	Downregulated in tumor	non-significant	0.241686	unfavorable	0.0461438	/	Hypomethylated in L3	No significant change
MSTRG.195727	FLORA.GC6559	-1.31153	6.56053e-07	6.7872e-06	Downregulated in tumor	non-significant	0.807825	non-significant	0.0700541	/	Not significant	No significant change
ENSG00000254847.1	AC009806.1	-1.33121	6.72599e-07	6.92677e-06	Downregulated in tumor	non-significant	0.635446	unfavorable	0.0228619	/	Not significant	Downregulated in TP53-mutant GC
ENSG00000241316.6	SUCLG2-AS1	-0.815984	7.08504e-07	7.25885e-06	Downregulated in tumor	non-significant	0.415325	non-significant	0.172166	/	Hypomethylated in L3	No significant change
ENSG00000267280.5	TBX2-AS1	-1.02658	7.12362e-07	7.28897e-06	Downregulated in tumor	non-significant	0.282234	unfavorable	0.0441711	/	Not significant	No significant change
MSTRG.195877	FLORA.GC6570	-1.24174	7.14484e-07	7.30596e-06	Downregulated in tumor	non-significant	0.655847	non-significant	0.0612719	/	Hypomethylated in L3	No significant change
ENSG00000272462.2	U91328.2	-0.911305	7.34201e-07	7.49793e-06	Downregulated in tumor	non-significant	0.823493	non-significant	0.154989	/	Not significant	No significant change
ENSG00000182165.17	TP53TG1	-0.935878	7.5088e-07	7.65839e-06	Downregulated in tumor	non-significant	0.186441	unfavorable	0.00630167	/	Not significant	No significant change
ENSG00000239445.5	ST3GAL6-AS1	-1.13968	7.68513e-07	7.81814e-06	Downregulated in tumor	unfavorable	0.00786947	unfavorable	0.00532334	/	Hypomethylated in L3	No significant change
ENSG00000254531.1	FLJ20021	-0.722055	8.15205e-07	8.22984e-06	Downregulated in tumor	non-significant	0.83767	non-significant	0.0964355	/	Not significant	No significant change
ENSG00000258943.1	AL049871.1	-1.05028	8.21021e-07	8.27802e-06	Downregulated in tumor	non-significant	0.69941	non-significant	0.135442	/	No methylation data	No significant change
MSTRG.41188	FLORA.GC1469	-0.982053	9.39046e-07	9.26206e-06	Downregulated in tumor	non-significant	0.561783	non-significant	0.0856864	/	Not significant	No significant change
MSTRG.173910	FLORA.GC5915	-1.17294	9.49112e-07	9.34392e-06	Downregulated in tumor	non-significant	0.184365	favorable	0.00406845	/	No methylation data	No significant change
ENSG00000264278.1	AC027575.2	-0.758868	9.91562e-07	9.72564e-06	Downregulated in tumor	non-significant	0.532937	non-significant	0.1142	/	Hypomethylated in L3	Downregulated in TP53-mutant GC
ENSG00000227260.1	LINC01985	-1.46908	1.03757e-06	1.01206e-05	Downregulated in tumor	unfavorable	0.0485522	unfavorable	0.0203506	/	No methylation data	Downregulated in TP53-mutant GC
MSTRG.27870	FLORA.GC1041	-0.790166	1.10889e-06	1.07502e-05	Downregulated in tumor	non-significant	0.30714	non-significant	0.134112	/	No methylation data	No significant change
ENSG00000237429.1	BX293535.1	-1.21336	1.20569e-06	1.15895e-05	Downregulated in tumor	non-significant	0.141564	non-significant	0.0503874	/	Hypomethylated in L3	No significant change
ENSG00000243550.2	LINC01214	-2.91885	1.2655e-06	1.20912e-05	Downregulated in tumor	non-significant	0.578113	non-significant	0.397904	/	Not significant	Upregulated in TP53-mutant GC
ENSG00000246223.8	LINC01550	-1.1361	1.28803e-06	1.22917e-05	Downregulated in tumor	non-significant	0.574161	non-significant	0.128289	/	No methylation data	Downregulated in TP53-mutant GC
ENSG00000260651.1	AF213884.3	-0.89523	1.36589e-06	1.29182e-05	Downregulated in tumor	non-significant	0.990052	non-significant	0.331556	/	Not significant	Downregulated in TP53-mutant GC
ENSG00000227959.1	AL451042.2	-1.03692	1.42428e-06	1.34064e-05	Downregulated in tumor	non-significant	0.556558	favorable	0.0100499	/	Not significant	Upregulated in TP53-mutant GC
MSTRG.41784	FLORA.GC1489	-0.756771	1.43147e-06	1.34662e-05	Downregulated in tumor	non-significant	0.79477	non-significant	0.225049	/	No methylation data	Downregulated in TP53-mutant GC
ENSG00000224152.1	AC009506.1	-0.703053	1.46553e-06	1.37539e-05	Downregulated in tumor	non-significant	0.573055	unfavorable	0.0191719	/	Not significant	No significant change
ENSG00000258754.7	LINC01579	-1.82921	1.4678e-06	1.37672e-05	Downregulated in tumor	unfavorable	0.0235768	unfavorable	0.00494163	/	Hypomethylated in L3	No significant change
MSTRG.93946	FLORA.GC2970	-1.69774	1.47685e-06	1.38357e-05	Downregulated in tumor	non-significant	0.691268	unfavorable	0.00508359	/	No methylation data	Downregulated in TP53-mutant GC
MSTRG.132412	FLORA.GC4509	-1.07356	1.53534e-06	1.42657e-05	Downregulated in tumor	non-significant	0.386746	unfavorable	0.0120367	/	Not significant	No significant change
ENSG00000229196.3	AC087071.1	-1.3249	1.54208e-06	1.432e-05	Downregulated in tumor	non-significant	0.385019	unfavorable	0.00398718	/	Not significant	No significant change
ENSG00000267058.1	AC006213.2	-1.1144	1.58268e-06	1.46712e-05	Downregulated in tumor	non-significant	0.23922	unfavorable	0.00582155	/	Hypomethylated in L3	No significant change
ENSG00000228353.1	AL450322.1	-1.77743	1.61327e-06	1.49199e-05	Downregulated in tumor	non-significant	0.414031	non-significant	0.200442	/	No methylation data	Upregulated in TP53-mutant GC
ENSG00000270820.5	AC016727.1	-0.727419	1.62058e-06	1.49701e-05	Downregulated in tumor	non-significant	0.56919	non-significant	0.111749	/	Not significant	No significant change
ENSG00000262879.5	AC068152.1	-0.726244	1.6202e-06	1.49701e-05	Downregulated in tumor	non-significant	0.672189	non-significant	0.0712563	/	Not significant	No significant change
ENSG00000255478.1	AP000944.1	-1.3561	1.63371e-06	1.50475e-05	Downregulated in tumor	non-significant	0.95394	non-significant	0.0915365	/	No methylation data	Upregulated in TP53-mutant GC
ENSG00000276075.1	AC027682.6	-1.023	1.64989e-06	1.51702e-05	Downregulated in tumor	non-significant	0.137666	favorable	0.00516341	/	No methylation data	No significant change
ENSG00000256164.1	CCND2-AS1	-1.23758	1.74613e-06	1.5981e-05	Downregulated in tumor	non-significant	0.842352	non-significant	0.252078	/	Hypomethylated in L3	No significant change
MSTRG.275532	FLORA.GC8499	-1.46314	1.78877e-06	1.62961e-05	Downregulated in tumor	non-significant	0.278181	unfavorable	0.0150493	/	Not significant	Downregulated in TP53-mutant GC
ENSG00000257893.2	LINC02404	-2.87374	1.89695e-06	1.71634e-05	Downregulated in tumor	non-significant	0.898307	unfavorable	0.0303814	/	No methylation data	No significant change
MSTRG.234359	FLORA.GC7341	-1.28732	2.08774e-06	1.86766e-05	Downregulated in tumor	non-significant	0.141481	favorable	0.0110174	/	Not significant	Upregulated in TP53-mutant GC
MSTRG.278111	FLORA.GC8578	-1.49307	2.16643e-06	1.93045e-05	Downregulated in tumor	non-significant	0.0781155	non-significant	0.169883	/	Not significant	No significant change
ENSG00000228013.1	AL162591.1	-0.931031	2.23254e-06	1.98046e-05	Downregulated in tumor	unfavorable	0.00864647	unfavorable	0.0343524	/	Not significant	No significant change
ENSG00000267480.1	AP001542.3	-0.811179	2.31894e-06	2.05023e-05	Downregulated in tumor	non-significant	0.824736	non-significant	0.0932266	/	No methylation data	Upregulated in TP53-mutant GC
ENSG00000279117.1	AP001972.5	-0.90972	2.33375e-06	2.06217e-05	Downregulated in tumor	non-significant	0.279916	favorable	0.0489612	/	No methylation data	Downregulated in TP53-mutant GC
MSTRG.270	FLORA.GC8	-1.02705	2.33976e-06	2.06633e-05	Downregulated in tumor	non-significant	0.82284	non-significant	0.255891	/	No methylation data	No significant change
ENSG00000283383.1	AC108477.1	-1.35343	2.36219e-06	2.08498e-05	Downregulated in tumor	non-significant	0.522599	non-significant	0.225053	/	No methylation data	No significant change
ENSG00000255864.5	AC069208.1	-1.16842	2.50508e-06	2.19887e-05	Downregulated in tumor	non-significant	0.123057	unfavorable	0.0111977	/	Hypomethylated in L3	No significant change
MSTRG.114585	FLORA.GC3810	-0.652267	2.55865e-06	2.23846e-05	Downregulated in tumor	non-significant	0.247135	favorable	0.0107251	/	No methylation data	No significant change
ENSG00000267254.5	ZNF790-AS1	-1.08514	2.654e-06	2.30662e-05	Downregulated in tumor	non-significant	0.588738	unfavorable	0.0151112	/	Not significant	Downregulated in TP53-mutant GC
MSTRG.283232	FLORA.GC8742	-0.931491	2.7395e-06	2.37185e-05	Downregulated in tumor	non-significant	0.477556	non-significant	0.0575412	/	Hypomethylated in L3	No significant change
ENSG00000272316.1	AL021368.2	-0.742129	2.90767e-06	2.50107e-05	Downregulated in tumor	non-significant	0.698427	non-significant	0.0862641	/	No methylation data	No significant change
MSTRG.137349	FLORA.GC4660	-1.03741	3.00807e-06	2.57487e-05	Downregulated in tumor	non-significant	0.543659	favorable	0.0347387	/	Not significant	Upregulated in TP53-mutant GC
ENSG00000271849.1	AC012603.1	-0.958435	3.18101e-06	2.70683e-05	Downregulated in tumor	non-significant	0.0946789	unfavorable	0.0450642	/	Not significant	No significant change
ENSG00000228794.8	LINC01128	-0.469665	3.34807e-06	2.82627e-05	Downregulated in tumor	non-significant	0.148007	unfavorable	0.0397665	/	Hypomethylated in L3	No significant change
ENSG00000224616.1	RTCA-AS1	-0.675963	3.48451e-06	2.93208e-05	Downregulated in tumor	non-significant	0.54709	non-significant	0.154364	/	Not significant	Upregulated in TP53-mutant GC
ENSG00000249348.1	UGDH-AS1	-0.669282	3.66195e-06	3.06838e-05	Downregulated in tumor	non-significant	0.590541	non-significant	0.24085	/	Not significant	No significant change
ENSG00000266304.1	LIVAR	-1.44286	3.74209e-06	3.11907e-05	Downregulated in tumor	non-significant	0.932403	favorable	0.000105318	/	No methylation data	No significant change
ENSG00000260917.1	AL158212.3	-0.651259	3.97511e-06	3.27913e-05	Downregulated in tumor	non-significant	0.507784	favorable	0.0199131	/	No methylation data	No significant change
MSTRG.89643	FLORA.GC2836	-1.39323	4.20626e-06	3.4409e-05	Downregulated in tumor	non-significant	0.956961	unfavorable	0.0372	/	No methylation data	No significant change
MSTRG.324467	FLORA.GC9969	-0.935274	4.23785e-06	3.46139e-05	Downregulated in tumor	unfavorable	0.0244473	unfavorable	0.00509315	/	No methylation data	Downregulated in TP53-mutant GC
ENSG00000271952.1	LINC01954	-1.71655	4.44616e-06	3.60187e-05	Downregulated in tumor	non-significant	0.943509	non-significant	0.176406	/	Hypomethylated in L3	No significant change
ENSG00000177757.2	FAM87B	-0.52265	4.58963e-06	3.70297e-05	Downregulated in tumor	non-significant	0.963362	non-significant	0.077865	/	Not significant	No significant change
ENSG00000227220.1	AL133346.1	-1.40595	4.90594e-06	3.92822e-05	Downregulated in tumor	non-significant	0.893318	non-significant	0.163028	/	Not significant	No significant change
MSTRG.96868	FLORA.GC3059	-1.28601	5.06241e-06	4.03721e-05	Downregulated in tumor	unfavorable	0.00543839	unfavorable	5.71755e-05	/	Hypomethylated in L3	Downregulated in TP53-mutant GC
ENSG00000231999.6	FLJ27354	-0.803261	5.35071e-06	4.2352e-05	Downregulated in tumor	unfavorable	0.0284509	unfavorable	0.0157925	/	Hypomethylated in L3	Downregulated in TP53-mutant GC
ENSG00000257647.1	AC124312.2	-1.40148	5.55147e-06	4.38318e-05	Downregulated in tumor	non-significant	0.592752	non-significant	0.065046	/	No methylation data	No significant change
ENSG00000231246.1	AL445426.1	-1.56381	6.18722e-06	4.81093e-05	Downregulated in tumor	unfavorable	0.0239657	favorable	0.00556539	/	No methylation data	Downregulated in TP53-mutant GC
MSTRG.129267	FLORA.GC4278	-0.810887	6.27144e-06	4.8645e-05	Downregulated in tumor	non-significant	0.958753	non-significant	0.284682	/	No methylation data	No significant change
MSTRG.94375	FLORA.GC2990	-1.92011	6.5946e-06	5.08287e-05	Downregulated in tumor	non-significant	0.953793	non-significant	0.276687	/	No methylation data	Downregulated in TP53-mutant GC
ENSG00000280323.1	AC053503.6	-2.30883	6.64436e-06	5.11874e-05	Downregulated in tumor	non-significant	0.619936	unfavorable	0.0159699	/	No methylation data	Downregulated in TP53-mutant GC
ENSG00000263004.1	AC007114.1	-0.737612	6.78706e-06	5.21854e-05	Downregulated in tumor	non-significant	0.438125	non-significant	0.105318	/	Not significant	Upregulated in TP53-mutant GC
ENSG00000226819.1	MEIS1-AS3	-1.60184	6.95557e-06	5.31975e-05	Downregulated in tumor	unfavorable	0.0449628	unfavorable	0.0125347	/	Hypomethylated in L3	No significant change
ENSG00000262454.3	MIR193BHG	-0.968043	6.99834e-06	5.34217e-05	Downregulated in tumor	non-significant	0.0677925	unfavorable	0.00405493	/	Hypomethylated in L3	No significant change
ENSG00000225335.3	AC016027.1	-0.761476	7.1406e-06	5.43508e-05	Downregulated in tumor	non-significant	0.755162	non-significant	0.170927	/	Not significant	Upregulated in TP53-mutant GC
MSTRG.221392	FLORA.GC7036	-0.682264	7.20619e-06	5.4745e-05	Downregulated in tumor	non-significant	0.763605	favorable	0.0363857	/	No methylation data	Downregulated in TP53-mutant GC
MSTRG.125717	FLORA.GC4158	-1.38139	7.73588e-06	5.82393e-05	Downregulated in tumor	non-significant	0.179743	non-significant	0.188343	/	No methylation data	No significant change
ENSG00000275964.1	AL355001.2	-0.706193	7.95145e-06	5.94953e-05	Downregulated in tumor	non-significant	0.997541	non-significant	0.139415	/	Hypomethylated in L3	No significant change
ENSG00000274248.1	AJ011932.1	-1.4129	8.09609e-06	6.04067e-05	Downregulated in tumor	non-significant	0.0651721	unfavorable	0.0225873	/	Hypomethylated in L3	No significant change
ENSG00000203497.2	PDCD4-AS1	-0.725506	8.11914e-06	6.05218e-05	Downregulated in tumor	non-significant	0.17549	non-significant	0.100179	/	Not significant	Downregulated in TP53-mutant GC
MSTRG.249928	FLORA.GC7672	-0.984972	8.22192e-06	6.11665e-05	Downregulated in tumor	non-significant	0.374887	non-significant	0.12288	/	No methylation data	No significant change
ENSG00000230487.7	PSMG3-AS1	-0.752237	8.49577e-06	6.27691e-05	Downregulated in tumor	non-significant	0.0707859	unfavorable	0.0112008	/	No methylation data	Downregulated in TP53-mutant GC
MSTRG.131717	FLORA.GC4457	-1.21573	8.56399e-06	6.31848e-05	Downregulated in tumor	non-significant	0.534895	non-significant	0.0838249	/	Not significant	No significant change
ENSG00000272086.1	AC025181.2	-0.615116	8.9081e-06	6.52685e-05	Downregulated in tumor	non-significant	0.473613	non-significant	0.241689	/	Not significant	Upregulated in TP53-mutant GC
ENSG00000272081.1	AC008972.2	-0.897933	9.90029e-06	7.16124e-05	Downregulated in tumor	non-significant	0.921828	non-significant	0.108605	/	Hypermethylated in L3	Downregulated in TP53-mutant GC
MSTRG.198580	FLORA.GC6642	-2.36099	9.97915e-06	7.20648e-05	Downregulated in tumor	non-significant	0.27764	non-significant	0.0646633	/	No methylation data	No significant change
ENSG00000254473.1	AL354920.1	-0.652145	1.0666e-05	7.6179e-05	Downregulated in tumor	non-significant	0.856496	non-significant	0.106184	/	Not significant	No significant change
ENSG00000271614.1	ATP2B1-AS1	-0.636663	1.10097e-05	7.81062e-05	Downregulated in tumor	non-significant	0.615551	unfavorable	0.0198039	/	Not significant	No significant change
ENSG00000227192.1	AL023581.2	-1.20834	1.10492e-05	7.83517e-05	Downregulated in tumor	non-significant	0.280603	unfavorable	0.0264683	/	No methylation data	No significant change
ENSG00000231170.5	AC002451.1	-1.10983	1.11411e-05	7.89683e-05	Downregulated in tumor	unfavorable	0.00566007	unfavorable	0.00267213	/	Hypomethylated in L3	No significant change
ENSG00000246985.7	SOCS2-AS1	-0.798464	1.11956e-05	7.91972e-05	Downregulated in tumor	non-significant	0.0614749	unfavorable	0.005253	/	Not significant	Downregulated in TP53-mutant GC
ENSG00000281538.1	AC254562.3	-0.739856	1.13459e-05	8.00976e-05	Downregulated in tumor	non-significant	0.264533	favorable	0.00834859	/	No methylation data	Downregulated in TP53-mutant GC
MSTRG.306558	FLORA.GC9485	-2.40777	1.14882e-05	8.10663e-05	Downregulated in tumor	non-significant	0.173504	unfavorable	0.0208082	/	No methylation data	No significant change
ENSG00000248508.6	SRP14-AS1	-0.618812	1.1742e-05	8.27102e-05	Downregulated in tumor	non-significant	0.550581	non-significant	0.0996609	/	Not significant	No significant change
ENSG00000271755.1	AL031118.1	-0.793209	1.17588e-05	8.27916e-05	Downregulated in tumor	unfavorable	0.00979028	unfavorable	0.000800122	/	No methylation data	No significant change
ENSG00000228541.1	AC093159.1	-1.372	1.1765e-05	8.27987e-05	Downregulated in tumor	non-significant	0.879462	favorable	0.0347727	/	No methylation data	No significant change
ENSG00000277013.1	AC008556.1	-1.23951	1.30872e-05	9.09819e-05	Downregulated in tumor	non-significant	0.729233	non-significant	0.141249	/	Hypomethylated in L3	No significant change
ENSG00000275409.1	AC026367.2	-0.889742	1.43941e-05	9.89752e-05	Downregulated in tumor	non-significant	0.533127	non-significant	0.111563	/	No methylation data	No significant change
ENSG00000281809.1	AL499606.1	-1.24745	1.43939e-05	9.89752e-05	Downregulated in tumor	non-significant	0.488676	unfavorable	0.0437064	/	No methylation data	No significant change
MSTRG.235838	FLORA.GC7379	-0.775654	1.48368e-05	0.000101649	Downregulated in tumor	non-significant	0.280722	unfavorable	0.0421984	/	No methylation data	No significant change
ENSG00000232063.1	AL691447.2	-0.980253	1.48406e-05	0.000101649	Downregulated in tumor	non-significant	0.0576639	non-significant	0.0680596	/	Not significant	Downregulated in TP53-mutant GC
ENSG00000261730.1	AL034346.1	-1.32665	1.55639e-05	0.000106282	Downregulated in tumor	non-significant	0.914168	non-significant	0.312291	/	Not significant	No significant change
MSTRG.173942	FLORA.GC5916	-0.524821	1.58984e-05	0.000108147	Downregulated in tumor	non-significant	0.174338	favorable	0.042036	/	No methylation data	No significant change
ENSG00000267466.1	AC021683.1	-1.49462	1.6195e-05	0.000109788	Downregulated in tumor	non-significant	0.424663	non-significant	0.126616	/	No methylation data	No significant change
ENSG00000231856.2	AL162377.1	-0.603668	1.62537e-05	0.00011011	Downregulated in tumor	non-significant	0.458702	non-significant	0.214123	/	Hypomethylated in L3	Upregulated in TP53-mutant GC
ENSG00000215039.6	CD27-AS1	-0.646397	1.62633e-05	0.00011011	Downregulated in tumor	non-significant	0.399601	unfavorable	0.0347703	/	Not significant	No significant change
MSTRG.302250	FLORA.GC9333	-0.913828	1.80664e-05	0.000121283	Downregulated in tumor	non-significant	0.0955466	unfavorable	0.00867617	/	No methylation data	Downregulated in TP53-mutant GC
ENSG00000272864.1	AC135803.1	-0.974925	1.81456e-05	0.000121712	Downregulated in tumor	non-significant	0.369633	non-significant	0.0733047	/	No methylation data	No significant change
ENSG00000281383.1	FP671120.4	-1.28048	1.8809e-05	0.000125654	Downregulated in tumor	non-significant	0.446478	non-significant	0.225842	/	No methylation data	No significant change
ENSG00000229274.1	AL662860.1	-1.35381	1.94528e-05	0.000129278	Downregulated in tumor	unfavorable	0.0154159	unfavorable	0.0128518	/	No methylation data	No significant change
ENSG00000259642.2	ST20-AS1	-0.597024	1.98413e-05	0.000131475	Downregulated in tumor	non-significant	0.693322	non-significant	0.103376	/	Hypomethylated in L3	No significant change
ENSG00000223891.5	OSER1-AS1	-0.710946	2.00227e-05	0.000132566	Downregulated in tumor	non-significant	0.978144	non-significant	0.202428	/	Hypomethylated in L3	Upregulated in TP53-mutant GC
ENSG00000275759.1	AC026367.3	-0.77592	2.02272e-05	0.000133753	Downregulated in tumor	non-significant	0.828884	non-significant	0.0981171	/	No methylation data	No significant change
ENSG00000233214.1	AC002511.2	-1.36256	2.03463e-05	0.000134372	Downregulated in tumor	non-significant	0.470109	non-significant	0.0603132	/	No methylation data	No significant change
ENSG00000267069.1	AP005264.1	-1.44125	2.18938e-05	0.000142927	Downregulated in tumor	non-significant	0.878607	unfavorable	0.0106835	/	No methylation data	No significant change
ENSG00000258955.1	LINC00519	-1.03644	2.31637e-05	0.000149861	Downregulated in tumor	unfavorable	0.000940097	unfavorable	0.00484422	/	No methylation data	Downregulated in TP53-mutant GC
ENSG00000259635.1	AC100830.1	-1.09385	2.3577e-05	0.000152286	Downregulated in tumor	non-significant	0.592876	unfavorable	0.010984	/	Not significant	No significant change
ENSG00000265148.5	TSPOAP1-AS1	-1.09151	2.40599e-05	0.000154964	Downregulated in tumor	non-significant	0.830943	non-significant	0.385262	/	Hypermethylated in L3	Downregulated in TP53-mutant GC
ENSG00000223797.5	ENTPD3-AS1	-0.542409	2.64077e-05	0.00016804	Downregulated in tumor	non-significant	0.268987	non-significant	0.183837	/	Not significant	No significant change
MSTRG.102018	FLORA.GC3232	-1.04389	2.73735e-05	0.000173005	Downregulated in tumor	non-significant	0.650519	non-significant	0.230464	/	No methylation data	No significant change
ENSG00000238178.6	AC078993.1	-1.78368	2.73843e-05	0.000173005	Downregulated in tumor	non-significant	0.995684	unfavorable	0.0151759	/	No methylation data	No significant change
ENSG00000266053.2	NDUFV2-AS1	-0.650239	2.76376e-05	0.000174259	Downregulated in tumor	unfavorable	0.0139304	unfavorable	0.0354216	/	Hypomethylated in L3	No significant change
ENSG00000226711.6	FAM66C	-0.820112	2.79322e-05	0.000175906	Downregulated in tumor	non-significant	0.54236	unfavorable	0.0375205	/	Hypomethylated in L3	No significant change
MSTRG.209474	FLORA.GC6839	-0.76629	2.80504e-05	0.000176511	Downregulated in tumor	non-significant	0.858557	unfavorable	0.03996	/	No methylation data	Downregulated in TP53-mutant GC
ENSG00000231711.2	LINC00899	-0.637571	2.85233e-05	0.00017906	Downregulated in tumor	non-significant	0.574354	unfavorable	0.038187	/	Not significant	No significant change
MSTRG.268709	FLORA.GC8260	-0.626252	2.90627e-05	0.000181975	Downregulated in tumor	non-significant	0.454741	unfavorable	0.0141974	/	No methylation data	No significant change
ENSG00000247809.7	NR2F2-AS1	-0.960457	2.93637e-05	0.000183466	Downregulated in tumor	unfavorable	0.0346208	unfavorable	0.016251	/	Not significant	Downregulated in TP53-mutant GC
MSTRG.50303	FLORA.GC1772	-1.10525	3.06335e-05	0.000190424	Downregulated in tumor	non-significant	0.643359	unfavorable	0.015945	/	No methylation data	Downregulated in TP53-mutant GC
ENSG00000260966.1	AP001486.2	-0.69056	3.18155e-05	0.000197077	Downregulated in tumor	non-significant	0.500054	non-significant	0.171104	/	No methylation data	No significant change
ENSG00000230943.1	LINC02541	-1.12886	3.25533e-05	0.000201245	Downregulated in tumor	unfavorable	0.00921746	non-significant	0.162297	/	Hypermethylated in L3	No significant change
ENSG00000167117.8	LINC00483	-1.36515	3.39322e-05	0.000208803	Downregulated in tumor	non-significant	0.674979	favorable	0.044478	/	Not significant	No significant change
MSTRG.115924	FLORA.GC3833	-1.69927	3.39737e-05	0.000208898	Downregulated in tumor	non-significant	0.649348	non-significant	0.368626	/	No methylation data	No significant change
MSTRG.131255	FLORA.GC4411	-0.768798	3.39739e-05	0.000208898	Downregulated in tumor	non-significant	0.158492	favorable	0.0128624	/	Not significant	No significant change
MSTRG.314361	FLORA.GC9669	-0.781366	3.43197e-05	0.000210861	Downregulated in tumor	non-significant	0.303451	unfavorable	0.0304791	/	No methylation data	Downregulated in TP53-mutant GC
ENSG00000205913.6	SRRM2-AS1	-0.65244	3.44837e-05	0.000211705	Downregulated in tumor	non-significant	0.224121	favorable	0.0451263	/	Not significant	No significant change
ENSG00000250320.5	AC113383.1	-0.838087	3.48587e-05	0.000213676	Downregulated in tumor	unfavorable	0.0422223	unfavorable	0.000639123	/	Not significant	No significant change
ENSG00000234184.5	LINC01781	-1.65078	3.58888e-05	0.000219397	Downregulated in tumor	non-significant	0.779929	non-significant	0.138049	/	No methylation data	Downregulated in TP53-mutant GC
ENSG00000250508.1	AP000808.1	-0.981312	3.70366e-05	0.000225892	Downregulated in tumor	non-significant	0.686973	non-significant	0.0817302	/	Not significant	No significant change
ENSG00000271967.1	AL583856.2	-0.825307	4.01925e-05	0.000242623	Downregulated in tumor	non-significant	0.982945	non-significant	0.265834	/	No methylation data	No significant change
MSTRG.292999	FLORA.GC9040	-1.23028	4.04075e-05	0.00024355	Downregulated in tumor	non-significant	0.604246	non-significant	0.107109	/	No methylation data	No significant change
ENSG00000261534.1	AL596244.1	-0.871564	4.19576e-05	0.000251833	Downregulated in tumor	non-significant	0.76807	non-significant	0.259832	/	No methylation data	Downregulated in TP53-mutant GC
ENSG00000272273.1	AL662797.2	-0.801696	4.21432e-05	0.000252477	Downregulated in tumor	non-significant	0.16096	unfavorable	0.0218079	/	Hypomethylated in L3	Upregulated in TP53-mutant GC
MSTRG.321036	FLORA.GC9865	-0.622148	4.22511e-05	0.000252742	Downregulated in tumor	non-significant	0.41494	non-significant	0.0639449	/	No methylation data	Downregulated in TP53-mutant GC
ENSG00000228775.7	WEE2-AS1	-0.640934	4.31872e-05	0.000257469	Downregulated in tumor	non-significant	0.720049	non-significant	0.110588	/	Not significant	No significant change
MSTRG.110418	FLORA.GC3573	-0.720009	4.50378e-05	0.000266797	Downregulated in tumor	non-significant	0.935511	favorable	0.0475183	/	No methylation data	Downregulated in TP53-mutant GC
MSTRG.304211	FLORA.GC9416	-0.867737	4.51164e-05	0.000267163	Downregulated in tumor	non-significant	0.425494	favorable	0.0076232	/	No methylation data	No significant change
ENSG00000279453.1	Z99129.4	-0.608211	4.55969e-05	0.000269405	Downregulated in tumor	unfavorable	0.0122742	unfavorable	0.000166273	/	No methylation data	No significant change
ENSG00000268912.1	AC012313.5	-0.706429	5.20483e-05	0.000302234	Downregulated in tumor	non-significant	0.696853	non-significant	0.210691	/	No methylation data	Downregulated in TP53-mutant GC
ENSG00000231156.1	AC093702.1	-2.09218	5.42859e-05	0.000313735	Downregulated in tumor	non-significant	0.373051	unfavorable	0.0142879	/	Not significant	No significant change
MSTRG.31645	FLORA.GC1155	-0.574446	5.46788e-05	0.000315547	Downregulated in tumor	non-significant	0.188688	unfavorable	0.0477892	/	Hypomethylated in L3	No significant change
ENSG00000224914.3	LINC00863	-0.557019	5.78873e-05	0.0003317	Downregulated in tumor	non-significant	0.152348	unfavorable	6.39146e-05	/	Not significant	No significant change
ENSG00000250056.5	LINC01018	-1.81556	5.84104e-05	0.000334406	Downregulated in tumor	non-significant	0.611097	unfavorable	0.00242394	/	Hypomethylated in L3	No significant change
ENSG00000249456.1	AL731577.2	-0.798769	5.95492e-05	0.00034014	Downregulated in tumor	non-significant	0.940399	favorable	0.03892	/	Not significant	No significant change
ENSG00000255145.2	STX17-AS1	-0.75047	5.97529e-05	0.000341014	Downregulated in tumor	non-significant	0.337826	non-significant	0.101408	/	Not significant	No significant change
ENSG00000229151.1	AC233976.1	-1.65764	6.44521e-05	0.000364654	Downregulated in tumor	non-significant	0.162581	unfavorable	0.00844208	/	Not significant	Downregulated in TP53-mutant GC
ENSG00000258636.1	AL121821.1	-1.25892	6.507e-05	0.000367757	Downregulated in tumor	unfavorable	0.00364399	unfavorable	0.00556223	/	Hypomethylated in L3	No significant change
ENSG00000281128.1	PTENP1-AS	-1.43319	6.60152e-05	0.000372833	Downregulated in tumor	unfavorable	0.0183847	unfavorable	0.00805725	/	Hypomethylated in L3	No significant change
ENSG00000234425.1	AL138930.1	-1.76555	6.79671e-05	0.000382496	Downregulated in tumor	non-significant	0.0872587	non-significant	0.0501387	/	No methylation data	No significant change
ENSG00000264575.1	LINC00526	-0.721413	7.00857e-05	0.000392886	Downregulated in tumor	non-significant	0.0928906	unfavorable	4.24556e-05	/	Hypomethylated in L3	No significant change
ENSG00000270419.1	CAHM	-0.808723	7.25575e-05	0.00040443	Downregulated in tumor	unfavorable	0.0313461	unfavorable	0.0197934	/	Not significant	No significant change
MSTRG.24591	FLORA.GC917	-0.70365	7.32545e-05	0.000407431	Downregulated in tumor	non-significant	0.764911	non-significant	0.162241	/	Not significant	No significant change
ENSG00000279617.1	AC005796.1	-1.73482	7.38465e-05	0.000410201	Downregulated in tumor	unfavorable	8.38321e-05	unfavorable	0.00239596	/	Hypomethylated in L3	No significant change
ENSG00000283294.1	AP005212.5	-1.35264	7.70821e-05	0.000426086	Downregulated in tumor	non-significant	0.588956	unfavorable	0.0318537	/	No methylation data	No significant change
MSTRG.129268	FLORA.GC4279	-0.691375	7.7276e-05	0.000427009	Downregulated in tumor	non-significant	0.73386	non-significant	0.237465	/	No methylation data	No significant change
MSTRG.161186	FLORA.GC5384	-0.72841	8.27747e-05	0.000453916	Downregulated in tumor	non-significant	0.599897	non-significant	0.110539	/	No methylation data	No significant change
MSTRG.4096	FLORA.GC213	-0.903035	8.27541e-05	0.000453916	Downregulated in tumor	non-significant	0.970015	favorable	0.0167578	/	No methylation data	No significant change
ENSG00000273270.1	AC090114.2	-0.488716	8.5694e-05	0.000468468	Downregulated in tumor	non-significant	0.678673	unfavorable	0.0495232	/	No methylation data	No significant change
ENSG00000280132.1	AC026471.6	-0.791368	9.29808e-05	0.000502933	Downregulated in tumor	non-significant	0.406013	non-significant	0.0993887	/	Hypomethylated in L3	No significant change
ENSG00000272933.1	AL391121.1	-0.701819	9.45688e-05	0.000509266	Downregulated in tumor	non-significant	0.828057	non-significant	0.0708047	/	Hypermethylated in L3	No significant change
MSTRG.186085	FLORA.GC6249	-1.12152	9.49992e-05	0.000510891	Downregulated in tumor	unfavorable	0.0467359	unfavorable	0.0116169	/	Hypomethylated in L3	No significant change
ENSG00000283886.1	BX664615.2	-1.07075	9.55704e-05	0.000513266	Downregulated in tumor	non-significant	0.0784238	non-significant	0.0562017	/	No methylation data	No significant change
ENSG00000254035.1	AC104117.3	-0.931113	9.6691e-05	0.000518758	Downregulated in tumor	non-significant	0.0802315	non-significant	0.122106	/	No methylation data	No significant change
ENSG00000228906.1	AL353804.1	-0.564274	0.000102229	0.000545338	Downregulated in tumor	non-significant	0.0533438	favorable	0.00166752	/	No methylation data	No significant change
MSTRG.157723	FLORA.GC5268	-1.81642	0.000105731	0.000561939	Downregulated in tumor	non-significant	0.453979	unfavorable	0.00696405	/	Not significant	No significant change
ENSG00000235437.7	LINC01278	-0.622758	0.000107752	0.000571153	Downregulated in tumor	non-significant	0.191663	unfavorable	0.0486148	/	Hypomethylated in L3	No significant change
ENSG00000265399.1	AP005329.2	-0.594448	0.000110653	0.000583834	Downregulated in tumor	non-significant	0.163634	favorable	0.0420224	/	Hypomethylated in L3	No significant change
ENSG00000230937.11	MIR205HG	-3.31065	0.000112985	0.000594325	Downregulated in tumor	non-significant	0.627417	non-significant	0.120764	/	No methylation data	No significant change
MSTRG.160034	FLORA.GC5334	-0.501369	0.00011678	0.000611651	Downregulated in tumor	non-significant	0.448869	non-significant	0.0749416	/	No methylation data	No significant change
ENSG00000255153.1	TOLLIP-AS1	-0.537098	0.000118442	0.000618924	Downregulated in tumor	non-significant	0.492962	non-significant	0.05227	/	Hypomethylated in L3	Upregulated in TP53-mutant GC
ENSG00000259772.6	AC012236.1	-0.989008	0.000124153	0.00064389	Downregulated in tumor	non-significant	0.486752	non-significant	0.0588218	/	Not significant	No significant change
ENSG00000253636.1	AC022893.1	-0.632213	0.000124449	0.000644796	Downregulated in tumor	non-significant	0.667097	non-significant	0.154912	/	No methylation data	No significant change
ENSG00000228401.4	HSPC324	-0.824819	0.00012443	0.000644796	Downregulated in tumor	unfavorable	0.0107563	unfavorable	0.00716349	/	Not significant	Downregulated in TP53-mutant GC
MSTRG.244399	FLORA.GC7510	-0.637629	0.000125207	0.000648298	Downregulated in tumor	non-significant	0.912859	non-significant	0.183471	/	No methylation data	Downregulated in TP53-mutant GC
ENSG00000215386.11	MIR99AHG	-1.08847	0.000127232	0.000657283	Downregulated in tumor	unfavorable	0.021373	unfavorable	0.000863105	/	No methylation data	Downregulated in TP53-mutant GC
ENSG00000243832.1	LINC02000	-1.38473	0.000130668	0.000672842	Downregulated in tumor	non-significant	0.608236	non-significant	0.133676	/	Not significant	No significant change
ENSG00000225975.6	LINC01534	-0.60862	0.000135194	0.000693226	Downregulated in tumor	non-significant	0.857249	non-significant	0.273242	/	Hypomethylated in L3	No significant change
ENSG00000250708.1	LINC02269	-2.08868	0.00013867	0.000709215	Downregulated in tumor	non-significant	0.202067	unfavorable	0.0014928	/	No methylation data	No significant change
ENSG00000258545.5	RHOXF1-AS1	-1.22883	0.000139343	0.00071174	Downregulated in tumor	unfavorable	0.0231665	unfavorable	0.0202198	/	Hypomethylated in L3	No significant change
ENSG00000281103.1	TRG-AS1	-0.8674	0.000145443	0.000739326	Downregulated in tumor	non-significant	0.971104	non-significant	0.2381	/	No methylation data	Downregulated in TP53-mutant GC
ENSG00000229931.1	AL137003.1	-0.683912	0.000145889	0.000741121	Downregulated in tumor	non-significant	0.750199	unfavorable	0.0106813	/	Not significant	No significant change
ENSG00000280254.1	AC233723.2	-0.510148	0.00014747	0.000747717	Downregulated in tumor	unfavorable	0.037286	unfavorable	0.00696911	/	Not significant	No significant change
ENSG00000280054.1	AC004241.5	-0.730237	0.000150073	0.000758381	Downregulated in tumor	non-significant	0.713757	non-significant	0.177601	/	No methylation data	No significant change
MSTRG.188806	FLORA.GC6313	-0.995997	0.000150336	0.000759096	Downregulated in tumor	non-significant	0.508097	non-significant	0.0978264	/	No methylation data	No significant change
ENSG00000263970.1	AP001094.1	-1.10931	0.000151039	0.000761673	Downregulated in tumor	non-significant	0.448077	non-significant	0.311208	/	No methylation data	No significant change
ENSG00000260400.1	AL513534.1	-0.649579	0.000153038	0.000770532	Downregulated in tumor	non-significant	0.25005	unfavorable	0.0359922	/	No methylation data	No significant change
ENSG00000253364.2	AL928742.1	-1.58395	0.000156441	0.000785671	Downregulated in tumor	non-significant	0.98957	non-significant	0.135047	/	No methylation data	Downregulated in TP53-mutant GC
MSTRG.53876	FLORA.GC1824	-0.843955	0.000165069	0.000823528	Downregulated in tumor	non-significant	0.0739489	unfavorable	0.00441263	/	No methylation data	Downregulated in TP53-mutant GC
ENSG00000283103.1	AC010642.2	-0.556762	0.000167693	0.000833738	Downregulated in tumor	non-significant	0.715432	non-significant	0.196085	/	Not significant	Downregulated in TP53-mutant GC
ENSG00000270058.1	AC040170.1	-0.844788	0.000169183	0.000839303	Downregulated in tumor	non-significant	0.692945	non-significant	0.0634286	/	No methylation data	Downregulated in TP53-mutant GC
ENSG00000272092.1	AC087623.3	-0.635525	0.000171543	0.000849153	Downregulated in tumor	non-significant	0.575092	non-significant	0.245102	/	Not significant	No significant change
MSTRG.4666	FLORA.GC250	-0.918945	0.000172323	0.000851686	Downregulated in tumor	non-significant	0.274741	unfavorable	0.0320293	/	Hypomethylated in L3	Downregulated in TP53-mutant GC
ENSG00000261183.5	SPINT1-AS1	-0.699323	0.000174748	0.000861795	Downregulated in tumor	non-significant	0.592404	non-significant	0.120712	/	Hypomethylated in L3	No significant change
MSTRG.110957	FLORA.GC3617	-0.93818	0.000176003	0.000867176	Downregulated in tumor	non-significant	0.105916	non-significant	0.0650259	/	Not significant	No significant change
ENSG00000272482.1	AC254633.1	-0.851875	0.000179113	0.000880582	Downregulated in tumor	non-significant	0.0920974	unfavorable	0.00697845	/	No methylation data	No significant change
ENSG00000247095.2	MIR210HG	-0.895484	0.000181729	0.000890411	Downregulated in tumor	non-significant	0.81169	non-significant	0.145036	/	Hypomethylated in L3	No significant change
ENSG00000280032.1	AP002800.1	-1.07351	0.000182681	0.000893971	Downregulated in tumor	non-significant	0.969737	non-significant	0.135608	/	Not significant	No significant change
ENSG00000167046.4	AL357033.1	-1.06775	0.000186678	0.000910725	Downregulated in tumor	non-significant	0.191595	favorable	0.0433544	/	Not significant	No significant change
MSTRG.3035	FLORA.GC163	-1.02815	0.000188589	0.000918317	Downregulated in tumor	non-significant	0.737367	non-significant	0.077267	/	No methylation data	No significant change
ENSG00000271040.1	AL390955.2	-0.779256	0.00019026	0.000923936	Downregulated in tumor	unfavorable	0.022454	unfavorable	0.00335372	/	Hypomethylated in L3	No significant change
ENSG00000280047.1	AC091825.1	-0.485654	0.000191953	0.000930448	Downregulated in tumor	non-significant	0.0727082	unfavorable	0.0108008	/	No methylation data	Downregulated in TP53-mutant GC
ENSG00000228395.1	AL356481.1	-0.535955	0.000194599	0.000940117	Downregulated in tumor	non-significant	0.899702	non-significant	0.26188	/	Not significant	No significant change
MSTRG.235032	FLORA.GC7360	-1.56575	0.000195097	0.000941605	Downregulated in tumor	non-significant	0.893057	non-significant	0.159305	/	No methylation data	Downregulated in TP53-mutant GC
ENSG00000239911.2	PRKAG2-AS1	-0.872063	0.000195144	0.000941605	Downregulated in tumor	non-significant	0.0775415	unfavorable	0.00947767	/	Hypomethylated in L3	Upregulated in TP53-mutant GC
ENSG00000223764.2	AL645608.1	-0.672582	0.000198331	0.000956112	Downregulated in tumor	non-significant	0.330443	non-significant	0.0645374	/	Hypomethylated in L3	No significant change
ENSG00000233230.1	AC079807.2	-0.491782	0.000199834	0.000962476	Downregulated in tumor	non-significant	0.476606	favorable	2.1785e-05	/	Not significant	No significant change
ENSG00000225742.5	LINC02036	-1.62715	0.000209072	0.00099909	Downregulated in tumor	non-significant	0.409785	non-significant	0.321112	/	Hypomethylated in L3	Downregulated in TP53-mutant GC
ENSG00000215374.5	FAM66B	-0.967717	0.00021313	0.00101447	Downregulated in tumor	non-significant	0.545983	non-significant	0.162795	/	Hypomethylated in L3	Downregulated in TP53-mutant GC
MSTRG.165399	FLORA.GC5580	-1.24497	0.000220703	0.00104523	Downregulated in tumor	non-significant	0.418775	non-significant	0.181892	/	Not significant	No significant change
MSTRG.306951	FLORA.GC9504	-1.21035	0.000226485	0.00106751	Downregulated in tumor	non-significant	0.696694	unfavorable	0.00788559	/	Hypomethylated in L3	Downregulated in TP53-mutant GC
MSTRG.202875	FLORA.GC6724	-0.439334	0.00022768	0.00107155	Downregulated in tumor	non-significant	0.987835	non-significant	0.111721	/	No methylation data	No significant change
ENSG00000233429.9	HOTAIRM1	-0.634269	0.000228751	0.001075	Downregulated in tumor	non-significant	0.368113	favorable	0.030275	/	Hypomethylated in L3	Upregulated in TP53-mutant GC
MSTRG.247318	FLORA.GC7573	-1.33335	0.00023345	0.00109449	Downregulated in tumor	non-significant	0.570355	favorable	0.0453226	/	No methylation data	No significant change
MSTRG.276185	FLORA.GC8537	-1.32281	0.000233532	0.00109455	Downregulated in tumor	non-significant	0.371982	favorable	0.018197	/	No methylation data	No significant change
ENSG00000254343.2	AC091563.1	-0.671287	0.000234494	0.00109752	Downregulated in tumor	non-significant	0.663172	non-significant	0.252237	/	No methylation data	No significant change
ENSG00000258708.1	SLC25A21-AS1	-0.939254	0.000242699	0.0011325	Downregulated in tumor	non-significant	0.631993	unfavorable	0.0192017	/	Hypomethylated in L3	No significant change
ENSG00000260077.1	AC104794.2	-0.592535	0.000250144	0.00116314	Downregulated in tumor	non-significant	0.315821	unfavorable	0.0212778	/	Hypomethylated in L3	No significant change
ENSG00000279583.1	AC009086.3	-0.492559	0.000251892	0.00116989	Downregulated in tumor	non-significant	0.695358	favorable	0.000408476	/	No methylation data	No significant change
MSTRG.311262	FLORA.GC9643	-0.675919	0.000253717	0.00117705	Downregulated in tumor	non-significant	0.499387	non-significant	0.0597353	/	Hypomethylated in L3	No significant change
MSTRG.223783	FLORA.GC7079	-0.839243	0.000260939	0.00120696	Downregulated in tumor	non-significant	0.230211	unfavorable	0.0351708	/	Hypomethylated in L3	No significant change
ENSG00000258655.2	ARHGAP5-AS1	-0.667471	0.000268094	0.00123431	Downregulated in tumor	non-significant	0.277889	unfavorable	0.0342046	/	Not significant	Upregulated in TP53-mutant GC
ENSG00000283352.1	AL021368.4	-0.442552	0.000283448	0.0012956	Downregulated in tumor	non-significant	0.782108	favorable	0.0406283	/	Not significant	No significant change
MSTRG.262622	FLORA.GC8018	-0.655253	0.000284533	0.00129927	Downregulated in tumor	non-significant	0.13323	non-significant	0.166124	/	No methylation data	No significant change
ENSG00000249684.5	AC106795.2	-0.902883	0.000290661	0.00132286	Downregulated in tumor	non-significant	0.543619	non-significant	0.147481	/	No methylation data	No significant change
ENSG00000266904.5	LINC00663	-0.466308	0.000293313	0.00133272	Downregulated in tumor	non-significant	0.825944	favorable	0.00280409	/	No methylation data	Downregulated in TP53-mutant GC
ENSG00000273437.1	AC108673.3	-0.577642	0.000297436	0.00134789	Downregulated in tumor	non-significant	0.597354	non-significant	0.0596537	/	Not significant	No significant change
MSTRG.144743	FLORA.GC4870	-0.409769	0.000298217	0.001351	Downregulated in tumor	non-significant	0.545164	non-significant	0.0938918	/	No methylation data	No significant change
ENSG00000280331.1	AC061999.1	-0.69116	0.000298389	0.00135105	Downregulated in tumor	non-significant	0.113235	unfavorable	0.0359887	/	No methylation data	No significant change
ENSG00000259444.1	AL161669.1	-0.889436	0.000301412	0.00136371	Downregulated in tumor	non-significant	0.718196	non-significant	0.0604471	/	No methylation data	No significant change
ENSG00000274828.1	AC068473.5	-0.51662	0.000308612	0.0013906	Downregulated in tumor	non-significant	0.702157	unfavorable	0.00895432	/	Not significant	No significant change
ENSG00000259685.2	AC092769.1	-1.21795	0.000315618	0.00141734	Downregulated in tumor	non-significant	0.175969	favorable	0.000178635	/	Hypomethylated in L3	No significant change
ENSG00000233093.5	LINC00892	-0.898573	0.000327418	0.00146041	Downregulated in tumor	non-significant	0.793871	non-significant	0.164442	/	No methylation data	Downregulated in TP53-mutant GC
MSTRG.172774	FLORA.GC5846	-0.808437	0.000328586	0.00146479	Downregulated in tumor	non-significant	0.561495	non-significant	0.155641	/	No methylation data	Downregulated in TP53-mutant GC
ENSG00000197291.8	RAMP2-AS1	-0.836531	0.000331332	0.00147541	Downregulated in tumor	non-significant	0.615589	non-significant	0.0636759	/	Hypomethylated in L3	No significant change
ENSG00000225889.7	AC012368.1	-0.677285	0.000336367	0.00149319	Downregulated in tumor	non-significant	0.907844	non-significant	0.339373	/	Not significant	No significant change
MSTRG.252864	FLORA.GC7810	-1.06588	0.000354825	0.00156549	Downregulated in tumor	non-significant	0.416437	favorable	0.0303142	/	Not significant	No significant change
ENSG00000251141.5	AC093297.2	-0.906855	0.000356004	0.00156895	Downregulated in tumor	non-significant	0.0666913	unfavorable	0.0147326	/	Not significant	No significant change
ENSG00000238120.1	LINC01589	-1.02005	0.000356981	0.00157238	Downregulated in tumor	non-significant	0.169744	unfavorable	0.0307506	/	No methylation data	No significant change
ENSG00000255198.4	SNHG9	-0.704974	0.000356886	0.00157238	Downregulated in tumor	non-significant	0.400146	favorable	0.0122496	/	Not significant	No significant change
ENSG00000235576.1	LINC01871	-0.958476	0.000357132	0.00157261	Downregulated in tumor	non-significant	0.120875	favorable	0.0234331	/	No methylation data	Downregulated in TP53-mutant GC
ENSG00000255052.4	FAM66D	-0.959351	0.000358839	0.00157794	Downregulated in tumor	non-significant	0.290952	non-significant	0.173459	/	Hypomethylated in L3	Downregulated in TP53-mutant GC
ENSG00000215014.4	AL645728.1	-0.399058	0.000366154	0.00160344	Downregulated in tumor	non-significant	0.767088	non-significant	0.0667079	/	Not significant	No significant change
ENSG00000271584.2	LINC02550	-0.981782	0.000369303	0.00161589	Downregulated in tumor	non-significant	0.179087	unfavorable	0.0149837	/	No methylation data	No significant change
ENSG00000249673.6	NOP14-AS1	-0.490311	0.000379631	0.00165288	Downregulated in tumor	non-significant	0.425475	non-significant	0.0908399	/	Not significant	No significant change
ENSG00000267259.1	AC061975.7	-1.13595	0.000381462	0.00165903	Downregulated in tumor	unfavorable	0.015894	non-significant	0.0834364	/	No methylation data	No significant change
MSTRG.251167	FLORA.GC7713	-0.531032	0.000391572	0.00169557	Downregulated in tumor	non-significant	0.817091	non-significant	0.170438	/	No methylation data	Downregulated in TP53-mutant GC
MSTRG.193695	FLORA.GC6456	-0.856828	0.000402312	0.00173356	Downregulated in tumor	non-significant	0.136408	unfavorable	0.0151331	/	No methylation data	No significant change
ENSG00000272447.1	AL135925.1	-0.44157	0.000406682	0.00174906	Downregulated in tumor	non-significant	0.0761166	non-significant	0.133793	/	No methylation data	No significant change
ENSG00000259054.1	LINC02332	-1.07805	0.000411194	0.00176464	Downregulated in tumor	non-significant	0.242917	unfavorable	0.0160588	/	No methylation data	No significant change
ENSG00000255364.1	SMILR	-1.96323	0.000425096	0.00181449	Downregulated in tumor	non-significant	0.162976	non-significant	0.157705	/	No methylation data	No significant change
ENSG00000176728.7	TTTY14	-1.72614	0.000437728	0.00185991	Downregulated in tumor	non-significant	0.377639	unfavorable	0.00638444	/	Not significant	No significant change
ENSG00000283907.1	AD000090.1	-1.2616	0.000439032	0.00186445	Downregulated in tumor	non-significant	0.43223	favorable	0.0212784	/	No methylation data	No significant change
ENSG00000279469.1	AC109454.4	-0.594152	0.000441795	0.00187368	Downregulated in tumor	non-significant	0.224624	unfavorable	0.0173513	/	No methylation data	No significant change
MSTRG.180639	FLORA.GC6159	-0.485864	0.000458121	0.00193928	Downregulated in tumor	non-significant	0.315608	non-significant	0.05766	/	No methylation data	Downregulated in TP53-mutant GC
ENSG00000255455.2	AP003486.1	-0.532708	0.000466707	0.00197037	Downregulated in tumor	non-significant	0.438973	non-significant	0.0595777	/	No methylation data	No significant change
ENSG00000272715.1	AL157904.1	-0.90047	0.000481405	0.00202155	Downregulated in tumor	non-significant	0.901229	unfavorable	0.00286543	/	Not significant	No significant change
ENSG00000249279.5	LINC02057	-1.33917	0.000491767	0.00205811	Downregulated in tumor	non-significant	0.139537	unfavorable	0.024803	/	Not significant	No significant change
ENSG00000273971.1	AC009163.6	-1.69142	0.000495859	0.00207086	Downregulated in tumor	non-significant	0.133508	non-significant	0.268929	/	No methylation data	No significant change
ENSG00000265519.1	AC015922.3	-0.774338	0.000496304	0.00207187	Downregulated in tumor	non-significant	0.485412	favorable	0.0154933	/	No methylation data	No significant change
ENSG00000231437.3	LINC01750	-0.85412	0.000507587	0.00211096	Downregulated in tumor	non-significant	0.250966	non-significant	0.101729	/	Hypomethylated in L3	Downregulated in TP53-mutant GC
ENSG00000254024.1	AP001207.3	-1.52535	0.00050821	0.00211244	Downregulated in tumor	unfavorable	0.00248112	unfavorable	0.010765	/	Hypomethylated in L3	Upregulated in TP53-mutant GC
MSTRG.278366	FLORA.GC8596	-0.704212	0.000511923	0.0021262	Downregulated in tumor	non-significant	0.414043	non-significant	0.0868524	/	Not significant	No significant change
ENSG00000251179.1	TMEM92-AS1	-0.767531	0.000512264	0.00212706	Downregulated in tumor	non-significant	0.837628	unfavorable	0.0398809	/	No methylation data	No significant change
ENSG00000248932.5	AC097103.2	-0.537838	0.00052243	0.0021637	Downregulated in tumor	non-significant	0.801945	unfavorable	0.0449016	/	Hypomethylated in L3	No significant change
ENSG00000259704.1	AC124248.1	-0.898945	0.000529251	0.00218681	Downregulated in tumor	non-significant	0.920692	non-significant	0.158098	/	Not significant	Upregulated in TP53-mutant GC
ENSG00000224848.1	AL589843.1	-0.944443	0.000539097	0.00221874	Downregulated in tumor	unfavorable	0.0240917	unfavorable	0.0131921	/	Not significant	No significant change
ENSG00000247516.6	MIR4458HG	-0.73696	0.000542309	0.00222793	Downregulated in tumor	non-significant	0.785745	favorable	0.0425485	/	Hypomethylated in L3	No significant change
ENSG00000222001.2	AC106876.1	-1.11523	0.000543933	0.00223343	Downregulated in tumor	non-significant	0.82245	non-significant	0.0956567	/	Not significant	Upregulated in TP53-mutant GC
ENSG00000271576.1	AL359504.2	-0.962653	0.000545431	0.002239	Downregulated in tumor	non-significant	0.964977	non-significant	0.244238	/	Hypomethylated in L3	No significant change
ENSG00000260704.1	LINC00543	-0.92921	0.000563036	0.00230056	Downregulated in tumor	non-significant	0.38356	favorable	0.0400378	/	Not significant	Upregulated in TP53-mutant GC
MSTRG.129783	FLORA.GC4331	-0.540213	0.000571611	0.0023314	Downregulated in tumor	non-significant	0.778845	non-significant	0.172056	/	No methylation data	No significant change
ENSG00000260461.1	AL133355.1	-0.499043	0.000576636	0.00234707	Downregulated in tumor	non-significant	0.438112	unfavorable	0.0108398	/	No methylation data	Downregulated in TP53-mutant GC
ENSG00000273061.1	CDC37L1-AS1	-0.584495	0.00057996	0.00235697	Downregulated in tumor	non-significant	0.470948	favorable	0.000623213	/	Not significant	No significant change
MSTRG.18572	FLORA.GC738	-0.871532	0.000588235	0.00238328	Downregulated in tumor	non-significant	0.330405	non-significant	0.135688	/	Not significant	No significant change
ENSG00000226386.1	PARD3-AS1	-0.908866	0.000595516	0.00240663	Downregulated in tumor	non-significant	0.887706	non-significant	0.225115	/	Not significant	Upregulated in TP53-mutant GC
ENSG00000261578.1	AP003119.3	-0.649355	0.000595701	0.00240677	Downregulated in tumor	non-significant	0.761112	non-significant	0.0600891	/	No methylation data	No significant change
ENSG00000248596.7	AC139491.2	-1.25436	0.000600259	0.00242271	Downregulated in tumor	non-significant	0.457238	unfavorable	0.0226337	/	No methylation data	Downregulated in TP53-mutant GC
ENSG00000278175.3	GLIDR	-0.528136	0.000627894	0.00251316	Downregulated in tumor	non-significant	0.779182	non-significant	0.337171	/	Hypomethylated in L3	No significant change
ENSG00000229558.2	SACS-AS1	-1.22413	0.000632934	0.00253014	Downregulated in tumor	non-significant	0.625157	non-significant	0.123902	/	No methylation data	No significant change
MSTRG.128799	FLORA.GC4234	-0.878323	0.000681816	0.00269836	Downregulated in tumor	non-significant	0.617883	unfavorable	0.0398628	/	No methylation data	No significant change
ENSG00000267364.1	AC022706.1	-0.762716	0.000692026	0.00273059	Downregulated in tumor	non-significant	0.876478	unfavorable	0.0338647	/	No methylation data	Downregulated in TP53-mutant GC
MSTRG.88462	FLORA.GC2796	-0.901206	0.000700916	0.00275813	Downregulated in tumor	non-significant	0.826883	non-significant	0.143202	/	No methylation data	Downregulated in TP53-mutant GC
MSTRG.128788	FLORA.GC4230	-0.860024	0.000720395	0.00282428	Downregulated in tumor	non-significant	0.680335	non-significant	0.176735	/	No methylation data	No significant change
MSTRG.94435	FLORA.GC2995	-1.91181	0.000732481	0.00286184	Downregulated in tumor	non-significant	0.321433	unfavorable	0.0202556	/	No methylation data	No significant change
ENSG00000237807.3	AC022034.2	-1.01376	0.000759615	0.00294723	Downregulated in tumor	non-significant	0.754912	non-significant	0.0764479	/	No methylation data	Downregulated in TP53-mutant GC
ENSG00000225938.1	AL109741.1	-0.682324	0.000773524	0.0029922	Downregulated in tumor	non-significant	0.249389	unfavorable	0.00640226	/	Not significant	Downregulated in TP53-mutant GC
ENSG00000277491.1	AC087392.5	-0.618724	0.000785071	0.00303067	Downregulated in tumor	non-significant	0.503376	non-significant	0.0530441	/	No methylation data	Downregulated in TP53-mutant GC
MSTRG.94159	FLORA.GC2980	-1.67628	0.000793471	0.00305592	Downregulated in tumor	non-significant	0.647572	unfavorable	0.00296238	/	No methylation data	No significant change
MSTRG.128956	FLORA.GC4256	-0.486601	0.000802649	0.00308651	Downregulated in tumor	non-significant	0.0546545	favorable	0.00487245	/	No methylation data	Downregulated in TP53-mutant GC
MSTRG.332418	FLORA.GC10164	-0.736205	0.000832668	0.00318037	Downregulated in tumor	non-significant	0.68513	non-significant	0.261045	/	No methylation data	Downregulated in TP53-mutant GC
ENSG00000256073.3	URB1-AS1	-0.511448	0.000833197	0.00318163	Downregulated in tumor	non-significant	0.387196	unfavorable	0.0287673	/	Hypomethylated in L3	No significant change
ENSG00000196167.9	COLCA1	-0.944768	0.000842196	0.00321039	Downregulated in tumor	non-significant	0.0529585	favorable	0.041772	/	Not significant	No significant change
MSTRG.94211	FLORA.GC2983	-1.30655	0.000856987	0.00326305	Downregulated in tumor	non-significant	0.266943	unfavorable	0.0294518	/	No methylation data	Downregulated in TP53-mutant GC
ENSG00000272888.5	LINC01578	-0.524912	0.000883944	0.00335282	Downregulated in tumor	non-significant	0.585505	favorable	0.000212985	/	Not significant	No significant change
ENSG00000230490.2	AL139383.1	-0.680222	0.000895307	0.00338944	Downregulated in tumor	non-significant	0.285908	non-significant	0.128546	/	Not significant	No significant change
MSTRG.234123	FLORA.GC7337	-1.40941	0.000900143	0.0034045	Downregulated in tumor	non-significant	0.858512	non-significant	0.0776309	/	No methylation data	No significant change
ENSG00000259747.1	AC104261.1	-1.06102	0.000927647	0.00349432	Downregulated in tumor	non-significant	0.668574	unfavorable	0.0357264	/	No methylation data	No significant change
ENSG00000251359.4	WWC2-AS2	-0.674956	0.000933344	0.0035075	Downregulated in tumor	non-significant	0.164218	unfavorable	0.0110728	/	Hypomethylated in L3	No significant change
ENSG00000278989.1	AP001148.1	-0.605092	0.000952854	0.00356646	Downregulated in tumor	non-significant	0.916055	non-significant	0.252262	/	No methylation data	No significant change
ENSG00000278611.1	AC008567.3	-0.682697	0.000978296	0.00364925	Downregulated in tumor	non-significant	0.403409	non-significant	0.0868908	/	Hypomethylated in L3	Upregulated in TP53-mutant GC
MSTRG.172197	FLORA.GC5822	-0.928694	0.000997189	0.00370879	Downregulated in tumor	non-significant	0.727182	favorable	0.0345083	/	No methylation data	No significant change
ENSG00000247556.6	OIP5-AS1	-0.321512	0.00101313	0.00376174	Downregulated in tumor	non-significant	0.560101	non-significant	0.0570107	/	Not significant	Downregulated in TP53-mutant GC
ENSG00000245812.2	LINC02202	-0.687546	0.00101785	0.00377412	Downregulated in tumor	non-significant	0.0731378	unfavorable	0.000471624	/	Not significant	Downregulated in TP53-mutant GC
ENSG00000260331.1	AC079148.1	-0.597049	0.00107112	0.00394218	Downregulated in tumor	non-significant	0.173996	unfavorable	0.0305539	/	No methylation data	No significant change
ENSG00000188242.4	PP7080	-1.02414	0.00107404	0.00395109	Downregulated in tumor	non-significant	0.308886	non-significant	0.0554434	/	Hypomethylated in L3	No significant change
ENSG00000230587.1	AC093609.1	-0.744182	0.00109069	0.0039966	Downregulated in tumor	non-significant	0.548699	non-significant	0.217485	/	No methylation data	No significant change
ENSG00000225439.2	BOLA3-AS1	-0.764365	0.00109232	0.00400073	Downregulated in tumor	unfavorable	0.0458887	unfavorable	0.0068237	/	Hypomethylated in L3	No significant change
MSTRG.3371	FLORA.GC176	-1.02495	0.00110978	0.0040553	Downregulated in tumor	non-significant	0.64089	favorable	0.0466577	/	No methylation data	No significant change
ENSG00000260253.1	AC084262.1	-1.07357	0.00111891	0.0040802	Downregulated in tumor	non-significant	0.758438	non-significant	0.0714575	/	Hypomethylated in L3	No significant change
ENSG00000283196.1	AC006453.2	-0.647934	0.00112799	0.00410878	Downregulated in tumor	non-significant	0.344977	non-significant	0.073552	/	No methylation data	No significant change
ENSG00000247828.7	TMEM161B-AS1	-0.382695	0.00114647	0.00416255	Downregulated in tumor	non-significant	0.277386	favorable	0.0157415	/	Not significant	No significant change
MSTRG.16622	FLORA.GC676	-0.464818	0.00114784	0.00416656	Downregulated in tumor	non-significant	0.972983	unfavorable	0.0125233	/	No methylation data	No significant change
ENSG00000260448.5	LCMT1-AS1	-0.574489	0.00119505	0.0042999	Downregulated in tumor	non-significant	0.57182	non-significant	0.0943017	/	Hypomethylated in L3	No significant change
ENSG00000269900.3	RMRP	-1.139	0.00120374	0.0043279	Downregulated in tumor	non-significant	0.846333	non-significant	0.0501127	/	No methylation data	No significant change
ENSG00000270177.1	AC104109.2	-0.445846	0.0012085	0.00434305	Downregulated in tumor	non-significant	0.712277	non-significant	0.0518725	/	Hypomethylated in L3	No significant change
ENSG00000272288.5	AL451165.2	-0.523626	0.00121053	0.00434739	Downregulated in tumor	non-significant	0.394497	non-significant	0.0574311	/	Hypomethylated in L3	Upregulated in TP53-mutant GC
MSTRG.108603	FLORA.GC3500	-0.364738	0.00121511	0.0043589	Downregulated in tumor	non-significant	0.629915	non-significant	0.142515	/	No methylation data	No significant change
ENSG00000256248.1	AC134511.1	-1.03212	0.00121836	0.00436958	Downregulated in tumor	non-significant	0.42364	non-significant	0.181107	/	Hypomethylated in L3	No significant change
ENSG00000272986.1	AC009570.1	-0.71982	0.00123604	0.00442297	Downregulated in tumor	non-significant	0.982589	non-significant	0.171651	/	Not significant	Upregulated in TP53-mutant GC
MSTRG.175041	FLORA.GC6006	-0.682879	0.00129286	0.0046011	Downregulated in tumor	non-significant	0.386344	non-significant	0.201841	/	No methylation data	Upregulated in TP53-mutant GC
ENSG00000176840.11	MIR7-3HG	-1.18033	0.001308	0.00464279	Downregulated in tumor	non-significant	0.39221	non-significant	0.172755	/	Hypomethylated in L3	No significant change
MSTRG.33254	FLORA.GC1216	-0.450899	0.00139931	0.00492506	Downregulated in tumor	non-significant	0.724047	favorable	0.0121951	/	No methylation data	Downregulated in TP53-mutant GC
ENSG00000243004.5	AC005062.1	-0.587354	0.00141926	0.00498199	Downregulated in tumor	non-significant	0.883501	non-significant	0.0972701	/	Not significant	Upregulated in TP53-mutant GC
ENSG00000272777.1	AC019131.2	-0.46602	0.00147525	0.00514781	Downregulated in tumor	non-significant	0.147475	unfavorable	0.00123335	/	No methylation data	No significant change
ENSG00000250155.1	AC008957.1	-1.07413	0.00148832	0.00517747	Downregulated in tumor	non-significant	0.360427	non-significant	0.158215	/	Hypomethylated in L3	No significant change
ENSG00000281333.1	AC024941.2	-0.687597	0.00148975	0.00518133	Downregulated in tumor	non-significant	0.806222	non-significant	0.0682515	/	Not significant	No significant change
ENSG00000236618.2	PITPNA-AS1	-0.49442	0.00150201	0.00521633	Downregulated in tumor	non-significant	0.800077	favorable	0.0289937	/	No methylation data	No significant change
ENSG00000260231.1	JHDM1D-AS1	-0.584009	0.00152299	0.00528074	Downregulated in tumor	non-significant	0.35074	non-significant	0.0845614	/	Not significant	Upregulated in TP53-mutant GC
ENSG00000259420.5	AC046168.2	-1.24851	0.00153251	0.00530461	Downregulated in tumor	non-significant	0.751831	non-significant	0.179353	/	Hypomethylated in L3	Upregulated in TP53-mutant GC
MSTRG.251659	FLORA.GC7724	-0.459844	0.0015416	0.00533243	Downregulated in tumor	non-significant	0.422041	non-significant	0.111745	/	No methylation data	No significant change
ENSG00000258056.2	AC009779.2	-0.419364	0.00160025	0.00550171	Downregulated in tumor	non-significant	0.683719	unfavorable	0.0348429	/	Hypomethylated in L3	No significant change
ENSG00000246100.3	LINC00900	-0.660688	0.00161437	0.00554668	Downregulated in tumor	unfavorable	0.0328969	unfavorable	0.000618739	/	Hypomethylated in L3	Downregulated in TP53-mutant GC
ENSG00000222020.2	AC062017.1	-0.568847	0.00164534	0.00564208	Downregulated in tumor	non-significant	0.994295	non-significant	0.131429	/	Not significant	No significant change
MSTRG.320295	FLORA.GC9848	-0.385738	0.0016644	0.0056866	Downregulated in tumor	non-significant	0.726241	non-significant	0.0810296	/	No methylation data	No significant change
ENSG00000175773.12	AP002986.1	-0.503812	0.00166367	0.0056866	Downregulated in tumor	non-significant	0.716412	non-significant	0.120106	/	Not significant	No significant change
ENSG00000271926.1	AC008972.1	-0.718512	0.00172734	0.00588345	Downregulated in tumor	non-significant	0.346897	favorable	0.0479246	/	No methylation data	No significant change
ENSG00000230555.2	AL450326.1	-0.498074	0.00174213	0.00591772	Downregulated in tumor	non-significant	0.406021	non-significant	0.0969297	/	No methylation data	Downregulated in TP53-mutant GC
ENSG00000230148.8	HOXB-AS1	-0.532864	0.00174611	0.00592946	Downregulated in tumor	non-significant	0.151751	unfavorable	0.0159646	/	Not significant	No significant change
MSTRG.301897	FLORA.GC9311	-0.70237	0.00177635	0.00602236	Downregulated in tumor	non-significant	0.167708	non-significant	0.0821312	/	No methylation data	No significant change
ENSG00000248866.1	USP46-AS1	-0.408616	0.00178334	0.00603702	Downregulated in tumor	non-significant	0.957758	non-significant	0.0995956	/	Hypomethylated in L3	No significant change
MSTRG.14543	FLORA.GC606	-0.801081	0.00180091	0.00608095	Downregulated in tumor	non-significant	0.821558	favorable	0.0183734	/	No methylation data	No significant change
ENSG00000272354.1	AC092354.1	-0.743929	0.00183052	0.0061678	Downregulated in tumor	non-significant	0.218406	non-significant	0.142546	/	No methylation data	Downregulated in TP53-mutant GC
ENSG00000154537.4	FAM27C	-0.745365	0.00185084	0.00622416	Downregulated in tumor	non-significant	0.732297	non-significant	0.214086	/	No methylation data	No significant change
ENSG00000260101.1	AC008074.3	-0.580006	0.00185213	0.00622608	Downregulated in tumor	non-significant	0.21491	non-significant	0.0546471	/	Not significant	Downregulated in TP53-mutant GC
MSTRG.165466	FLORA.GC5585	-1.28808	0.00185272	0.00622673	Downregulated in tumor	non-significant	0.149079	non-significant	0.0524859	/	No methylation data	Downregulated in TP53-mutant GC
MSTRG.89304	FLORA.GC2820	-0.971763	0.00186389	0.00626163	Downregulated in tumor	non-significant	0.377621	non-significant	0.174827	/	Not significant	No significant change
ENSG00000257221.3	AC007569.1	-0.795683	0.00187818	0.00630297	Downregulated in tumor	non-significant	0.864019	non-significant	0.061424	/	Not significant	No significant change
ENSG00000232613.6	AC007386.2	-0.781777	0.00191021	0.00638614	Downregulated in tumor	non-significant	0.65213	non-significant	0.25015	/	No methylation data	No significant change
ENSG00000245556.2	SCAMP1-AS1	-0.328435	0.00193883	0.00646492	Downregulated in tumor	non-significant	0.853126	non-significant	0.194449	/	Not significant	No significant change
ENSG00000274265.4	AC245297.3	-0.573593	0.00195427	0.00650741	Downregulated in tumor	non-significant	0.193449	unfavorable	0.0484966	/	Hypomethylated in L3	No significant change
ENSG00000231249.1	ITPR1-AS1	-0.68273	0.00205416	0.00680576	Downregulated in tumor	non-significant	0.46865	non-significant	0.117148	/	Not significant	No significant change
ENSG00000259877.2	AC009113.1	-0.385246	0.00208215	0.00688269	Downregulated in tumor	non-significant	0.658235	favorable	0.00218043	/	Not significant	No significant change
ENSG00000263050.1	AC090617.6	-0.402789	0.00210153	0.00693518	Downregulated in tumor	non-significant	0.370142	unfavorable	0.0311709	/	No methylation data	No significant change
ENSG00000251381.7	LINC00958	-1.49213	0.00211789	0.00697757	Downregulated in tumor	non-significant	0.704128	non-significant	0.305129	/	Not significant	Upregulated in TP53-mutant GC
ENSG00000180712.3	LINC02363	-0.667226	0.00218048	0.00715701	Downregulated in tumor	non-significant	0.164289	favorable	0.00317542	/	Not significant	No significant change
ENSG00000248559.1	AC109454.2	-0.381104	0.00225268	0.00735445	Downregulated in tumor	non-significant	0.882824	non-significant	0.054971	/	No methylation data	No significant change
MSTRG.128928	FLORA.GC4254	-0.99235	0.00230043	0.00749184	Downregulated in tumor	non-significant	0.0514909	favorable	0.00123634	/	No methylation data	No significant change
MSTRG.128842	FLORA.GC4239	-0.302711	0.00236852	0.00767603	Downregulated in tumor	non-significant	0.0896657	favorable	0.00419995	/	Hypermethylated in L3	No significant change
ENSG00000233117.2	LINC00702	-1.08838	0.00238979	0.00773194	Downregulated in tumor	non-significant	0.83074	unfavorable	0.00513073	/	No methylation data	Downregulated in TP53-mutant GC
ENSG00000214145.6	LINC00887	-0.885862	0.00240646	0.00777812	Downregulated in tumor	non-significant	0.888772	non-significant	0.133854	/	Hypomethylated in L3	Upregulated in TP53-mutant GC
ENSG00000224307.1	AL161785.1	-0.65969	0.00244845	0.00789452	Downregulated in tumor	unfavorable	0.000408862	unfavorable	0.00214815	/	No methylation data	Downregulated in TP53-mutant GC
ENSG00000248774.1	AC097534.1	-0.647379	0.00246619	0.00794366	Downregulated in tumor	non-significant	0.988928	favorable	0.0438245	/	No methylation data	No significant change
ENSG00000224597.9	SVIL-AS1	-0.4122	0.00248299	0.00798804	Downregulated in tumor	non-significant	0.182671	unfavorable	0.00679608	/	Not significant	No significant change
ENSG00000267100.1	ILF3-AS1	-0.317858	0.00250087	0.0080423	Downregulated in tumor	non-significant	0.697181	non-significant	0.0954365	/	Not significant	No significant change
ENSG00000268555.1	AC123912.4	-1.3975	0.00254246	0.00815292	Downregulated in tumor	non-significant	0.827684	unfavorable	0.0382211	/	Hypomethylated in L3	No significant change
ENSG00000258137.5	AC079313.2	-1.17064	0.00257174	0.00822024	Downregulated in tumor	non-significant	0.572482	unfavorable	0.0327104	/	Not significant	No significant change
ENSG00000272971.1	AL365181.4	-1.11081	0.00257729	0.00823632	Downregulated in tumor	non-significant	0.986251	non-significant	0.265131	/	No methylation data	Upregulated in TP53-mutant GC
MSTRG.137563	FLORA.GC4670	-0.828037	0.002636	0.00838847	Downregulated in tumor	non-significant	0.807701	favorable	0.0106044	/	No methylation data	No significant change
ENSG00000250222.1	AC008443.5	-0.600002	0.00266234	0.00845984	Downregulated in tumor	non-significant	0.995521	favorable	0.0406051	/	No methylation data	No significant change
ENSG00000231535.5	LINC00278	-1.62542	0.00266847	0.00846971	Downregulated in tumor	non-significant	0.618515	unfavorable	0.0377269	/	No methylation data	No significant change
ENSG00000279923.1	AC022417.1	-0.433311	0.00267988	0.00850254	Downregulated in tumor	non-significant	0.477736	non-significant	0.0674532	/	No methylation data	Downregulated in TP53-mutant GC
ENSG00000226041.1	AC010745.1	-1.35643	0.00272074	0.00861495	Downregulated in tumor	non-significant	0.673754	non-significant	0.143487	/	No methylation data	No significant change
ENSG00000256185.1	AC055720.2	-0.580015	0.00276218	0.00872006	Downregulated in tumor	non-significant	0.199509	non-significant	0.287144	/	No methylation data	Downregulated in TP53-mutant GC
MSTRG.237395	FLORA.GC7391	-0.521745	0.00277069	0.00874521	Downregulated in tumor	non-significant	0.92777	non-significant	0.273745	/	No methylation data	No significant change
MSTRG.171226	FLORA.GC5753	-0.401108	0.00279414	0.00880346	Downregulated in tumor	non-significant	0.507737	favorable	0.0159798	/	No methylation data	No significant change
ENSG00000225399.4	AC121247.1	-0.579825	0.0027938	0.00880346	Downregulated in tumor	non-significant	0.608606	non-significant	0.0897916	/	No methylation data	No significant change
ENSG00000272695.1	GAS6-AS2	-0.644864	0.00282157	0.0088705	Downregulated in tumor	non-significant	0.750347	unfavorable	0.0131888	/	No methylation data	No significant change
ENSG00000278996.1	FP671120.1	-0.911111	0.00286767	0.00899228	Downregulated in tumor	non-significant	0.774972	non-significant	0.118256	/	No methylation data	No significant change
ENSG00000279278.1	AC245060.6	-0.447782	0.00291559	0.00910477	Downregulated in tumor	non-significant	0.847285	non-significant	0.106337	/	No methylation data	No significant change
ENSG00000272279.1	AL512329.2	-1.06766	0.00297438	0.0092559	Downregulated in tumor	non-significant	0.362536	non-significant	0.0973452	/	No methylation data	No significant change
ENSG00000241657.1	TRBV11-2	-0.927816	0.00300491	0.00934325	Downregulated in tumor	non-significant	0.812188	non-significant	0.0682243	/	No methylation data	Downregulated in TP53-mutant GC
MSTRG.175059	FLORA.GC6011	-0.68751	0.0030131	0.00936347	Downregulated in tumor	unfavorable	0.0235524	favorable	0.00993284	/	Hypomethylated in L3	Downregulated in TP53-mutant GC
ENSG00000243701.5	DUBR	-0.536855	0.00309888	0.00958846	Downregulated in tumor	non-significant	0.500857	unfavorable	0.0201656	/	Hypomethylated in L3	No significant change
ENSG00000269893.6	SNHG8	-0.4238	0.00313724	0.0096845	Downregulated in tumor	non-significant	0.261738	non-significant	0.0655294	/	No methylation data	No significant change
ENSG00000179523.4	EIF3J-AS1	-0.265487	0.00314027	0.00968818	Downregulated in tumor	non-significant	0.842719	unfavorable	0.0209569	/	Hypomethylated in L3	Upregulated in TP53-mutant GC
ENSG00000227591.5	AL031316.1	-0.792996	0.00323408	0.00993899	Downregulated in tumor	unfavorable	0.0477027	unfavorable	0.00513788	/	Hypomethylated in L3	No significant change
