# Supplementary material for: Classifying gastric cancer using FLORA reveals clinically relevant molecular subtypes and highlights LINC01614 as a biomarker for patient prognosis
Source: Oncogene. 2021 Mar 19;40(16):2898–909. doi: 10.1038/s41388-021-01743-3 (PMC8062268; doi:10.1038/s41388-021-01743-3)
Supplement: Supplementary file 6 — Table S4 [file 41388_2021_1743_MOESM6_ESM.xlsx]

## Sheet: Sheet1
Table S4. Clinical and subtype information of GC patients in the ACRG cohort. The lncRNA-based subtype was predicted by SVM model. Samples with low prediction accuracy are noted as NA.
Sample_Id	Sex	Age	EBV ISH 0: negative 1: positive NA: Not available (no available tumor blocks)	LAUREN 1=intestinal, 2=diffuse, 3=mixed	stage(TNM): T	stage(TNM): N	stage(TNM): M	FU status0=alive without ds, 1=alive with recurren ds, 2=dead without ds, 3=dead d/t recurrent ds, 4=dead, unknown, 5= FU loss	H. pylori 0=No 1=Yes NA= H pylori not checked	MLH1 IHC	Ploidy	Fraction_of_genome_altered	DFS (months)	OS (months)	Mol. Subtype: 0=MSS/TP53-, 1=MSS/TP53+, 2 = MSI, 3= EMT	lncRNA subtype prediction	LINC01614_expression	L1_subgroup
1	M	78	0	1	3	2	0	3	0	negative	2.05	0.0335112	3.36667	9.43333	2	1	1.83582	LINC01614-high L1
3	M	61	NA	2	3	2	0	3	NA	positive	NA	NA	49.4667	89.4333	1	2	1.1076	/
4	F	46	0	2	3	1	0	3	1	positive	NA	NA	27.5333	31.3333	3	2	1.08096	/
9	F	40	0	2	3	1	0	3	NA	positive	NA	NA	43.4333	70.2	3	2	1.04638	/
11	F	67	0	1	2	2	0	0	NA	negative	1.67	0.00815964	60.2333	88.3333	2	1	1.07696	LINC01614-low L1
12	M	70	0	1	3	3	0	3	NA	positive	NA	NA	11.6333	12.8	0	NA	1.09993	/
14	M	66	1	2	4	2	1	3	NA	positive	NA	NA	36.5	53.0333	1	2	1.16859	/
16	M	54	0	1	2	3	0	3	NA	positive	3.84	0.061703	10.2	17.4333	0	3	0.94731	/
17	M	52	0	2	3	3	0	3	1	positive	NA	NA	8.9	11.4667	3	1	1.01629	LINC01614-low L1
18	M	62	0	2	2	2	0	0	NA	positive	NA	NA	23.7667	87.2667	0	2	1.04821	/
19	F	67	0	2	2	3	0	3	NA	positive	NA	NA	13.0333	16.2333	1	1	1.01032	LINC01614-low L1
20	M	72	0	2	3	2	0	1	NA	positive	NA	NA	73.7333	86.8	1	2	1.09348	/
21	M	46	0	1	3	3	0	0	NA	positive	NA	NA	64.9667	86.7	0	2	1.42683	/
22	M	63	0	1	2	2	0	0	NA	positive	NA	NA	35.4	86.3667	0	2	1.02105	/
23	M	59	0	1	2	2	0	3	NA	positive	NA	NA	9.36667	21.2333	0	3	1.07287	/
24	M	64	0	3	3	2	0	0	NA	negative	NA	0.0254993	5.06667	86.1333	2	1	1.12408	LINC01614-low L1
25	F	60	0	1	2	2	0	0	1	positive	NA	NA	82.4	85.9333	0	NA	1.01171	/
26	M	58	1	2	4	3	1	3	NA	positive	NA	NA	0.7	5.93333	0	2	0.950761	/
28	M	39	0	2	3	3	0	3	1	positive	NA	NA	6.7	10.8333	2	1	0.995504	LINC01614-low L1
29	F	73	0	2	2	2	0	3	NA	positive	NA	NA	18.5333	19.7	3	3	0.952655	/
30	M	64	0	2	3	1	0	0	NA	positive	NA	NA	83.0333	85.2333	0	3	1.40814	/
31	M	24	0	2	3	3	1	3	NA	positive	NA	0.00380984	14	27.8	1	2	0.899693	/
32	M	67	0	1	2	2	0	0	NA	positive	NA	NA	10.7	85.0333	0	1	0.995099	LINC01614-low L1
33	M	64	0	1	3	1	0	0	0	positive	2.67	0.436632	73.2	84.7667	1	2	0.95598	/
34	M	70	0	2	3	3	0	3	NA	positive	2.6	0.861537	6.16667	8.33333	0	1	1.07093	LINC01614-low L1
35	M	51	0	1	2	2	0	0	1	positive	1.64	0.0136636	61.1667	84.3	1	2	0.980196	/
36	F	56	0	2	3	1	0	2	NA	positive	NA	NA	11.9	12.9333	1	1	0.923799	LINC01614-low L1
38	F	65	0	2	3	3	0	3	NA	positive	NA	NA	3.46667	8.03333	0	1	2.07445	LINC01614-high L1
39	F	77	0	1	4	2	0	0	NA	positive	2.65	0.161196	81.4333	83.8333	0	NA	1.01951	/
41	M	71	0	2	2	2	0	4	NA	negative	2.02	0.071167	14.1	81.8333	2	1	1.80079	LINC01614-high L1
42	F	52	0	2	3	1	0	1	0	positive	2	0.945682	81.3667	83.6	3	2	1.07765	/
45	M	61	0	2	3	2	0	2	NA	positive	NA	NA	57.7667	59.7	0	NA	1.05433	/
47	M	72	0	1	2	2	0	3	NA	positive	2.3	0.200386	26.5667	47.7	1	3	0.886829	/
49	F	50	0	2	4	3	0	3	1	negative	NA	NA	21.7	31.1	3	NA	1.03921	/
50	M	55	0	1	2	3	0	1	0	positive	4.27	0.692427	14.1333	82	1	1	1.07132	LINC01614-low L1
51	F	70	0	1	4	1	0	3	0	negative	2.02	0.0303631	12.2	77.2	2	1	1.92741	LINC01614-high L1
52	F	67	1	1	2	2	1	0	NA	positive	1.87	0.0248655	80.2667	80.8333	1	2	0.989797	/
53	M	65	0	1	3	1	0	3	NA	positive	NA	0.0899317	18.1667	44.0667	1	2	1.04302	/
54	F	64	0	2	3	3	0	0	0	positive	3.32	0.73663	60.4333	80.3	3	NA	1.94015	/
55	M	70	0	1	3	1	0	0	0	positive	NA	NA	71	79.9333	0	3	1.46932	/
56	M	72	0	1	3	2	0	3	0	positive	NA	NA	18	23.4333	0	1	1.01905	LINC01614-low L1
57	M	74	0	2	2	3	1	3	NA	positive	NA	NA	8.43333	8.63333	1	2	1.32126	/
58	M	72	0	2	3	2	0	3	NA	positive	NA	0.000383713	11.8	12.0667	3	1	1.1641	LINC01614-low L1
60	F	55	0	2	3	3	0	3	NA	positive	NA	NA	18.3	36.1667	0	3	0.941386	/
61	M	56	0	1	2	3	1	0	NA	positive; MSH2 mutation (+)	NA	NA	68.4333	77.3333	2	1	1.69956	LINC01614-low L1
62	F	62	0	2	2	2	0	3	NA	positive	NA	NA	0.533333	10.8333	0	3	1.25139	/
63	M	60	1	2	2	2	1	3	NA	positive	NA	NA	4.1	16.8333	1	2	1.12389	/
64	M	80	NA	1	2	1	1	3	0	positive	NA	NA	3.06667	22.8667	0	1	1.2657	LINC01614-low L1
68	M	33	0	1	2	1	0	0	NA	positive	1.64	0.95339	64.6	89.1333	1	2	0.989067	/
75	F	59	0	2	2	1	0	0	0	positive	1.95	0.000393116	87.5333	88.0333	0	1	1.11799	LINC01614-low L1
77	M	74	0	2	2	1	0	0	0	positive	2.3	0.884997	33.9667	69.8667	1	1	0.950155	LINC01614-low L1
78	M	67	0	1	2	1	0	3	0	negative	NA	0.071443	36.3	46.8	2	1	1.99283	LINC01614-high L1
79	M	62	0	1	2	1	0	0	NA	positive	NA	NA	0.5	87.8	1	NA	2.26342	/
80	M	66	0	1	2	1	0	3	0	positive	1.77	0.947624	21.7333	57.1333	1	2	1.13633	/
81	F	51	0	2	2	1	0	0	NA	positive	2	0.000293909	85.0333	87.2667	0	1	1.03098	LINC01614-low L1
82	F	71	0	1	2	1	0	0	NA	negative	5.06	0.0989979	91.2333	92.8667	2	1	1.19413	LINC01614-low L1
83	M	74	0	2	2	1	0	3	NA	positive	1.98	0.915956	8.76667	13.1667	0	2	0.914463	/
84	M	61	0	1	2	1	0	0	0	negative	NA	0.0342181	79.8333	86.9333	1	1	1.22686	LINC01614-low L1
85	M	72	0	1	2	1	0	0	0	negative	2.16	0.967329	12.5667	86.5667	2	1	1.3187	LINC01614-low L1
86	M	54	0	1	2	1	0	3	1	positive	1.57	0.0306094	12.1333	37.9333	1	3	1.14593	/
87	M	63	0	1	2	1	0	4	0	negative	NA	0.0922921	0.3	85.6	2	1	0.915262	LINC01614-low L1
88	M	71	0	1	2	1	0	3	0	positive	1.79	0.93435	7.5	14.1667	0	3	1.06272	/
89	M	58	0	1	2	1	0	0	0	positive	3.03	0.159692	86.2	91.6333	1	1	0.950282	LINC01614-low L1
90	M	80	0	1	4	0	0	3	1	positive	NA	0.00713006	14.9667	15.9333	3	2	0.983555	/
91	F	56	0	1	2	1	0	0	NA	positive	NA	0.0045334	85.4667	85.4667	3	NA	1.6311	/
93	M	58	0	2	3	0	0	0	1	positive	NA	0.00432659	79.2333	85.2	3	NA	0.952089	/
94	M	60	0	1	4	1	0	0	0	positive	NA	0.0191262	85.8333	90.7667	1	1	1.17269	LINC01614-low L1
95	F	43	0	2	3	2	1	4	NA	positive	NA	0.0274376	0.733333	42.9333	0	1	0.889802	LINC01614-low L1
96	M	56	0	1	2	1	0	0	0	negative	1.87	0.93478	70.3	84.8333	1	3	1.01414	/
97	M	77	0	1	2	1	0	0	1	positive	2.05	0.0951197	84.3333	84.6	2	1	1.08081	LINC01614-low L1
101	M	64	0	1	4	1	0	0	0	positive	NA	0.0303635	78.2	84.1	1	NA	1.01417	/
105	M	44	0	1	3	0	0	3	NA	positive	1.78	0.0128411	3.23333	9.33333	0	2	0.965758	/
106	M	42	0	2	2	1	0	0	NA	positive	1.86	0.0139256	61	83.3	2	NA	1.78965	/
107	M	67	0	1	2	1	0	0	NA	negative	2.47	0.0589829	3.96667	88.7333	2	2	0.92442	/
108	F	68	NA	1	2	1	0	0	NA	positive	2.03	0.0209282	4.03333	88.2333	2	1	1.65559	LINC01614-low L1
109	F	42	0	2	2	1	0	0	0	positive	2.02	0.041498	74.9667	88.2333	1	1	1.00835	LINC01614-low L1
112	M	65	0	1	2	1	0	3	NA	positive	2.58	0.500665	16.5667	23.6	0	NA	1.69529	/
113	M	59	0	2	2	1	0	3	1	positive	NA	0.109039	11.7	26.4	1	NA	0.915238	/
114	M	52	0	2	2	1	0	0	0	positive	NA	0.0317798	73.5333	82.2	0	2	1.07289	/
115	F	59	0	2	2	1	0	3	NA	positive	5.24	0.839594	4.36667	6.3	0	3	0.892964	/
116	M	69	0	1	NA	1	0	0	NA	positive	3.27	0.767755	61.1333	69.0333	1	2	0.878605	/
117	M	46	0	2	2	1	0	0	NA	positive	1.98	0.00817859	80.7667	80.7667	1	1	0.966365	LINC01614-low L1
118	M	69	0	1	2	1	0	4	NA	positive	4	0.260363	17.9333	54.1333	0	3	1.67369	/
121	M	51	0	1	2	1	0	0	0	positive	3.69	0.911739	61.1667	78.5333	0	1	1.26265	LINC01614-low L1
124	F	61	1	2	2	1	0	0	1	positive	NA	0.00579287	71.9333	77.6	1	2	0.90532	/
128	F	66	NA	1	2	1	0	3	NA	positive	2.84	0.141725	0.8	12.6667	0	3	0.952912	/
129	M	74	0	2	2	1	0	0	0	negative	4.3	0.732623	69.5333	75.2667	2	1	1.0129	LINC01614-low L1
132	M	64	0	2	3	0	0	0	NA	positive	NA	0.00408319	85.2667	87.4	3	NA	2.00707	/
133	M	70	0	2	2	1	0	3	0	positive	NA	0.0556492	10.8333	17.5667	1	2	1.01253	/
134	M	81	NA	1	2	1	0	3	NA	positive	1.49	0.0458949	9.76667	19.6667	1	NA	0.945359	/
135	F	53	0	2	3	3	0	3	NA	positive	NA	0.0182611	0.7	5.76667	3	2	1.19419	/
136	F	28	0	2	3	3	0	3	NA	positive	NA	0.0125573	7.93333	11.2333	3	2	1.13991	/
137	M	69	0	1	3	3	0	3	NA	positive	2.04	0.753614	13.8667	20.0333	0	3	1.02918	/
138	M	70	1	2	2	3	0	3	NA	positive	2.12	0.0596515	0.6	4.53333	0	2	1.05212	/
139	M	70	0	1	NA	2	0	0	1	Positive	3.39	0.126725	69.5667	70.2667	0	1	0.977701	LINC01614-low L1
140	F	72	0	2	3	2	1	3	NA	positive	3.31	0.850845	2.93333	5.53333	0	1	1.04648	LINC01614-low L1
141	M	71	0	2	2	2	0	0	NA	positive	NA	0.0455872	11.5	69.6333	1	3	1.23201	/
142	M	53	0	2	4	3	0	3	NA	negative	NA	0.00299495	15.2667	17.5333	3	1	1.42858	LINC01614-low L1
143	M	50	0	1	2	2	0	0	NA	positive	2.07	0.868483	3.7	68.9333	1	3	1.06242	/
144	F	74	0	1	3	0	0	0	NA	negative	NA	0.0805732	64.2333	68.4333	2	1	1.02018	LINC01614-low L1
145	M	52	0	2	3	3	0	3	NA	positive	1.69	0.0111824	15.3333	27.4667	3	2	1.11969	/
146	F	51	0	2	3	2	1	3	NA	positive	1.73	0.0226616	3.23333	10.1	3	NA	0.966096	/
148	M	57	0	1	2	3	0	0	0	positive	2.5	0.962494	58.8333	68.2	0	NA	1.0176	/
150	F	54	0	2	2	1	0	0	NA	negative	NA	0.000743811	100.867	100.867	2	2	0.975227	/
151	M	70	NA	2	2	2	0	0	1	positive	NA	NA	84.7667	84.7667	0	3	0.961497	/
152	M	62	0	2	2	1	0	0	NA	positive	3.44	0.767822	60.2333	100.867	0	2	0.967398	/
154	M	49	0	1	2	2	0	3	NA	positive	1.84	0.0178165	31.4	34.3667	1	2	0.877143	/
155	M	76	0	1	2	1	0	2	NA	positive	2.85	0.516786	19.0667	31.1333	0	3	1.81105	/
156	F	37	NA	1	2	1	0	0	NA	positive	NA	NA	70.0333	100.633	1	NA	0.963433	/
157	M	56	1	2	2	1	0	0	NA	positive	NA	0.00440418	97.2	100.233	1	2	0.939819	/
160	M	69	0	2	2	1	0	0	1	negative	2.02	9.85688e-05	89.7667	105.7	2	NA	1.3695	/
164	M	68	0	2	3	2	0	0	NA	positive	2.58	0.00985262	84.6	105.533	0	3	1.2489	/
165	M	56	0	3	2	1	0	3	0	positive	2.79	0.259622	5.76667	25.5	0	3	1.00264	/
168	M	60	0	2	2	2	0	3	NA	positive	NA	0.00725265	6.36667	8.7	1	3	1.06066	/
169	F	68	0	2	3	1	0	0	NA	positive	NA	0.040803	81.3667	104.933	1	2	0.874422	/
171	F	70	0	1	2	1	0	0	NA	positive	2.93	0.598005	61.4	99	0	3	1.20012	/
172	M	63	0	1	2	1	0	2	0	partial loss	2.25	0.912176	6.16667	9.5	2	3	1.12369	/
173	M	48	0	2	3	2	0	3	1	positive	NA	0.0135449	14.4667	20.1333	3	1	1.03938	LINC01614-low L1
175	F	69	0	1	2	1	0	3	NA	positive	1.74	0.00101765	40.8333	45.7667	0	2	1.05151	/
177	M	61	0	1	2	1	0	0	NA	negative	NA	0.00163578	98.5333	98.5333	2	1	1.14589	LINC01614-low L1
180	M	35	0	2	2	3	0	3	NA	positive	NA	0.958041	0.766667	51.8	0	3	1.38725	/
182	M	52	0	2	2	2	0	0	NA	positive	3.01	0.776101	93.4667	98.4667	1	3	1.05481	/
185	F	44	0	2	3	0	1	3	0	positive	1.81	0.00244645	35.8667	45.1667	3	2	1.21118	/
186	M	69	0	2	3	1	0	3	0	positive	NA	0.00101189	12.1333	17.9	0	NA	0.966084	/
187	F	77	0	2	2	1	0	3	NA	negative	4.35	0.337632	7.4	15.7	0	3	1.0446	/
188	F	45	0	2	3	1	0	3	NA	positive	NA	0.000683605	11.6667	13.3	3	2	1.09754	/
189	M	70	0	2	2	1	1	3	NA	positive	1.96	0.0436771	6.03333	6.5	0	3	1.0381	/
190	M	61	0	1	2	1	0	0	0	positive	2.66	0.852673	91.9333	98.2333	0	3	1.34827	/
192	M	67	1	2	3	1	0	3	NA	positive	NA	0.00386995	1.9	7.2	3	2	1.15267	/
193	M	69	NA	2	2	2	0	4	NA	positive	2.72	0.224197	24.5333	56	0	3	0.968662	/
197	M	63	0	2	2	1	0	2	NA	positive	2.34	0.106388	0.7	1	0	3	0.997591	/
201	F	77	0	2	3	2	0	4	NA	positive	NA	0.000199519	4.33333	6.7	1	1	1.18947	LINC01614-low L1
202	M	51	0	2	2	1	0	0	0	positive	3.9	0.109362	77.0667	97.2	3	1	1.61351	LINC01614-low L1
204	M	56	0	2	3	2	1	4	1	positive	NA	0.00315153	4.63333	8.7	3	1	2.38908	LINC01614-high L1
205	M	61	0	2	2	2	0	3	NA	negative	2.05	0.00742945	5.66667	10.1	2	NA	1.86971	/
206	M	57	NA	2	2	1	0	0	1	positive	2.33	0.959337	21.8	96.9667	3	3	1.81621	/
207	M	62	0	2	3	2	0	3	0	positive	1.6	0.00374088	25.9	28.1333	3	NA	1.27956	/
209	M	70	1	1	2	2	0	4	NA	positive	2.02	0.00282838	0.733333	77.5333	1	2	1.42183	/
212	F	30	0	2	3	2	0	3	NA	positive	NA	0.000154399	13.1	18.2667	0	2	0.954459	/
213	M	65	0	2	2	2	0	4	NA	positive	NA	0.000516443	0.766667	14.8333	3	2	1.59087	/
225	M	40	0	2	2	2	0	3	NA	positive	2.03	0.0718938	5.73333	14.1667	3	2	2.42132	/
226	F	63	NA	1	2	1	0	0	NA	positive	3.29	0.944966	12.1	95.2	0	3	1.36379	/
227	F	70	0	2	3	3	0	3	NA	negative	NA	0.0411634	15.6333	20.1333	1	2	1.08936	/
228	M	69	0	1	2	2	0	4	NA	positive	NA	0.0138352	35.4667	68.1333	0	NA	1.05319	/
235	F	52	0	2	3	2	0	3	NA	negative	2.14	0.965633	9.6	14.2	0	NA	0.998834	/
236	M	82	0	2	2	2	0	2	NA	positive	3.07	0.0391399	6.06667	6.36667	0	3	1.16897	/
237	F	75	0	2	2	1	0	3	NA	negative	1.9	0.955504	30	35.2	1	2	1.09149	/
238	F	72	0	2	4	3	0	3	1	positive	2.12	0.115859	18.1667	25.2	0	1	1.08053	LINC01614-low L1
240	M	66	0	1	2	1	0	0	1	positive	3.45	0.956029	57.6333	93.8667	0	3	1.19943	/
241	F	69	0	2	3	2	0	0	NA	negative	NA	0.00715762	2.1	93.8667	2	1	1.30243	LINC01614-low L1
244	M	52	0	1	2	2	0	3	0	positive	NA	0.0231439	9.4	24.2333	0	1	1.71679	LINC01614-high L1
246	M	58	0	1	2	1	0	0	0	positive	2.49	0.4026	88.2	93.6333	0	3	1.05018	/
253	F	71	0	2	3	3	0	3	NA	positive	2	0.017442	9.8	13.7333	0	1	1.15593	LINC01614-low L1
255	M	63	0	1	2	1	0	4	0	negative	NA	0.000874235	12.2333	22.0667	2	1	1.90726	LINC01614-high L1
256	F	62	0	2	4	2	1	3	0	positive	NA	2.84308e-05	8.93333	12.6667	3	NA	2.36021	/
263	F	58	0	2	3	1	1	3	NA	positive	NA	0.00650909	5.8	10.0333	3	1	1.60805	LINC01614-low L1
268	F	75	0	2	3	3	0	3	NA	positive	NA	0.00575911	2.8	4.33333	3	NA	1.7796	/
269	M	56	0	1	2	2	0	0	0	positive	NA	0.00193677	67.0667	97.7	3	2	0.921148	/
270	F	77	0	2	2	1	0	0	NA	negative	NA	NA	95.2333	97.6	2	1	1.02499	LINC01614-low L1
275	M	48	0	2	2	1	0	0	NA	negative	2.18	0.0733193	97.2	97.4667	2	1	1.50842	LINC01614-low L1
282	M	71	0	1	2	3	1	3	NA	positive	2.95	0.526171	2.1	9.46667	0	3	0.981561	/
287	F	41	0	2	2	2	0	3	1	positive	NA	0.00454224	12.1333	26.2667	3	2	1.35491	/
288	F	48	0	2	3	1	1	3	NA	positive	3.67	0.0637424	5.56667	10.3667	0	3	0.971645	/
299	F	60	0	2	2	2	0	3	1	positive	NA	0.0126844	59.1667	65	0	2	1.74637	/
301	F	63	0	1	2	1	0	0	1	positive	3.32	0.914056	58.6333	90.2	0	3	0.895495	/
311	M	63	NA	1	2	1	0	0	NA	positive	NA	NA	70.2	89.9	0	3	1.25557	/
318	F	66	0	1	4	3	1	3	0	positive	3.77	0.915939	7.66667	11.3333	0	NA	1.1045	/
319	M	61	0	1	4	1	0	4	NA	positive	NA	0.0262997	6.06667	24.8667	0	3	1.00259	/
321	M	60	0	1	2	3	0	0	0	positive	4.28	0.249864	62.2	92.9333	0	1	1.27133	LINC01614-low L1
322	F	56	0	2	3	2	0	0	NA	positive	2.35	NA	11.7	92.6333	0	1	1.11405	LINC01614-low L1
323	F	77	0	2	3	2	0	0	0	negative	2.09	0.0244807	74.2	92.6	2	NA	1.0679	/
324	F	84	0	1	4	1	0	3	NA	negative	2.05	0.00473555	2.63333	16.4	2	NA	2.39854	/
325	F	37	0	1	2	3	0	2	NA	positive	2.89	0.58252	2.23333	2.93333	0	3	0.94666	/
326	M	63	0	1	2	3	0	3	NA	positive	1.96	0.162274	0.4	4.4	1	NA	1.3578	/
327	F	55	0	2	2	2	0	0	NA	positive	NA	0.017083	89.1	91.9333	1	1	0.957798	LINC01614-low L1
328	F	44	NA	2	2	2	0	0	NA	positive	NA	3.47722e-05	84.3	91.3	0	2	0.974023	/
329	F	60	NA	1	2	1	0	4	NA	positive	NA	NA	8.9	11.7667	2	1	2.14721	LINC01614-high L1
330	F	44	0	2	2	3	1	2	1	positive	NA	0.0405729	23.5333	28.4667	1	2	0.951508	/
331	F	57	0	1	2	3	0	0	NA	positive	2.99	0.618293	84.4333	89.6333	1	3	1.02412	/
333	F	42	0	2	2	3	1	3	NA	positive	NA	0.00652973	7.66667	8.26667	3	NA	1.98561	/
336	M	69	0	2	2	3	1	3	0	positive	NA	0.945753	8.43333	11.8	0	NA	1.06197	/
337	M	62	0	1	2	1	0	1	NA	negative	1.96	0.000349173	57.2667	80.9333	2	1	2.37517	LINC01614-high L1
338	M	60	0	1	2	0	0	0	0	negative	1.92	0.0139834	58.7	81.1333	2	2	1.85481	/
339	M	55	0	1	2	0	0	0	NA	positive	2.64	0.0346048	59.8333	80.8	0	NA	0.989538	/
341	F	82	0	2	2	1	0	0	NA	positive	1.95	0.0345064	12.5667	80.7333	1	3	1.00905	/
343	M	67	0	2	2	3	0	3	NA	positive	2.15	0.103801	0.633333	27	2	3	1.30212	/
346	M	70	0	1	2	0	0	0	NA	positive	2.93	0.919341	49.0667	80.0667	1	3	1.01599	/
355	M	53	0	1	3	1	0	3	NA	positive	1.86	0.0137621	49.8667	57.6333	3	2	2.30485	/
361	M	63	0	1	3	2	0	3	NA	positive	3.39	0.09581	24.5	28.2667	2	3	0.879256	/
363	M	84	1	2	2	1	0	4	NA	positive	NA	0.0308905	28.0667	61.8333	3	2	1.00829	/
369	M	81	NA	1	2	1	0	0	0	positive	NA	NA	3.1	77.5	1	NA	1.07715	/
372	M	73	0	1	2	2	0	0	NA	negative	2.16	0.117131	48.6667	76.9333	2	1	1.15578	LINC01614-low L1
374	M	74	NA	1	2	1	0	0	1	negative	NA	NA	60.6333	76.9333	2	1	1.03604	LINC01614-low L1
375	F	70	0	1	2	1	0	0	NA	positive	3.04	0.0602532	1.2	76.7667	0	3	1.04756	/
376	F	72	NA	2	3	3	0	2	NA	negative	NA	NA	0.633333	7.06667	1	3	1.01204	/
377	F	37	0	2	3	1	0	0	1	positive	NA	0.000319906	60.0667	76.7	1	2	1.04417	/
385	F	72	0	3	3	2	0	2	NA	positive	2.03	0.0304142	2.96667	4.46667	2	1	1.72672	LINC01614-high L1
388	M	68	0	1	3	2	0	3	0	positive	3.46	0.69971	0.533333	12.7	0	3	0.967527	/
394	F	70	NA	1	2	1	0	0	NA	positive	NA	0.0111244	71.6667	73.7333	0	1	0.981284	LINC01614-low L1
395	M	56	0	2	3	1	0	0	NA	positive	NA	0.0250419	72.5	73.5	2	1	1.40179	LINC01614-low L1
396	M	77	NA	1	2	1	0	0	NA	positive	3.21	0.755727	11.5333	73.4333	1	1	1.02846	LINC01614-low L1
397	M	66	0	1	2	0	0	0	NA	negative	1.96	0.0103039	0.733333	73.0667	2	1	2.00516	LINC01614-high L1
399	F	80	0	1	2	0	0	0	NA	negative	NA	0.16103	4.8	72.8667	2	2	1.02609	/
401	M	62	1	2	3	1	0	0	NA	positive	2.08	NA	59	72.8333	1	2	1.20116	/
402	M	70	0	2	3	1	0	0	0	negative	NA	0.0483189	59.3667	72.8333	2	1	1.26216	LINC01614-low L1
405	M	68	0	1	2	1	0	0	1	positive	1.57	0.922981	59.4667	72.7333	1	3	1.28327	/
413	M	64	0	3	2	2	0	3	NA	positive	2.73	0.31175	18.7667	25.1667	0	1	1.53715	LINC01614-low L1
414	M	66	NA	1	2	1	0	0	NA	positive	NA	NA	36.5333	72.0667	0	1	1.03929	LINC01614-low L1
415	M	73	0	2	3	3	0	3	NA	positive	2.77	0.389863	5.83333	6.23333	0	3	2.16786	/
416	F	66	0	2	3	3	0	3	0	positive	4.19	0.0985359	7.86667	9.83333	1	1	0.997629	LINC01614-low L1
419	F	77	0	1	4	1	0	2	NA	positive	4.34	0.869155	8.1	10.1	1	3	1.0798	/
420	M	64	0	1	3	1	0	4	NA	positive	3.16	0.365081	0.766667	23.7	1	3	0.98972	/
421	M	64	0	1	4	1	0	0	NA	negative	1.82	0.0337358	63.8333	71.1	2	1	1.18881	LINC01614-low L1
422	M	66	0	1	2	0	0	0	1	negative	1.82	0.00114188	59.7	70.9667	2	2	1.58245	/
423	F	64	0	1	2	2	0	0	0	negative	NA	0.0418681	59.2	70.9	2	1	1.94181	LINC01614-high L1
424	M	64	0	1	2	1	0	0	0	positive	3.67	0.0950949	70.2667	70.6667	0	1	1.01298	LINC01614-low L1
425	M	69	0	1	3	2	0	3	NA	negative	2.89	NA	2.83333	4	2	NA	2.47425	/
426	M	74	0	1	3	1	0	2	NA	positive	NA	0.919565	1.83333	2.7	0	3	1.00619	/
427	F	36	NA	2	3	1	0	0	NA	positive	NA	NA	69.5333	70.0333	0	2	0.93106	/
428	M	72	0	1	3	3	0	3	NA	positive	NA	0.682255	1.36667	5.86667	2	3	1.82092	/
430	M	68	0	1	2	0	0	0	NA	positive	2.74	0.96078	47.4333	69.8333	0	3	0.956067	/
431	M	59	NA	1	2	1	0	3	0	negative	NA	NA	32.4333	53.4333	2	1	1.05989	LINC01614-low L1
432	M	68	0	2	2	1	1	3	NA	positive	1.78	0.808528	0.1	30.9	1	3	1.0315	/
433	M	62	0	1	2	2	0	3	NA	positive	2.97	0.885292	6.7	17.6667	1	3	1.14635	/
437	M	65	0	2	3	3	0	3	NA	negative	1.9	0.0628206	8.03333	8.86667	2	2	0.979164	/
438	F	66	NA	2	3	1	0	3	1	positive	NA	NA	18.2	44.5667	1	2	1.45613	/
440	M	54	0	1	2	1	0	0	0	positive	2.67	0.178275	59.0333	69.3	3	3	1.01105	/
441	M	56	0	1	3	1	0	0	0	positive	2.15	0.00360581	59.9667	69.2333	1	2	1.13885	/
442	M	70	0	1	2	0	0	4	0	positive	2.24	0.960262	3	26.8333	0	3	1.02167	/
443	M	65	0	1	3	2	0	2	0	negative	2.03	0.0236518	9.7	10.3333	2	1	1.87546	LINC01614-high L1
444	M	57	0	2	3	2	0	0	0	positive	NA	0.0615547	68.2	69.1333	0	1	1.08347	LINC01614-low L1
445	M	78	0	2	2	1	0	3	0	positive	2.06	0.313957	5.66667	22.8333	1	NA	1.22452	/
446	M	65	1	3	2	1	0	3	NA	positive	2.32	0.181683	17.2667	42.0667	1	2	1.06432	/
447	M	70	0	2	2	1	0	2	1	positive	NA	0.00317937	46.2	48.7333	0	3	1.03012	/
448	F	65	0	2	4	2	1	3	NA	positive	1.65	0.0392513	10.8333	25.8667	0	NA	0.992134	/
450	M	54	0	1	3	2	0	0	1	positive	2.4	0.591917	34.6667	68.9	3	3	2.04382	/
451	F	77	0	2	3	3	0	2	NA	positive	NA	0.0209366	6.1	9.66667	1	3	1.93014	/
455	M	63	1	2	2	2	0	0	NA	positive	NA	0.0142671	43.8	68.3667	3	2	1.07323	/
456	F	31	0	1	2	1	0	0	NA	negative	3.65	0.94121	58.8	68.1333	2	2	1.049	/
457	M	68	1	2	3	1	0	0	NA	positive	NA	0.0171097	49.0333	68.1333	3	2	1.70284	/
459	M	65	0	1	3	1	0	3	1	positive	2.5	0.894885	0.533333	28.0333	3	3	1.87281	/
460	M	38	0	2	4	2	0	3	NA	positive	1.73	0.00842041	10.0333	36.4	3	2	0.947325	/
465	F	77	0	1	2	0	0	0	NA	negative	NA	0.0159349	9.16667	67.2333	2	1	1.65769	LINC01614-low L1
469	M	55	0	1	3	1	0	2	1	positive	1.93	0.0189741	27.8	31	0	NA	0.996023	/
470	M	68	0	1	2	0	0	0	NA	positive	2.47	0.965587	1.83333	66.7333	0	3	0.908615	/
471	M	69	0	2	2	1	0	0	0	negative	2.86	0.931413	58.8667	66.7333	0	3	1.71873	/
476	M	77	0	1	2	2	0	3	0	positive	2.4	0.244391	12.1333	21.9333	0	3	1.28288	/
477	F	51	0	2	2	1	0	0	NA	negative	2.07	0.9567	65.4667	66.2	2	1	2.11892	LINC01614-high L1
480	F	75	0	1	3	2	0	3	0	positive	1.75	0.0848958	5.9	14.4333	0	1	2.27442	LINC01614-high L1
482	F	42	0	2	2	0	0	3	NA	positive	NA	0.00226768	5.93333	17.1	3	2	1.11707	/
483	M	67	0	1	2	1	0	0	NA	positive	1.87	0.0717937	50.0333	53.1333	1	3	1.14159	/
485	M	66	0	3	2	0	0	4	1	negative	1.97	0.046526	0.733333	42.2	2	2	2.01092	/
488	M	64	0	1	2	0	0	0	0	partial loss	3.72	0.922432	59.3667	64.8	1	3	1.36868	/
489	M	41	0	2	3	3	0	3	NA	positive	NA	0.0178843	11.3333	21	3	2	0.986057	/
493	F	64	0	3	2	0	0	0	NA	negative	2.04	0.011504	59.8333	64.5667	2	1	1.49778	LINC01614-low L1
501	M	52	0	1	2	0	0	0	NA	negative	1.99	0.00516288	60.2	63.9667	2	1	1.03989	LINC01614-low L1
502	M	70	0	1	2	1	0	0	NA	positive	3.66	0.0504194	24.8	63.7	0	1	1.28315	LINC01614-low L1
503	F	86	0	1	3	2	1	2	1	positive	1.97	0.953038	3.9	4.36667	3	1	1.13909	LINC01614-low L1
505	M	54	0	1	2	2	0	3	1	positive	3.57	0.924362	9.7	33.2667	2	3	1.02262	/
510	M	62	0	3	3	2	0	1	NA	negative	1.87	0.000972984	3.3	63.2667	2	NA	0.988386	/
514	F	67	0	2	2	1	0	0	1	positive	1.99	0.020808	14.1	62.5333	1	1	0.996505	LINC01614-low L1
516	M	75	0	1	2	1	0	0	NA	negative	NA	0.00572636	59.1667	62.4667	2	2	1.86973	/
517	F	70	0	1	2	1	0	0	0	negative	2.11	0.00838075	21.7667	62.3667	2	1	1.03836	LINC01614-low L1
518	F	61	NA	2	4	3	1	3	NA	positive	4.55	0.0147957	13.6	15.0333	0	1	1.29212	LINC01614-low L1
519	M	57	1	2	2	2	1	3	1	positive	1.93	0.000792087	0.6	24.0333	1	1	0.996496	LINC01614-low L1
520	F	72	0	1	2	0	0	0	1	positive	NA	0.00244919	59.8333	62.1	0	3	2.12183	/
522	M	79	0	1	2	1	0	3	0	positive	2.59	0.477881	6.23333	8.46667	1	3	1.12857	/
523	M	76	0	1	2	0	0	0	1	negative	NA	0.0243991	58.7	61.9	2	1	1.13529	LINC01614-low L1
524	M	65	0	1	2	2	0	3	1	negative	1.86	0.854137	4.13333	13.1	0	3	1.24069	/
525	M	56	1	1	2	1	0	0	0	positive	NA	0.0287335	59.7	61.8667	1	2	1.03008	/
528	M	63	0	1	3	3	0	0	0	positive	2.44	0.205026	0.666667	61.1667	0	3	1.00887	/
529	F	54	0	2	2	0	0	0	1	negative	2.05	0.00465065	54.9667	60.9667	2	1	1.05373	LINC01614-low L1
532	M	74	0	1	2	2	0	3	0	positive	1.85	0.220437	13.7333	14.9	1	NA	0.980879	/
533	M	36	1	2	2	2	0	0	NA	positive	1.93	0.0499893	59.7	60.7	1	NA	0.973917	/
534	M	77	0	2	2	1	0	3	0	positive	2.03	0.0234922	30.0333	39.5333	1	NA	1.0252	/
538	M	50	0	2	3	1	0	0	NA	positive	NA	0.0322793	3.06667	60.4333	1	1	1.00289	LINC01614-low L1
540	F	53	0	2	2	0	0	0	0	negative	NA	0.000754426	59.9667	60.2333	2	1	1.98852	LINC01614-high L1
541	M	49	0	2	3	3	0	3	1	positive	NA	0.000330236	3.96667	5.6	3	2	1.7757	/
542	M	46	0	2	2	0	0	0	0	positive	2.03	0.177583	59.4333	60.2	0	3	1.74147	/
544	M	52	0	1	2	0	0	0	NA	negative	1.95	0.000451928	59.8333	59.9	2	1	1.62681	LINC01614-low L1
547	M	74	0	1	2	0	0	0	0	positive	1.87	0.794226	55.3	59.6667	2	2	0.976462	/
550	F	33	0	2	3	2	0	1	1	positive	1.99	0.00440649	57.2	59.5667	0	2	0.947305	/
551	F	53	0	1	2	0	0	0	1	positive	NA	0.882824	48.6333	59.5667	0	NA	1.22381	/
553	M	59	0	1	2	0	0	0	1	positive	3.54	0.900016	47.5	59.4667	0	1	1.25682	LINC01614-low L1
554	M	74	0	1	2	0	0	3	NA	positive	3.51	0.796405	3.96667	20.1	0	NA	1.0067	/
556	M	56	0	1	2	0	0	3	1	positive	4.86	0.27793	18.6333	35.7667	1	1	1.1992	LINC01614-low L1
557	M	66	0	1	2	0	0	0	1	positive	2.83	0.539039	49.0333	59.0333	0	1	1.07209	LINC01614-low L1
559	M	51	1	1	2	1	0	3	1	positive	2.07	0.0218434	18.3	28.0333	1	2	1.04424	/
560	F	78	0	1	2	0	0	0	0	positive	3.53	0.868779	57.5	58.8667	0	3	1.00096	/
561	M	60	0	1	2	0	0	0	1	positive	NA	0.0904999	49.5667	58.8333	1	1	1.00456	LINC01614-low L1
566	F	60	0	1	2	1	0	0	1	negative	3.2	0.932552	57.1	58.0667	1	3	0.927828	/
571	F	65	0	1	2	0	0	0	0	negative	2	0.0290539	53.5667	57.4667	2	1	1.86594	LINC01614-high L1
584	M	60	NA	1	4	0	0	3	NA	positive	2.02	0.035209	38.4333	39.8	2	3	2.06548	/
586	M	56	0	1	2	3	0	1	NA	positive	3.09	0.806937	42.3667	55.3667	0	3	0.985501	/
588	M	66	0	2	2	1	0	0	NA	positive	2.03	0.0543387	44.4	55.3	0	NA	0.961902	/
589	M	53	NA	2	2	0	0	0	NA	positive	NA	0.00740609	46.0333	55.3	3	2	1.02572	/
592	F	44	0	2	4	3	0	0	1	positive	3.16	0.0139403	48.9667	55.0667	0	3	1.22836	/
595	M	74	0	2	2	1	0	0	1	negative	1.89	0.00032771	49.3333	54.5333	2	1	1.87766	LINC01614-high L1
596	M	53	0	2	3	1	0	0	1	negative	2.06	0.0270058	48.5	54.3333	2	1	0.927207	LINC01614-low L1
603	F	72	0	1	3	3	0	3	1	positive	3.42	0.928552	6.96667	21.8333	2	3	1.11761	/
