# Supplementary material for: Classifying gastric cancer using FLORA reveals clinically relevant molecular subtypes and highlights LINC01614 as a biomarker for patient prognosis
Source: Oncogene. 2021 Mar 19;40(16):2898–909. doi: 10.1038/s41388-021-01743-3 (PMC8062268; doi:10.1038/s41388-021-01743-3)
Supplement: Supplementary file 7 — Table S5 [file 41388_2021_1743_MOESM7_ESM.xlsx]

## Sheet: Sheet1
Table S5. Clinical and subtype information of GC patients in the Singapore cohort (GSE15459).
Sample_ID	geo_accession	ID	Age_at_surgery	Gender	Lauren_classification	Stage	Overall.Survival (Months)	Outcome (1=dead)	Subtype_2013Gastroenterology	LINC01614_expression	lncSubtype
GC-017TPC-T	GSM387789	NGCII017/TPC	76	Male	Mixed	4	30.4667	0	Invasive	139.585	3
GC-024-SWM-T	GSM387791	TGCII024/SWM	40	Male	Intestinal	4	20.3333	0	Metabolic	168.1	NA
GC-025-PHW-T	GSM387792	TGCII025/PHW	73	Male	Intestinal	4	11.7333	1	Proliferative	100.489	3
GC-028LGL-T	GSM387794	NGCII028/LGL	56	Male	Intestinal	4	26.2667	1	Invasive	297.862	1
GC-031KCW-T	GSM387795	NGCII031/KCW	29	Male	Diffuse	3	27.0667	0	Invasive	51.6918	2
GC-032TKK-T	GSM387796	NGCII032/TKK	67	Male	Intestinal	3	20.5	1	Metabolic	125.308	2
GC-042-KS-T	GSM387800	TGCII042/K-S	69	Male	Mixed	3	7	0	Unstable	21.0305	NA
GC-043-WKS-T	GSM387801	TGCII043/WKS	49	Female	Intestinal	1	20.1333	0	Unstable	64.1008	3
GC-046CBP-T	GSM387802	TGCII046/CBP	78	Male	Mixed	1	15.2	0	Metabolic	113.384	2
GC-047LAK-T	GSM387803	TGCII047/LAK	88	Female	Intestinal	4	32.7	0	Metabolic	80.0526	NA
GC-050-IY-T	GSM387804	NGCII050/I-Y	72	Female	Diffuse	3	12.6667	0	Invasive	30.4411	2
GC-051-TGC-T	GSM387805	TGCII051/TGC	76	Female	Intestinal	1	10.9	0	Metabolic	117.231	NA
GC-052-GC-T	GSM387806	NGCII052/G-C	76	Male	Diffuse	3	19.7333	0	Proliferative	44.2686	NA
GC-058-CPS-T	GSM387807	TGCII058/CPS	65	Male	Intestinal	2	4.93333	0	Metabolic	244.894	NA
GC-064-SSB-T	GSM387808	TGCII064/SSB	73	Male	Intestinal	4	5.86667	0	Proliferative	107.409	3
GC-066-OSL-T	GSM387809	TGCII066/OSL	82	Female	Diffuse	3	4.7	0	Proliferative	127.112	NA
GC-067-LCW-T	GSM387810	TGCII067/LCW	73	Male	Mixed	1	3.7	0	Unstable	81.7214	3
GC-068-QKW-T	GSM387811	TGCII068/QKW	70	Male	Intestinal	4	3.23333	1	Proliferative	445.843	1
GC-068JW-T	GSM387812	NGCII068/J-W	72	Male	Intestinal	3	11.1	0	Proliferative	61.4776	1
GC-069-LYK-T	GSM387813	TGCII069/LYK	74	Male	Intestinal	1	3.93333	0	Proliferative	200.765	1
GC-10390127T	GSM387814	10390127	27.6027	Female	Diffuse	4	17.2	1	Invasive	175.133	1
GC-15295992T	GSM387815	15295992	67.7397	Male	Intestinal	2	62.9333	0	Metabolic	3.1864	2
GC-2000040T	GSM387816	2000040	70.0959	Male	Diffuse	4	1.66667	1	Invasive	35.2198	2
GC-2000068T	GSM387817	2000068	64.2712	Female	Intestinal	1	88.0667	0	Metabolic	38.1346	1
GC-2000085T	GSM387818	2000085	52.5863	Male	Intestinal	2	108.7	0	Proliferative	279.319	1
GC-2000088T	GSM387819	2000088	53.0877	Male	Diffuse	4	29.1667	1	Metabolic	517.697	NA
GC-2000114T	GSM387820	2000114	52.7425	Male	Intestinal	4	129.9	0	Metabolic	72.5324	2
GC-2000159T	GSM387821	2000159	53.0356	Female	Intestinal	1	122.967	0	Unstable	11.3212	2
GC-2000169T	GSM387822	2000169	78.2712	Male	Intestinal	3	0.2	0	Proliferative	275.965	1
GC-2000175T	GSM387823	2000175	64.274	Male	Intestinal	4	6.6	1	Proliferative	745.214	3
GC-2000178T	GSM387824	2000178	71.2849	Female	Intestinal	2	126.5	0	Invasive	51.4188	2
GC-2000201T	GSM387825	2000201	69.8658	Male	Intestinal	1	125.5	0	Unstable	45.8888	1
GC-2000238T	GSM387826	2000238	74.3671	Female	Diffuse	2	11.0667	0	Invasive	26.2361	2
GC-2000242T	GSM387827	2000242	67.3644	Female	Intestinal	1	93.2	0	Invasive	27.6608	1
GC-2000256T	GSM387828	2000256	61.3589	Female	Mixed	3	117.767	0	Proliferative	455.987	NA
GC-2000286T	GSM387829	2000286	65.3479	Male	Intestinal	2	127.467	0	Metabolic	35.2437	1
GC-2000291T	GSM387830	2000291	67.9041	Male	Diffuse	3	87	1	Proliferative	113.95	3
GC-2000303T	GSM387831	2000303	47.6274	Male	Diffuse	4	10.3667	1	Proliferative	2.457	3
GC-2000346T	GSM387832	2000346	31.7726	Female	Diffuse	3	125.533	0	Invasive	56.3769	2
GC-2000362T	GSM387833	2000362	50.6192	Male	Intestinal	3	8.53333	1	Proliferative	410.292	3
GC-2000403T	GSM387834	2000403	67.589	Male	Diffuse	2	41.9667	1	Invasive	169.278	2
GC-2000433T	GSM387835	2000433	55.6575	Female	Diffuse	3	13.0667	1	Proliferative	471.573	NA
GC-2000441T	GSM387836	2000441	52.8466	Male	Diffuse	3	19.7667	1	Invasive	51.9928	NA
GC-2000472T	GSM387837	2000472	81.6986	Male	Diffuse	3	37.5	1	Invasive	234.53	1
GC-2000479T	GSM387838	2000479	62.4384	Male	Intestinal	3	30.4	1	Invasive	29.5488	2
GC-2000484T	GSM387839	2000484	67.7068	Male	Intestinal	3	0.3	0	Proliferative	274.329	NA
GC-2000518T	GSM387840	2000518	55.8959	Male	Diffuse	1	129.267	0	Invasive	46.4173	2
GC-2000521T	GSM387841	2000521	66.7616	Female	Diffuse	4	4.16667	1	Invasive	85.7048	1
GC-2000529T	GSM387842	2000529	76.7726	Male	Intestinal	4	17.1333	1	Unstable	84.2154	1
GC-2000617T	GSM387843	2000617	76.9041	Male	Intestinal	4	2.26667	1	Proliferative	209.728	3
GC-2000639T	GSM387845	2000639	69.5205	Male	Intestinal	4	4.13333	1	Unstable	320.038	1
GC-2000676T	GSM387846	2000676	84.9836	Female	Intestinal	3	94.3	1	Proliferative	471.779	1
GC-2000696T	GSM387847	2000696	80.011	Female	Intestinal	1	110.533	1	Invasive	7.7239	2
GC-2000708T	GSM387848	2000708	58.1507	Male	Intestinal	3	99.4333	1	Metabolic	344.684	2
GC-2000721T	GSM387849	2000721	70.9288	Male	Diffuse	4	11.4	1	Unstable	198.644	2
GC-2000732T	GSM387850	2000732	59.8548	Female	Diffuse	4	6.46667	1	Invasive	212.014	2
GC-2000752T	GSM387851	2000752	61.4932	Male	Diffuse	4	10.8667	1	Invasive	78.513	NA
GC-2000778T	GSM387852	2000778	61.6904	Male	Mixed	4	17	1	Invasive	35.8642	2
GC-2000859T	GSM387853	2000859	65.2438	Male	Intestinal	4	16.6	1	Invasive	41.4693	2
GC-2000877T	GSM387854	2000877	44.6438	Male	Intestinal	2	0.433333	0	Proliferative	59.037	3
GC-2000892T	GSM387855	2000892	71.2986	Female	Intestinal	2	114.633	0	Proliferative	116.688	1
GC-2000920T	GSM387856	2000920	80.3534	Male	Intestinal	3	26.1667	1	Proliferative	643.704	3
GC-2000963T	GSM387857	2000963	49.8767	Male	Diffuse	3	8.06667	1	Invasive	35.4163	2
GC-2000986T	GSM387858	2000986	38.9699	Female	Diffuse	4	9.26667	1	Unstable	169.276	1
GC-2001086T	GSM387859	2001086	79.5753	Male	Diffuse	3	11.0667	1	Unstable	1591.05	2
GC-2001120T	GSM387860	2001120	66.7562	Male	Intestinal	4	0.233333	0	Metabolic	84.6943	2
GC-2001123T	GSM387861	2001123	56.0548	Male	Intestinal	3	23.2	1	Proliferative	342.447	1
GC-2001135T	GSM387862	2001135	64.1342	Male	Diffuse	4	4.7	1	Invasive	6.0449	2
GC-2001159T	GSM387863	2001159	78.4082	Male	Intestinal	1	45.0667	0	Invasive	464.929	2
GC-2001190T	GSM387864	2001190	67.5315	Female	Diffuse	3	4.3	1	Metabolic	147.272	NA
GC-2001206T	GSM387865	2001206	64.7753	Male	Diffuse	4	24.3667	1	Proliferative	319.961	1
GC-2001226T	GSM387866	2001226	75.5863	Male	Diffuse	3	13.3667	1	Invasive	323.626	2
GC-2001229T	GSM387867	2001229	48.8877	Female	Diffuse	2	22.8	1	Proliferative	25.3803	1
GC-2001241T	GSM387868	2001241	75.8603	Female	Diffuse	2	66.5667	0	Invasive	541.696	1
GC-20020011T	GSM387869	20020011	49.1589	Male	Mixed	3	20.8667	1	Invasive	22.6148	1
GC-20020032T	GSM387870	20020032	56.3452	Male	Intestinal	4	4.6	1	Invasive	514.321	2
GC-20020195T	GSM387871	20020195	68.411	Male	Intestinal	4	13.0333	1	Unstable	82.1437	2
GC-20020361T	GSM387872	20020361	62.8411	Male	Intestinal	1	85.6333	0	Proliferative	117.365	3
GC-20020448T	GSM387873	20020448	64.0301	Male	Diffuse	3	98.1	0	Metabolic	107.996	NA
GC-20020455T	GSM387874	20020455	81.0164	Female	Intestinal	4	14.3333	1	Unstable	339.598	3
GC-20020838T	GSM387875	20020838	79.4493	Male	Intestinal	1	88.7	0	Invasive	105.231	NA
GC-20020846T	GSM387876	20020846	45.6027	Male	Diffuse	2	25.1667	1	Invasive	80.4396	1
GC-20020999T	GSM387877	20020999	72.5041	Female	Diffuse	3	72.5	0	Unstable	344.337	NA
GC-20263644T	GSM387878	20263644	63.2685	Female	Diffuse	2	23.5333	0	Unstable	25.4954	2
GC-26109694T	GSM387879	26109694	64.4329	Male	Diffuse	1	31.2	1	Metabolic	75.9348	2
GC-29806547T	GSM387880	29806547	66.1699	Female	Diffuse	1	74.9667	0	Invasive	41.8333	2
GC-31231321T	GSM387881	31231321	71.6466	Male	Diffuse	4	12.2667	1	Invasive	111.876	1
GC-31661621T	GSM387882	31661621	84.0055	Female	Intestinal	3	16.3667	1	Metabolic	120.153	1
GC-32226415T	GSM387883	32226415	76.4411	Male	Intestinal	2	42.5	0	Metabolic	70.8839	1
GC-37262942T	GSM387884	37262942	87.7014	Female	Diffuse	2	9.86667	1	Metabolic	6.4417	3
GC-38877042T	GSM387885	38877042	65.0932	Male	Diffuse	3	38.4333	0	Metabolic	108.382	NA
GC-43618211T	GSM387886	43618211	69.3918	Female	Mixed	2	72.7667	0	Proliferative	42.6773	NA
GC-43658255T	GSM387887	43658255	66.6301	Male	Intestinal	4	5.83333	1	Unstable	92.8606	NA
GC-46404174T	GSM387888	46404174	47.4055	Female	Diffuse	1	35.7	0	Unstable	80.4995	2
GC-47149013T	GSM387889	47149013	77.1479	Male	Mixed	4	11.0667	1	Unstable	86.6451	NA
GC-47492137T	GSM387890	47492137	62.8082	Male	Diffuse	3	0.4	0	Unstable	67.147	3
GC-48982424T	GSM387891	48982424	53.2192	Female	Diffuse	1	64.5667	0	Metabolic	2.3904	NA
GC-49375233T	GSM387892	49375233	79.4822	Female	Intestinal	4	7.96667	1	Proliferative	733.898	1
GC-5218170T	GSM387893	5218170	66.8329	Female	Diffuse	3	52.9667	0	Metabolic	9.177	2
GC-57689477T	GSM387894	57689477	84.4521	Female	Intestinal	1	66.5667	0	Proliferative	4.6149	3
GC-57701999T	GSM387895	57701999	87.9178	Male	Intestinal	3	2.63333	0	Proliferative	115.846	1
GC-58947266T	GSM387896	58947266	80.3123	Male	Intestinal	3	9.96667	1	Proliferative	33.559	1
GC-61669256T	GSM387897	61669256	56.9151	Male	Diffuse	4	24.3	0	Unstable	37.9963	2
GC-6412929T	GSM387898	6412929	68.4466	Female	Mixed	2	78.6	1	Invasive	41.8927	1
GC-65256293T	GSM387899	65256293	65.0411	Female	Diffuse	3	11.7667	1	Invasive	20.9848	2
GC-66811693T	GSM387900	66811693	68.4356	Male	Intestinal	1	5.96667	0	Metabolic	17.3345	2
GC-68334421T	GSM387901	68334421	64.0521	Male	Intestinal	1	82.8667	0	Proliferative	49.7833	NA
GC-73291145T	GSM387902	73291145	47.7288	Female	Intestinal	2	59.5667	1	Metabolic	76.0427	3
GC-76629543T	GSM387903	76629543	92.4192	Male	Intestinal	3	41.2333	1	Proliferative	31.7304	NA
GC-77263387T	GSM387904	77263387	75.3726	Male	Mixed	2	74.3333	0	Proliferative	271.178	3
GC-78373410T	GSM387905	78373410	51.1726	Female	Diffuse	4	6.26667	1	Invasive	193.938	2
GC-7847924T	GSM387906	7847924	64.2932	Female	Diffuse	3	13	0	Unstable	68.4705	2
GC-82973565T	GSM387907	82973565	69.5014	Male	Mixed	3	63.5333	0	Metabolic	61.1809	2
GC-83507354T	GSM387908	83507354	62.326	Male	Intestinal	3	18.2667	1	Proliferative	293.899	1
GC-87622942T	GSM387909	87622942	56.474	Male	Diffuse	4	28.8333	1	Invasive	29.7585	1
GC-91228050T	GSM387910	91228050	73.7288	Male	Mixed	4	22.2667	1	Proliferative	58.6414	1
GC-91515473T	GSM387911	91515473	43.1753	Male	Mixed	4	24.9	1	Invasive	157.653	1
GC-970003T	GSM387912	970003	38.11	Female	Diffuse	3	17.1	0	Proliferative	54.3538	1
GC-970005T	GSM387913	970005	68.8521	Male	Intestinal	4	7.03333	1	Proliferative	53.0593	1
GC-970010T	GSM387914	970010	72.8712	Male	Intestinal	3	6.6	1	Proliferative	383.102	3
GC-970017T	GSM387915	970017	57.4548	Female	Diffuse	2	157.833	0	Invasive	90.8759	2
GC-970024T	GSM387916	970024	80.8192	Male	Intestinal	1	63.7	1	Metabolic	8.1455	3
GC-980001T	GSM387917	980001	58.8932	Male	Intestinal	4	11.3667	0	Proliferative	27.3405	2
GC-980002T	GSM387918	980002	58.1096	Female	Diffuse	1	155.033	0	Metabolic	102.754	2
GC-980011T	GSM387919	980011	74.1151	Male	Intestinal	4	10.4333	0	Invasive	86.0946	1
GC-980021T	GSM387920	980021	59.126	Male	Intestinal	3	22.0667	0	Proliferative	6.9879	1
GC-980025T	GSM387921	980025	80.1836	Male	Intestinal	4	0	0	Proliferative	37.3168	3
GC-980028T	GSM387922	980028	60.8986	Male	Intestinal	1	153.9	0	Proliferative	190.865	1
GC-980045T	GSM387923	980045	70.2356	Male	Intestinal	3	0.0333333	0	Proliferative	139.881	3
GC-980048T	GSM387924	980048	45.726	Female	Diffuse	4	4.83333	0	Unstable	60.591	2
GC-980056T	GSM387925	980056	33.3616	Female	Diffuse	2	123.633	1	Invasive	60.8456	2
GC-980063T	GSM387926	980063	49.2301	Female	Diffuse	4	3.23333	0	Proliferative	49.5132	3
GC-980095T	GSM387927	980095	48.5589	Female	Diffuse	4	39.4	1	Proliferative	362.892	1
GC-980097T	GSM387928	980097	65.3534	Male	Mixed	2	27.1667	0	Proliferative	83.1529	2
GC-980148T	GSM387929	980148	66.3836	Male	Diffuse	4	11.5333	1	Invasive	66.1087	1
GC-980211T	GSM387930	980211	63.5562	Male	Intestinal	3	13.4667	1	Proliferative	49.2137	2
GC-980251T	GSM387931	980251	52.6712	Female	Diffuse	1	148.9	0	Invasive	103.323	2
GC-980252T	GSM387932	980252	66.463	Male	Intestinal	4	26.5333	1	Proliferative	105.504	3
GC-980269T	GSM387933	980269	68.8137	Male	Diffuse	4	13	0	Invasive	37.098	1
GC-980305T	GSM387934	980305	38.9973	Female	Diffuse	3	141.767	0	Unstable	162.525	1
GC-980307T	GSM387935	980307	23.4027	Male	Intestinal	4	5.06667	1	Metabolic	46.1377	3
GC-980319T	GSM387936	980319	67.7616	Male	Mixed	3	32.6333	1	Invasive	344.448	2
GC-980344T	GSM387938	980344	69.8301	Female	Diffuse	4	6.4	1	Metabolic	23.796	1
GC-980369T	GSM387939	980369	46.6712	Female	Diffuse	1	146.133	0	Metabolic	51.7058	1
GC-980386T	GSM387940	980386	75.9479	Female	Diffuse	3	3.27	1	Unstable	51.4544	NA
GC-980390T	GSM387941	980390	77.9151	Female	Intestinal	1	19.6667	1	Proliferative	85.0719	3
GC-980401T	GSM387942	980401	82.9397	Female	Diffuse	3	0.333333	0	Invasive	108.435	NA
GC-980417T	GSM387943	980417	66.9644	Male	Diffuse	4	6.96667	0	Invasive	33.271	1
GC-980418T	GSM387944	980418	87.9753	Male	Intestinal	3	85.6333	0	Metabolic	21.3894	1
GC-980436T	GSM387945	980436	64.9863	Female	Intestinal	3	6.6	0	Proliferative	558.013	3
GC-980442T	GSM387946	980442	61.5699	Female	Diffuse	2	14.6	1	Metabolic	70.5592	1
GC-980453T	GSM387947	980453	65.0219	Male	Intestinal	4	17.9	1	Invasive	273.855	2
GC-980488T	GSM387948	980488	66	Male	Intestinal	3	137.467	0	Unstable	176.337	1
GC-98748381T	GSM387949	98748381	66.4329	Male	Mixed	3	2.6	0	Proliferative	22.4969	1
GC-990005T	GSM387950	990005	59.5507	Male	Diffuse	3	12.6333	1	Invasive	22.5594	2
GC-990010T	GSM387951	990010	69.6055	Male	Intestinal	4	1.56667	0	Unstable	38.9632	3
GC-990024T	GSM387952	990024	68.0986	Male	Intestinal	3	133.633	0	Proliferative	110.865	NA
GC-990041T	GSM387953	990041	40.2712	Male	Intestinal	4	8.6	0	Proliferative	50.4451	2
GC-990044T	GSM387954	990044	69.1397	Male	Intestinal	3	21.4	1	Unstable	241.857	NA
GC-990046T	GSM387955	990046	55.4904	Male	Diffuse	3	12.9667	1	Proliferative	154.396	1
GC-990060T	GSM387956	990060	25.2055	Female	Diffuse	3	12.8667	0	Metabolic	58.4202	1
GC-990068T	GSM387957	990068	73.3479	Male	Diffuse	3	15.2667	1	Metabolic	63.6674	1
GC-990069T	GSM387958	990069	69.2137	Male	Diffuse	1	80.7	0	Proliferative	27.5018	3
GC-990071T	GSM387959	990071	71.2164	Female	Intestinal	4	3.26667	1	Proliferative	447.307	NA
GC-990073T	GSM387960	990073	59.2082	Male	Intestinal	3	52.6333	1	Invasive	48.9553	2
GC-990089T	GSM387961	990089	74.8411	Male	Intestinal	4	20.2667	1	Metabolic	228.847	1
GC-990090T	GSM387962	990090	64.2356	Male	Intestinal	3	9	1	Unstable	118.892	1
GC-990097T	GSM387963	990097	46.2356	Male	Intestinal	3	0.333333	0	Proliferative	81.1166	2
GC-990098T	GSM387964	990098	53.9425	Female	Intestinal	4	10.5667	1	Proliferative	41.9121	NA
GC-990108T	GSM387965	990108	64.8932	Male	Intestinal	2	58.9333	0	Unstable	133.505	NA
GC-990111T	GSM387966	990111	74.3068	Female	Intestinal	1	30	0	Proliferative	4.2214	1
GC-990119T	GSM387967	990119	56.389	Male	Diffuse	3	138.367	0	Unstable	207.071	2
GC-990129T	GSM387968	990129	77.3315	Female	Intestinal	3	15.3333	1	Metabolic	147.55	1
GC-990136T	GSM387969	990136	76.274	Male	Intestinal	1	113.233	0	Proliferative	7.4134	2
GC-990170T	GSM387970	990170	40.7342	Female	Intestinal	3	3.13333	1	Unstable	407.06	1
GC-990172T	GSM387971	990172	60.3918	Male	Intestinal	3	23.5667	1	Proliferative	24.8406	3
GC-990195T	GSM387972	990195	31.1534	Male	Intestinal	4	0.333333	0	Metabolic	126.34	NA
GC-990203T	GSM387973	990203	79.4521	Male	Intestinal	3	7.33333	0	Proliferative	147.332	1
GC-990205T	GSM387974	990205	72.2822	Female	Intestinal	2	134.1	0	Metabolic	254.065	NA
GC-990221T	GSM387975	990221	71.9589	Male	Intestinal	3	14.8333	1	Proliferative	826.619	1
GC-990275T	GSM387976	990275	71.5781	Male	Intestinal	2	123.833	0	Proliferative	78.2957	3
GC-990300T	GSM387977	990300	50.4575	Female	Intestinal	3	45.8	1	Proliferative	81.7598	3
GC-990339T	GSM387978	990339	58.4986	Female	Diffuse	2	39.9667	1	Invasive	20.5208	NA
GC-990355T	GSM387979	990355	34.2603	Female	Diffuse	4	6.63333	1	Metabolic	139.134	1
GC-990396T	GSM387980	990396	64.7671	Male	Diffuse	3	4.36667	1	Invasive	96.3688	1
GC-990412T	GSM387981	990412	64.6192	Male	Intestinal	3	24.6333	1	Proliferative	65.4083	3
GC-990413T	GSM387982	990413	67.726	Male	Diffuse	2	75.5333	0	Metabolic	62.5435	2
GC-990424T	GSM387983	990424	70.8247	Male	Diffuse	3	56.9	1	Unstable	140.801	1
GC-990474T	GSM387984	990474	78.7205	Female	Intestinal	3	2.23333	0	Proliferative	219.205	1
GC-990475T	GSM387985	990475	70.9041	Male	Intestinal	2	116.6	0	Proliferative	34.4849	2
GC-990489T	GSM387986	990489	79.3726	Male	Mixed	1	1.46667	0	Proliferative	46.8128	3
GC-990515T	GSM387987	990515	59.663	Male	Intestinal	4	7.73333	1	Proliferative	144.653	3
