# Supplementary material for: Classifying gastric cancer using FLORA reveals clinically relevant molecular subtypes and highlights LINC01614 as a biomarker for patient prognosis
Source: Oncogene. 2021 Mar 19;40(16):2898–909. doi: 10.1038/s41388-021-01743-3 (PMC8062268; doi:10.1038/s41388-021-01743-3)
Supplement: Supplementary file 8 — Table S6 [file 41388_2021_1743_MOESM8_ESM.xlsx]

## Sheet: Sheet1
Table S6. Clinical and subtype information of GC patients in the Yonsei University cohort (GSE84433).
Sample_ID	geo_accession	age	death	duration overall survival	pnstage	ptstage	Sex	lncSubtype
Y4080T	GSM2235695	42	0	121	N1	T4	female	3
Y4404T	GSM2235696	60	0	108	N1	T4	male	1
Y4316T	GSM2235697	49	1	39	N0	T3	male	3
Y4340T	GSM2235698	34	1	23	N3	T3	male	NA
Y4317T	GSM2235699	68	1	23	N3	T4	male	3
Y4314T	GSM2235700	59	0	117	N2	T4	male	2
Y4426T	GSM2235701	61	0	108	N0	T3	male	3
Y4442T	GSM2235702	74	1	18	N1	T4	female	1
Y4397T	GSM2235703	35	1	43	N2	T4	male	2
Y4390T	GSM2235704	53	0	109	N1	T4	female	1
Y4396T	GSM2235705	67	0	114	N1	T4	male	NA
Y4429T	GSM2235706	71	1	2	N2	T4	male	NA
Y4349T	GSM2235707	63	0	116	N1	T2	female	1
Y4367T	GSM2235708	66	0	109	N1	T4	male	1
Y4438T	GSM2235709	54	0	108	N0	T2	female	3
Y4494T	GSM2235710	54	1	13	N0	T4	male	3
Y4325T	GSM2235711	65	1	19	N1	T4	male	2
Y4439T	GSM2235712	70	0	108	N0	T2	female	3
Y4386T	GSM2235713	59	1	116	N0	T4	male	1
Y4344T	GSM2235714	61	1	46	N1	T2	male	1
Y4313T	GSM2235715	58	0	118	N1	T4	male	2
Y4310T	GSM2235716	46	1	104	N1	T3	male	3
Y3804T	GSM2235717	43	1	3	N3	T4	female	NA
Y3819T	GSM2235718	46	0	119	N1	T4	male	NA
Y3838T	GSM2235719	68	1	1	N2	T4	male	1
Y3844T	GSM2235720	56	0	119	N0	T1	male	3
Y3846T	GSM2235721	41	0	119	N1	T2	male	1
Y3847T	GSM2235722	63	1	36	N2	T4	female	1
Y3863T	GSM2235723	52	0	118	N2	T3	male	3
Y3868T	GSM2235724	74	1	10	N3	T3	male	3
Y3872T	GSM2235725	65	0	122	N0	T4	female	1
Y3873T	GSM2235726	68	1	1	N2	T4	male	2
Y3883T	GSM2235727	71	0	118	N3	T4	male	2
Y3884T	GSM2235728	40	1	35	N1	T4	female	NA
Y3885T	GSM2235729	67	1	5	N2	T4	male	2
Y3887T	GSM2235730	68	1	49	N1	T1	female	1
Y3892T	GSM2235731	63	0	118	N1	T2	female	1
Y3894T	GSM2235732	74	0	118	N1	T2	male	NA
Y2509T	GSM2235733	72	0	144	N1	T3	male	2
Y2507T	GSM2235734	45	0	144	N1	T4	female	3
Y2488T	GSM2235735	53	0	145	N2	T3	male	3
Y2497T	GSM2235736	61	1	9	N2	T4	male	3
Y2498T	GSM2235737	51	1	45	N2	T4	male	1
Y2499T	GSM2235738	59	0	153	N2	T4	female	1
Y3335T	GSM2235739	66	1	14	N2	T3	male	3
Y3320T	GSM2235740	69	1	4	N1	T3	male	NA
Y3396T	GSM2235741	49	0	127	N2	T4	male	3
Y3275T	GSM2235742	62	1	3	N2	T4	male	NA
Y3252T	GSM2235743	64	1	4	N1	T4	female	1
Y3372T	GSM2235744	38	1	49	N1	T4	female	2
Y4539T	GSM2235745	53	0	106	N2	T4	male	2
Y4549T	GSM2235746	53	0	111	N1	T3	male	2
Y4561T	GSM2235747	53	1	12	N2	T4	female	1
Y4595T	GSM2235748	80	1	2	N2	T4	male	1
Y4670T	GSM2235749	65	1	39	N3	T4	male	3
Y2663T	GSM2235750	70	1	7	N1	T4	male	1
Y4730T	GSM2235751	40	0	101	N1	T3	male	3
Y2602T	GSM2235752	42	0	149	N1	T4	male	2
Y2755T	GSM2235753	72	1	31	N1	T4	male	1
Y3065T	GSM2235754	37	0	138	N1	T4	female	1
Y3456T	GSM2235755	62	1	87	N1	T4	female	2
Y2785T	GSM2235756	48	0	140	N2	T4	female	2
Y3094T	GSM2235757	44	1	40	N2	T4	male	3
Y2885T	GSM2235758	42	1	13	N2	T4	male	3
Y3045T	GSM2235759	54	1	12	N2	T4	male	2
Y2845T	GSM2235760	64	1	20	N2	T4	male	NA
Y3092T	GSM2235761	63	0	134	N1	T4	female	2
Y2695T	GSM2235762	65	1	39	N2	T4	male	1
Y3062T	GSM2235763	74	1	109	N1	T4	female	2
Y3477T	GSM2235764	58	1	9	N2	T4	male	3
Y2847T	GSM2235765	68	0	138	N1	T4	male	1
Y2993T	GSM2235766	61	1	15	N2	T4	male	3
Y3462T	GSM2235767	53	1	18	N2	T4	male	2
Y2979T	GSM2235768	46	0	144	N1	T4	male	2
Y3220T	GSM2235769	64	1	22	N2	T3	male	3
Y3412T	GSM2235770	85	1	7	N1	T3	male	1
Y2582T	GSM2235771	53	0	143	N1	T4	male	1
Y2245T	GSM2235772	60	1	60	N2	T4	male	2
Y2252T	GSM2235773	30	1	17	N2	T4	male	2
Y2449T	GSM2235774	47	1	12	N1	T4	male	1
Y3746T	GSM2235775	60	0	120	N1	T4	male	2
Y3679T	GSM2235776	80	1	20	N0	T4	male	2
Y3316T	GSM2235777	49	1	115	N1	T4	female	2
Y3988T	GSM2235778	61	1	23	N3	T4	male	1
Y4009T	GSM2235779	63	1	49	N0	T4	male	1
Y4046T	GSM2235780	75	1	0	N3	T4	male	2
Y4053T	GSM2235781	56	0	115	N0	T1	male	3
Y4063T	GSM2235782	62	1	4	N2	T4	male	3
Y4064T	GSM2235783	71	1	75	N1	T3	male	1
Y4074T	GSM2235784	80	1	103	N0	T2	male	1
Y4083T	GSM2235785	64	0	114	N0	T3	female	1
Y4444T	GSM2235786	50	0	108	N1	T4	female	2
Y2849T	GSM2235787	58	1	25	N2	T4	female	2
Y3903T	GSM2235788	56	0	117	N0	T2	male	2
Y3912T	GSM2235789	64	1	37	N2	T4	male	1
Y3831T	GSM2235790	67	0	119	N0	T4	female	1
Y3920T	GSM2235791	36	1	25	N1	T4	female	NA
Y3926T	GSM2235792	60	1	92	N1	T4	female	2
Y3932T	GSM2235793	83	1	87	N2	T3	male	1
Y3934T	GSM2235794	55	0	121	N1	T1	male	3
Y4092T	GSM2235795	73	0	121	N0	T4	female	1
Y4095T	GSM2235796	62	1	44	N3	T4	male	1
Y4101T	GSM2235797	79	0	115	N0	T3	female	3
Y4107T	GSM2235798	76	1	25	N2	T4	male	1
Y4109T	GSM2235799	62	1	12	N3	T4	male	NA
Y4138T	GSM2235800	62	0	114	N1	T3	male	2
Y4142T	GSM2235801	50	0	113	N1	T2	male	2
Y4507T	GSM2235802	60	0	106	N0	T1	male	2
Y4531T	GSM2235803	46	0	107	N0	T3	male	1
Y4548T	GSM2235804	64	0	114	N0	T4	male	1
Y4568T	GSM2235805	61	1	5	N1	T4	female	1
Y4580T	GSM2235806	55	1	101	N0	T4	male	2
Y4588T	GSM2235807	70	1	33	N3	T4	male	NA
Y4430T	GSM2235808	59	1	23	N1	T4	male	2
Y2827T	GSM2235809	58	0	146	N1	T4	male	2
Y3944T	GSM2235810	54	1	7	N1	T4	male	1
Y3958T	GSM2235811	55	1	12	N2	T4	male	2
Y3976T	GSM2235812	68	1	34	N3	T4	male	3
Y3983T	GSM2235813	64	1	26	N0	T3	male	1
Y4162T	GSM2235814	66	0	113	N3	T4	male	NA
Y4180T	GSM2235815	71	0	113	N2	T4	female	3
Y4189T	GSM2235816	48	1	4	N3	T4	male	NA
Y4190T	GSM2235817	68	1	55	N1	T4	female	3
Y4194T	GSM2235818	74	1	10	N3	T4	female	1
Y4197T	GSM2235819	68	1	21	N1	T4	male	3
Y4198T	GSM2235820	75	1	24	N1	T4	male	2
Y4204T	GSM2235821	67	0	112	N1	T4	male	2
Y4214T	GSM2235822	55	0	112	N1	T3	male	3
Y4216T	GSM2235823	32	1	9	N1	T4	female	2
Y4221T	GSM2235824	49	1	79	N2	T4	female	2
Y4222T	GSM2235825	69	1	23	N0	T4	male	3
Y4236T	GSM2235826	79	1	11	N2	T3	male	3
Y4244T	GSM2235827	47	1	43	N2	T4	male	2
Y4812T	GSM2235828	55	0	107	N1	T4	male	1
Y4863T	GSM2235829	52	0	109	N0	T4	male	1
Y4869T	GSM2235830	75	0	98	N2	T4	male	1
Y4889T	GSM2235831	81	1	39	N3	T4	male	3
Y4188T	GSM2235837	56	0	113	N0	T2	female	3
Y4617T	GSM2235838	65	1	4	N3	T4	male	1
Y4638T	GSM2235839	63	1	101	N1	T3	male	3
Y4658T	GSM2235840	71	1	92	N0	T2	male	3
Y4689T	GSM2235841	84	1	16	N1	T4	female	1
Y4708T	GSM2235842	72	1	14	N3	T4	male	3
Y4721T	GSM2235843	60	1	13	N1	T2	male	1
Y4724T	GSM2235844	54	0	102	N2	T4	female	1
Y4737T	GSM2235845	51	1	31	N2	T4	male	2
Y4788T	GSM2235846	67	1	92	N2	T4	male	3
Y4245T	GSM2235847	53	0	111	N1	T4	female	2
Y4253T	GSM2235848	52	1	40	N2	T4	male	2
Y4256T	GSM2235849	61	1	1	N2	T4	female	3
Y4260T	GSM2235850	51	0	116	N1	T2	male	1
Y4263T	GSM2235851	81	1	93	N0	T1	male	1
Y4265T	GSM2235852	69	1	48	N3	T4	male	NA
Y4273T	GSM2235853	58	0	111	N1	T2	female	2
Y4277T	GSM2235854	66	0	111	N3	T4	female	3
Y4305T	GSM2235855	68	0	110	N1	T2	male	2
Y3480T	GSM2235862	66	1	85	N0	T4	male	NA
Y3482T	GSM2235863	67	0	133	N0	T4	male	1
Y3484T	GSM2235864	54	1	12	N1	T4	male	2
Y3485T	GSM2235865	44	1	33	N1	T4	male	3
Y3489T	GSM2235866	79	0	129	N2	T4	female	1
Y3491T	GSM2235867	69	0	125	N2	T4	female	2
Y3496T	GSM2235878	51	0	125	N3	T4	female	3
Y3501T	GSM2235879	68	1	6	N1	T3	female	1
Y3515T	GSM2235880	67	1	17	N2	T4	female	2
Y3516T	GSM2235881	72	0	125	N0	T4	male	1
Y3532T	GSM2235882	55	1	13	N1	T4	male	3
Y3533T	GSM2235883	66	1	19	N2	T4	female	2
Y3544T	GSM2235884	44	0	126	N0	T4	male	2
Y3550T	GSM2235885	73	0	124	N1	T4	female	1
Y3551T	GSM2235886	76	1	51	N1	T2	female	3
Y3554T	GSM2235887	81	1	79	N2	T3	male	3
Y3555T	GSM2235888	36	1	68	N1	T4	female	3
Y3558T	GSM2235889	66	1	93	N1	T4	male	3
Y3420T	GSM2235899	48	1	34	N1	T4	male	NA
Y3426T	GSM2235900	46	0	127	N1	T4	male	2
Y3427T	GSM2235901	66	1	58	N1	T3	female	3
Y3428T	GSM2235902	34	1	34	N1	T4	male	2
Y3561T	GSM2235903	50	0	131	N1	T4	male	1
Y3566T	GSM2235904	62	1	21	N1	T4	male	1
Y3569T	GSM2235905	63	1	2	N1	T4	male	2
Y3577T	GSM2235906	70	1	120	N1	T4	female	2
Y3589T	GSM2235907	77	0	123	N0	T4	female	1
Y3603T	GSM2235908	32	0	123	N0	T3	female	2
Y2776T	GSM2235909	63	1	18	N2	T4	male	3
Y2818T	GSM2235910	56	0	139	N1	T4	male	1
Y2833T	GSM2235921	57	0	139	N2	T2	male	3
Y2869T	GSM2235922	68	0	138	N1	T4	male	3
Y3024T	GSM2235923	77	1	14	N1	T4	female	1
Y3036T	GSM2235924	54	0	135	N2	T4	male	1
Y3089T	GSM2235925	64	0	134	N1	T4	male	1
Y3090T	GSM2235926	47	0	140	N2	T4	male	2
Y3099T	GSM2235927	65	1	0	N1	T4	male	3
Y3164T	GSM2235928	56	0	132	N1	T4	female	1
Y3194T	GSM2235929	74	1	60	N2	T4	male	2
Y3233T	GSM2235930	63	1	74	N2	T4	male	1
Y3262T	GSM2235931	34	0	132	N1	T4	male	2
Y550T	GSM2235932	71	0	59	N2	T4	female	NA
Y561T	GSM2235933	57	0	41	N0	T4	female	NA
Y563T	GSM2235934	63	0	47	N2	T4	male	2
Y564T	GSM2235935	65	1	19	N2	T4	male	1
Y566T	GSM2235936	63	0	42	N0	T1	female	NA
Y567T	GSM2235937	54	0	37	N2	T4	female	1
Y568T	GSM2235938	62	0	92	N0	T1	female	NA
Y569T	GSM2235939	42	0	45	N0	T2	female	2
Y571T	GSM2235940	63	1	33	N2	T4	male	2
Y572T	GSM2235941	36	0	41	N1	T2	female	1
Y573T	GSM2235942	67	0	42	N0	T1	male	1
Y3437T	GSM2235943	65	0	127	N1	T4	male	NA
Y3455T	GSM2235944	47	0	126	N0	T3	male	2
Y3307T	GSM2235945	59	1	37	N1	T4	female	3
Y3309T	GSM2235946	55	0	131	N2	T4	male	3
Y3317T	GSM2235947	62	0	129	N1	T4	male	1
Y3347T	GSM2235948	36	0	132	N1	T4	male	2
Y3361T	GSM2235949	43	0	132	N1	T4	male	2
Y3382T	GSM2235950	45	0	128	N1	T4	male	2
Y3402T	GSM2235951	61	1	5	N1	T4	female	2
Y3409T	GSM2235952	56	1	1	N1	T4	female	1
Y3417T	GSM2235953	58	1	10	N1	T4	female	3
Y2372T	GSM2235954	39	0	149	N1	T3	female	2
Y2400T	GSM2235955	48	0	149	N2	T4	male	1
Y2411T	GSM2235956	68	1	135	N2	T4	female	NA
Y2417T	GSM2235957	69	0	148	N2	T3	female	NA
Y2473T	GSM2235958	55	0	152	N2	T4	male	2
Y2540T	GSM2235959	61	0	144	N2	T3	male	3
Y2658T	GSM2235960	66	0	142	N1	T4	male	1
Y2711T	GSM2235961	55	0	141	N1	T4	male	1
Y2234T	GSM2235962	64	1	27	N1	T4	male	1
Y2339T	GSM2235963	58	1	27	N2	T4	female	3
Y2359T	GSM2235964	64	1	22	N2	T4	male	2
Y506T	GSM2235965	58	1	63	N1	T3	male	3
Y510T	GSM2235966	40	0	33	N3	T4	male	2
Y514T	GSM2235967	61	1	10	N2	T4	male	3
Y515T	GSM2235968	52	0	59	N0	T2	male	3
Y516T	GSM2235969	72	0	64	N1	T2	female	NA
Y518T	GSM2235970	66	1	18	N2	T4	female	2
Y519T	GSM2235971	45	0	63	N2	T3	male	1
Y521T	GSM2235972	67	0	57	N3	T4	male	2
Y522T	GSM2235973	59	0	62	N0	T3	female	1
Y533T	GSM2235974	63	1	12	N2	T4	male	3
Y539T	GSM2235975	59	0	61	N3	T3	male	NA
Y540T	GSM2235976	67	0	55	N1	T3	female	NA
Y558T	GSM2235977	72	1	7	N2	T4	male	1
Y586T	GSM2235978	65	0	34	N2	T4	male	2
Y587T	GSM2235979	54	0	42	N1	T2	female	NA
Y588T	GSM2235980	66	1	6	N1	T4	male	2
Y589T	GSM2235981	69	0	36	N1	T4	male	2
Y590T	GSM2235982	51	0	37	N2	T3	male	1
Y591T	GSM2235983	46	0	38	N1	T3	male	2
Y592T	GSM2235984	69	1	8	N3	T4	male	3
Y593T	GSM2235985	69	0	35	N3	T4	female	3
Y594T	GSM2235986	53	0	35	N3	T3	female	1
Y595T	GSM2235987	69	0	35	N1	T4	male	1
Y596T	GSM2235988	54	0	70	N0	T1	female	2
Y3514T	GSM2235991	77	1	32	N2	T3	male	3
Y3381T	GSM2235992	59	0	128	N1	T4	male	2
Y3473T	GSM2235993	27	0	126	N1	T3	male	2
Y3572T	GSM2235994	42	0	123	N1	T3	female	NA
Y2423T	GSM2235995	57	1	10	N2	T3	female	1
Y2569T	GSM2235996	53	1	6	N1	T4	female	3
Y3624T	GSM2235997	74	0	128	N1	T4	male	1
Y3625T	GSM2235998	68	0	122	N1	T4	male	1
Y3646T	GSM2235999	60	1	95	N1	T4	male	1
Y3657T	GSM2236000	64	0	122	N1	T3	female	3
Y3715T	GSM2236001	48	0	124	N2	T4	female	2
Y3734T	GSM2236002	68	0	129	N1	T4	female	1
Y3737T	GSM2236003	55	0	126	N1	T4	male	1
Y3607T	GSM2236004	66	1	46	N1	T4	male	3
Y3614T	GSM2236005	72	1	9	N2	T4	female	3
Y3628T	GSM2236006	42	1	24	N1	T4	male	1
Y3643T	GSM2236007	76	1	21	N1	T4	female	1
Y3672T	GSM2236008	64	1	30	N1	T3	female	2
Y3768T	GSM2236009	66	1	27	N1	T4	male	1
Y3769T	GSM2236010	61	1	38	N1	T4	male	NA
Y3512T	GSM2236011	64	1	26	N2	T3	male	NA
Y4282T	GSM2236012	33	1	3	N3	T4	male	3
Y4296T	GSM2236013	67	1	53	N1	T2	female	3
Y4299T	GSM2236014	68	1	105	N0	T3	male	1
Y4348T	GSM2236015	66	0	110	N2	T4	male	1
Y4360T	GSM2236016	53	1	20	N2	T4	male	1
Y4409T	GSM2236017	61	1	17	N2	T4	male	2
Y4427T	GSM2236018	36	0	116	N2	T4	male	NA
Y4535T	GSM2236019	77	1	92	N2	T3	male	NA
Y4570T	GSM2236020	70	0	109	N0	T4	female	1
Y4634T	GSM2236021	32	1	51	N3	T4	male	2
Y4635T	GSM2236022	53	0	104	N3	T4	male	3
Y4662T	GSM2236023	61	0	108	N0	T2	female	2
Y4667T	GSM2236024	54	0	103	N1	T3	male	NA
Y3467T	GSM2236025	68	1	39	N1	T3	female	2
Y3499T	GSM2236026	65	1	64	N1	T3	male	3
Y3527T	GSM2236027	80	0	124	N1	T4	female	1
Y3594T	GSM2236028	68	1	95	N0	T3	male	NA
Y2873T	GSM2236029	44	0	138	N1	T2	male	1
Y2860T	GSM2236030	63	0	138	N0	T4	male	1
Y3054T	GSM2236031	52	0	134	N0	T4	female	2
Y3082T	GSM2236032	44	0	134	N0	T4	male	NA
Y3747T	GSM2236033	69	0	120	N0	T3	male	3
Y3649T	GSM2236034	55	0	122	N0	T4	male	2
Y577T	GSM2236036	62	0	41	N1	T1	male	3
Y578T	GSM2236037	64	0	41	N1	T4	female	1
Y580T	GSM2236038	65	0	40	N2	T4	male	NA
Y581T	GSM2236039	56	0	42	N0	T2	male	3
Y582T	GSM2236040	71	0	37	N1	T3	female	NA
Y583T	GSM2236041	50	0	41	N1	T4	male	2
Y584T	GSM2236042	69	0	37	N2	T4	female	1
Y585T	GSM2236043	48	0	40	N1	T3	male	1
Y3100T	GSM2236044	48	0	141	N2	T2	male	3
Y2221T	GSM2236045	63	0	161	N1	T4	male	3
Y3098T	GSM2236046	64	1	35	N1	T4	male	1
Y4546T	GSM2236047	49	1	49	N2	T4	female	1
Y4712T	GSM2236048	64	0	102	N0	T3	male	NA
Y4736T	GSM2236049	44	1	33	N1	T4	female	1
Y4770T	GSM2236050	65	0	101	N1	T3	male	NA
Y4771T	GSM2236051	34	1	38	N2	T4	male	2
Y4472T	GSM2236052	61	0	116	N1	T4	male	3
Y4780T	GSM2236053	41	1	22	N2	T4	female	1
Y3244T	GSM2236054	49	1	79	N0	T4	female	1
Y3105T	GSM2236055	55	0	133	N0	T4	male	NA
Y3368T	GSM2236056	54	0	128	N0	T4	male	3
Y2691T	GSM2236057	62	1	37	N1	T2	male	2
Y2985T	GSM2236058	62	0	136	N1	T2	male	1
Y3117T	GSM2236059	75	0	137	N1	T2	female	1
Y4698T	GSM2236060	47	1	37	N3	T4	male	1
Y3341T	GSM2236061	68	0	129	N1	T2	female	2
Y3333T	GSM2236062	69	0	129	N1	T3	male	1
Y3344T	GSM2236063	48	0	131	N1	T2	female	3
Y3151T	GSM2236064	70	1	77	N0	T4	male	1
Y3823T	GSM2236065	58	0	119	N2	T4	male	1
Y3830T	GSM2236066	63	0	127	N1	T4	female	3
Y3886T	GSM2236067	47	1	17	N2	T4	male	3
Y4001T	GSM2236068	44	1	42	N0	T4	male	2
Y4029T	GSM2236069	69	0	115	N1	T3	male	3
Y4032T	GSM2236070	71	0	124	N1	T3	male	NA
Y4121T	GSM2236071	54	0	114	N1	T4	female	2
Y4123T	GSM2236072	49	1	33	N3	T3	male	2
Y2656T	GSM2236073	60	1	22	N2	T4	male	3
Y3034T	GSM2236074	62	0	143	N1	T2	male	3
Y2555T	GSM2236075	44	1	39	N1	T4	male	2
Y597T	GSM2236076	63	0	35	N1	T3	male	2
Y598T	GSM2236077	68	0	38	N2	T4	male	NA
Y2685T	GSM2236078	60	0	142	N0	T4	male	1
Y2736T	GSM2236079	67	0	141	N1	T2	male	2
Y2264T	GSM2236080	62	1	14	N0	T4	male	3
Y3203T	GSM2236082	53	0	131	N0	T4	female	2
Y3404T	GSM2236083	64	1	7	N2	T4	female	2
Y3376T	GSM2236084	59	0	128	N2	T3	female	1
Y2224T	GSM2236085	55	0	152	N0	T4	male	NA
Y2358T	GSM2236086	36	0	149	N0	T4	female	1
Y2433T	GSM2236087	68	0	155	N1	T3	male	1
Y2769T	GSM2236088	61	1	34	N0	T4	female	1
Y2523T	GSM2236089	69	0	144	N0	T4	female	2
Y2659T	GSM2236090	86	1	31	N0	T4	male	NA
Y2566T	GSM2236091	77	1	123	N0	T3	male	NA
Y2597T	GSM2236092	58	0	149	N0	T4	male	NA
Y2622T	GSM2236093	59	0	151	N0	T3	male	1
Y2609T	GSM2236094	64	1	37	N0	T4	male	1
Y2637T	GSM2236095	51	0	150	N0	T4	male	1
