# Supplementary material for: Classifying gastric cancer using FLORA reveals clinically relevant molecular subtypes and highlights LINC01614 as a biomarker for patient prognosis
Source: Oncogene. 2021 Mar 19;40(16):2898–909. doi: 10.1038/s41388-021-01743-3 (PMC8062268; doi:10.1038/s41388-021-01743-3)
Supplement: Supplementary file 9 — Table S7 [file 41388_2021_1743_MOESM9_ESM.xlsx]

## Sheet: Sheet1
Table S7. Detailed characterization and prioritization of lncRNA as GC biomarker.
GeneID	GeneName	Chromosome	Start	End	Strand	aveFPKM	log2FoldChange	lfcSE	stat	pvalue	padj	change	Prognostic_cox	Prognostic_cox_p	Prognostic_logrank	Prognostic_logrank_p	Amp_freq_in_GC(%)	SNP_GC	Chromatin_state_roadmap	Number of associated genes	Associated_prognostic_gene	Associated_oncogenes	Top associated function	Experimental_evidence	Priority_score
ENSG00000230838.1	LINC01614	chr2	215718043	215719424	+	1.17879	4.92379	0.423077	11.638	2.64063e-31	3.49223e-28	Upregulated in tumor	unfavorable	0.000467215	unfavorable	0.00111712	2.72109	none	quiescent_region	2775	MXRA8,HEYL,PLPPR4,RGS4,RGS1,PXDN,RNF144A,MATN3,LBH,ITGAV,FN1,DCBLD2,PLOD2,WDFY3,ANXA5,EDNRA,PDGFC,RAI14,DAB2,GPX8,VCAN,NREP,SPOCK1,STC2,RUNX2,CD109,OSTM1,CTGF,FBXO5,QKI,NFE2L3,FKBP14,EPDR1,CDK14,SERPINE1,OPN1SW,STRIP2,EZH2,LRRC61,ANGPT2,STC1,GAS1,PAEP,NRP1,CEP55,TPP1,FIBIN,PRR5L,TTC9C,NNMT,SLC2A3,MFAP5,BCAT1,ATF7,VEZT,GLT8D2,NUAK1,POSTN,CUL4A,TFDP1,FRMD6,NID2,NPC2,SPRED1,THBS1,GPR176,FBN1,ADAMTS7…	CSF3R,FUBP1,NOTCH2,FCGR2B,DDR2,PRRX1,ABL2,AKT3,WDCP,MSH6,ERCC3,ACVR1,ITGAV,COL3A1,CREB1,BARD1,ATIC,FBLN2,CTNNB1,RPN1,GMPS,TBL1XR1,PIK3CA,ETV5,TFRC,NSD2,LEF1,FAT1,CSF1R,PDGFRB,PWWP2A,NPM1,FLT4,DEK,DAXX,TNFAIP3,QKI,ETV1,FKBP9,SFRP4,HIP1,MET,EZH2,LEPROTL1,FGFR1,HEY1,NBN,RAD21,CD274,PDCD1LG2,OMD,TNC,SET,FAS,CARS,WT1,EXT2,CLP1,CCND1,PICALM,FAT3,MAML2,DDX10,PAFAH1B2,PPFIBP1,SMARCD1,ATF1,GLI1,DDIT3,CDK4…	extracellular matrix	PMID: 29934982	3.24
ENSG00000248363.5	AC016550.2	chr5	86353803	86368854	+	0.239482	3.70122	0.734523	5.03894	4.6812e-07	5.02304e-06	Upregulated in tumor	unfavorable	0.00501506	unfavorable	0.0394951	0	rs7712641-C	quiescent_region	1626	F5,MLF1,HAVCR1,IGFBP1,FGL1,CLDN9,LBP	PAX7,RGS7,RGPD3,HOXD13,HOXD11,CACNA1D,FOXL2,MLF1,SLC34A2,TERT,ROS1,ECT2L,FGFR1OP,ZNF479,GRM3,CNTNAP2,ARHGEF10,PLAG1,CNBD1,COL2A1,PRPF40B,HOXC13,HOXC11,WIF1,HNF1A,NKX2-1,USP6,CCNE1,SALL4,SS18L1,FAM47C,SSX1,SSX4,SSX2	olfactory receptor activity	No	3.12
ENSG00000251442.5	LINC01094	chr4	78645903	78682699	+	0.536251	1.29508	0.226879	5.70824	1.14148e-08	1.887e-07	Upregulated in tumor	unfavorable	5.22532e-05	unfavorable	0.000295906	2.49433	none	quiescent_region	3073	MXRA8,HEYL,PLPPR4,RGS4,RGS1,PXDN,RNF144A,MATN3,LBH,CXCR4,ITGAV,FN1,PLOD2,CYTL1,PCDH7,WDFY3,ANXA5,EDNRA,ARHGAP10,PDGFC,RAI14,DAB2,GPX8,VCAN,ARRDC3,CAST,NREP,COMMD10,SPOCK1,STC2,RUNX2,CD109,OSTM1,GJA1,CTGF,MOXD1,QKI,NFE2L3,FKBP14,CDK14,SERPINE1,AKR1B1,ANGPT2,STC1,RECK,GAS1,SVEP1,PAEP,NRP1,TPP1,FIBIN,CD59,PRR5L,NNMT,VWF,SLC2A3,MFAP5,BCAT1,CPNE8,ATF7,VEZT,GLT8D2,NUAK1,POSTN,FRMD6,NID2,NPC2,TNFAIP2,SP…	LCK,CSF3R,EPS15,JAK1,NRAS,NOTCH2,NTRK1,FCGR2B,DDR2,PRRX1,ABL2,PTPRC,ELK4,AKT3,WDCP,ASXL2,ALK,REL,CXCR4,ACVR1,ITGAV,COL3A1,CD28,CREB1,FBLN2,XPC,CCR4,RHOA,MITF,EPHA3,WWTR1,PIK3CA,ETV5,BCL6,N4BP2,RHOH,TEC,KDR,RAP1GDS1,LEF1,IL7R,IL6ST,MAP3K1,PIK3R1,APC,AFF4,CSF1R,PDGFRB,CD74,ITK,PWWP2A,NSD1,FLT4,IRF4,PRDM1,RSPO3,TNFAIP3,ESR1,QKI,ETV1,JAZF1,SFRP4,IKZF1,HIP1,CREB3L2,LEPROTL1,FGFR1,HEY1,NBN,RUNX1T1,JAK2…	immune response	PMID: 33173535	2.94
MSTRG.235226	FLORA.GC7366	chr5	83582327	83588512	+	0.276896	1.34255	0.299188	4.48731	7.2128e-06	5.4769e-05	Upregulated in tumor	unfavorable	0.0110398	unfavorable	0.00175424	0.226757	rs7712641-C	quiescent_region	3256	MXRA8,HEYL,ADGRL2,PLPPR4,RGS4,RGS1,RGS2,PTPN14,PXDN,RNF144A,MATN3,LBH,TCF7L1,CXCR4,SESTD1,ITGAV,FN1,ACKR3,PROS1,DCBLD2,PLOD2,BCHE,APOD,CYTL1,CC2D2A,PCDH7,WDFY3,CYP2U1,ANXA5,EDNRA,ARHGAP10,PDGFC,RAI14,DAB2,GPX8,PLPP1,VCAN,ARRDC3,NREP,SPOCK1,EBF1,STC2,RUNX2,CD109,OSTM1,GJA1,CTGF,MOXD1,PLAGL1,QKI,FAM126A,FKBP14,EPDR1,TPST1,GNAI1,CD36,STEAP4,CDK14,SGCE,SERPINE1,OPN1SW,AKR1B1,ANGPT2,SLC7A2,STC1,PNMA2,…	SKI,PRDM2,CSF3R,TAL1,EPS15,JAK1,NOTCH2,PDE4DIP,ARNT,MLLT11,NTRK1,FCGR2B,DDR2,PBX1,PRRX1,ABL2,PTPRC,ELK4,AKT3,ASXL2,ALK,SIX2,EPAS1,FBXO11,CXCR4,ACVR1,ITGAV,COL3A1,CD28,CREB1,ACKR3,FBLN2,TGFBR2,MITF,FOXP1,EPHA3,WWTR1,PIK3CA,ETV5,BCL6,LPP,MB21D2,PDGFRA,KIT,KDR,PTPN13,AFF1,LEF1,FAT4,CDH10,IL7R,IL6ST,PIK3R1,APC,AFF4,CSF1R,PDGFRB,EBF1,FLT4,EPHA7,FOXO3,GOPC,RSPO3,TNFAIP3,LATS1,ESR1,QKI,ETV1,JAZF1,FKBP9,…	extracellular matrix	No	2.84
ENSG00000225548.5	LINC01980	chr3	27802762	27891301	+	0.709054	6.3575	0.741304	8.5761	9.81457e-18	1.19813e-15	Upregulated in tumor	unfavorable	0.0188229	unfavorable	0.0105716	2.26757	none	transcribed_region	2055	DLK2,IGFBP1,FGL1,PAEP,ZNF22,ESPL1,FAM222A,IPO4,CLDN9,NAT9,PHLDB3,LBP	MUTYH,SETDB1,S100A7,DNMT3A,EML4,XPO1,HOXD13,HOXD11,CACNA1D,FOXL2,FGFR3,SLC34A2,TERT,DROSHA,ROS1,FGFR1OP,AFDN,ZNF479,GRM3,KIAA1549,CNTNAP2,PLAG1,CNBD1,CSMD3,RECQL4,CDKN2A,WNK2,TAL2,TLX1,SHTN1,FANCF,DDX10,CHD4,COL2A1,PRPF40B,SMARCD1,HOXC13,HOXC11,HMGA2,HNF1A,CDX2,BRCA2,NKX2-1,BUB1B,KNSTRN,BLM,USP6,ETV4,CCNE1,KLK2,CNOT3,ASXL1,SALL4,SS18L1,ISX,FAM47C,SSX1,SSX4,SSX2,BCORL1	meiotic cell cycle	PMID: 30935686	2.8
MSTRG.34631	FLORA.GC1247	chr10	86402015	86403648	-	0.11436	2.0353	0.406407	5.00804	5.49857e-07	5.80974e-06	Upregulated in tumor	unfavorable	0.00501308	unfavorable	0.00586375	1.81406	rs3781264-C,rs10509671-C	transcribed_region	1079	F5,HAVCR1,CLDN9	PRDM16,POU5F1,MACC1,ZNF479,GRM3,PLAG1,HNF1A,NUTM1,SRC,SDC4,SSX1	olfactory receptor activity	No	2.8
ENSG00000235142.7	LINC02532	chr6	106717452	106787541	-	1.20933	3.13434	0.410338	7.63844	2.19869e-14	1.29234e-12	Upregulated in tumor	unfavorable	0.00686139	unfavorable	0.0170875	3.62812	none	transcribed_region	709	F5,MATN3,UPK1B,SLCO2A1,AADAC,ALB,C6,HAVCR1,FGL1,GPC3	PRDM16,MUC1,SLC45A3,RGS7,ACVR1,CACNA1D,ROBO2,MECOM,SLC34A2,CTNND2,FGFR4,POU5F1,ROS1,PTPRK,GRM3,CYP2C8,SRC,PTPRT,SDC4,CRLF2,GPC3	transmembrane transporter activity	PMID: 30788037	2.76
ENSG00000259345.5	AC013652.1	chr15	38865322	39427195	-	0.240877	1.25384	0.27211	4.60783	4.06898e-06	3.34584e-05	Upregulated in tumor	unfavorable	0.0137631	unfavorable	0.00546909	0.453515	rs141107350-A	transcribed_region	1756	F5,MATN3,PLA2R1,PROS1,DLK2,PPP1R3B,SLC7A2,ZNF22,IPO4,SPRED1,CLDN9,PHLDB3,PPP1R3D	BCL9,ARNT,SETDB1,S100A7,ABL2,DNMT3A,EML4,XPO1,RGPD3,PAX8,HOXD13,HOXD11,CACNA1D,ROBO2,IGF2BP2,FGFR3,SLC34A2,DROSHA,FOXO3,ROS1,GOPC,FGFR1OP,AFDN,PMS2,HOXA9,FKBP9,HIP1,GRM3,AKAP9,CDK6,POT1,KIAA1549,CNTNAP2,PLAG1,CDKN2A,TAL2,KIF5B,TET1,SHTN1,FANCF,DDX10,PRPF40B,HOXC13,HOXC11,HMGA2,HNF1A,ZMYM2,NKX2-1,BLM,USP6,FLCN,NF1,ETV4,CRNKL1,ASXL1,PLCG1,SALL4,GNAS,SS18L1,CLTCL1,BCORL1,PHF6	cilium	No	2.74
ENSG00000260209.1	AP000842.3	chr11	125873031	125874528	-	0.11859	2.38602	0.499701	4.77489	1.79808e-06	1.63527e-05	Upregulated in tumor	unfavorable	0.00587815	unfavorable	0.046305	2.26757	rs4578395-C	quiescent_region	1998	F5,MLF1,DLK2,IGFBP1,FGL1,PAEP,ENTPD8,MEN1,IPO4,CLDN9,NAT9,PHLDB3,LBP	PAX7,MUTYH,BCL9,SETDB1,RGS7,DNMT3A,RGPD3,HOXD13,HOXD11,PAX3,CACNA1D,FOXL2,MLF1,SLC34A2,TERT,TLX3,HSP90AB1,FGFR1OP,ZNF479,GRM3,CNTNAP2,PLAG1,CHCHD7,CNBD1,CDKN2A,TAL2,SHTN1,FANCF,SDHAF2,MEN1,FOXR1,COL2A1,PRPF40B,HOXC13,HOXC11,WIF1,NKX2-1,BLM,USP6,ETV4,ASPSCR1,CCNE1,KLK2,ASXL1,SALL4,GNAS,SS18L1,ISX,FAM47C,SSX1,SSX4	cilium	No	2.58
ENSG00000267284.1	AC022031.2	chr18	55721063	55788761	+	0.121484	4.21527	0.787218	5.35464	8.57287e-08	1.11171e-06	Upregulated in tumor	unfavorable	0.0383636	unfavorable	0.0172565	0.453515	rs11877682-T	transcribed_region	1643	DLK2,SLC7A2,FGL1,ESPL1,CLDN9,PHLDB3,LBP	SFPQ,SETDB1,S100A7,DNMT3A,HOXD13,HOXD11,PAX3,FOXL2,TERT,TLX3,HIST1H3B,ROS1,ZNF479,GRM3,CNTNAP2,PLAG1,CNBD1,CSMD3,RECQL4,CDKN2A,TAL2,TET1,FOXR1,CHD4,COL2A1,PRPF40B,HOXC13,HOXC11,WIF1,HMGA2,NKX2-1,KNSTRN,BLM,USP6,ETV4,CCNE1,KLK2,CNOT3,ASXL1,SALL4,GNAS,SS18L1,CLTCL1,FAM47C,SSX1,SSX4,SSX2,BCORL1	meiotic cell cycle	No	2.54
ENSG00000282950.1	AC063952.4	chr3	120365993	120368326	-	0.145451	4.40386	0.537467	8.19373	2.53258e-16	2.17254e-14	Upregulated in tumor	unfavorable	0.0305006	unfavorable	0.0124376	2.72109	rs9841504-?,rs9841504-C	quiescent_region	2521	DPH2,COA7,F5,MATN3,PTCD3,STC2,DLK2,IGFBP1,ANGPT2,FGL1,PAEP,ZNF22,CLRN3,MEN1,CDK8,CUL4A,IPO4,CLDN9,NAT9,PHLDB3,CGB5,LBP	SFPQ,MUTYH,FUBP1,BCL9,SETDB1,S100A7,PRCC,ABL2,WDCP,DNMT3A,EML4,MSH2,XPO1,PAX8,HOXD13,HOXD11,IDH1,CACNA1D,FOXL2,TBL1XR1,IGF2BP2,FGFR3,SLC34A2,TERT,DROSHA,FGFR4,HSP90AB1,FOXO3,ROS1,FGFR1OP,AFDN,HOXA9,HOXA11,GRM3,AKAP9,CDK6,KIAA1549,CNTNAP2,PLAG1,CHCHD7,CDH17,UBR5,RAD21,RECQL4,CDKN2A,WNK2,TAL2,SET,BRD3,TLX1,SHTN1,FANCF,MEN1,DDX10,CHD4,COL2A1,PRPF40B,SMARCD1,HOXC13,HOXC11,ERBB3,HMGA2,HNF1A,ZMYM2,CDX2…	condensed nuclear chromosome	No	2.5
MSTRG.117730	FLORA.GC3951	chr17	82335241	82346817	+	0.226368	1.64382	0.305535	5.38014	7.4426e-08	9.80199e-07	Upregulated in tumor	unfavorable	1.46341e-05	unfavorable	0.00336706	0	none	transcribed_region	3721	CLSPN,COA7,EFNA4,CD46,AFTPH,PTCD3,POLQ,DLK2,FBXO5,EZH2,ANGPT2,PAEP,TAF5,CLRN3,TTC9C,MEN1,ESPL1,RFXAP,COG6,CUL4A,IPO4,CLDN9,MSI2,NAT9,TSEN54,SWSAP1,ZNF101,LBP,PPP1R3D	RPL22,CAMTA1,PAX7,SFPQ,MUTYH,STIL,TRIM33,SETDB1,S100A7,TPR,MDM4,EML4,MSH2,XPO1,RGPD3,PAX8,HOXD13,HOXD11,PMS1,PAX3,FANCD2,CACNA1D,POLQ,FOXL2,IGF2BP2,FGFR3,FIP1L1,TERT,DROSHA,DEK,HSP90AB1,ECT2L,FGFR1OP,AFDN,HNRNPA2B1,HOXA9,ZNF479,GRM3,AKAP9,TRIM24,CNTNAP2,EZH2,ARHGEF10,PLAG1,CHCHD7,CNBD1,COX6C,RAD21,RECQL4,TLX1,SHTN1,FANCF,SDHAF2,MEN1,EED,DDX10,FOXR1,PRPF40B,HOXC13,HOXC11,ERBB3,DDIT3,HMGA2,HNF1A,PO…	meiotic cell cycle	No	2.48
ENSG00000228203.6	RNF144A-AS1	chr2	6912277	6918709	-	0.144573	2.2364	0.259857	8.60627	7.54735e-18	9.73792e-16	Upregulated in tumor	unfavorable	0.000337514	unfavorable	0.000154024	1.81406	none	transcribed_region	2563	MXRA8,HEYL,ADGRL2,PLPPR4,RGS4,RGS1,PTPN14,PXDN,RNF144A,MATN3,LBH,TCF7L1,CXCR4,ITGAV,FN1,ACKR3,PROS1,DCBLD2,PLOD2,APOD,CYTL1,CC2D2A,WDFY3,ANXA5,EDNRA,PDGFC,RAI14,DAB2,GPX8,VCAN,NREP,SPOCK1,EBF1,STC2,RUNX2,CD109,OSTM1,GJA1,CTGF,MOXD1,PLAGL1,QKI,FAM126A,FKBP14,EPDR1,IGFBP1,TPST1,STEAP4,CDK14,SGCE,SERPINE1,OPN1SW,ANGPT2,FGL1,STC1,PKIA,ZC2HC1A,TMEM55A,RECK,GAS1,SVEP1,PAEP,NRP1,TPP1,FIBIN,PRR5L,NNMT,RO…	CSF3R,NOTCH2,ARNT,MLLT11,FCGR2B,DDR2,PRRX1,ABL2,AKT3,SIX2,CXCR4,ACVR1,ITGAV,COL3A1,ACKR3,FBLN2,EPHA3,FOXL2,WWTR1,PIK3CA,BCL6,KDR,PTPN13,LEF1,CSF1R,PDGFRB,EBF1,FLT4,RSPO3,QKI,ETV1,FKBP9,SFRP4,ELN,HIP1,SMO,ARHGEF10,FGFR1,HOOK3,PREX2,HEY1,RUNX1T1,PDCD1LG2,PTPRD,OMD,TNC,GATA3,ZEB1,WT1,PICALM,FAT3,MAML2,FOXR1,PPFIBP1,GLI1,USP44,CHST11,SH2B3,LATS2,LHFPL6,FOXO1,HIF1A,RAD51B,MYO5A,CDH11,GAS7,FLCN,STAT3,C…	extracellular matrix	No	2.42
ENSG00000280009.1	AC020923.1	chr5	86305233	86306149	-	0.217718	0.967237	0.309502	3.12514	0.00177719	0.00602392	Upregulated in tumor	unfavorable	0.0271387	unfavorable	0.0205387	0	rs7712641-C	quiescent_region	963	FAAH,EFNA4,GMPPA,HIST1H1B,TOR2A,PAEP,MEN1,MAGOHB,IPO4,CLDN9,NAT9,TSEN54,SIRT6,PRR22,SWSAP1,SAMD1	MUTYH,S100A7,H3F3A,HIST1H3B,NFKBIE,FGFR1OP,HNRNPA2B1,COX6C,RECQL4,MGMT,HRAS,SDHAF2,MEN1,HOXC13,HOXC11,NTHL1,RMI2,FUS,ASPSCR1,CBLC,BCL2L12,TFPT,ZRSR2,FAM47C	ribonucleoprotein complex	No	2.34
ENSG00000236347.1	AL513123.1	chr6	113531118	113543793	+	0.320921	4.75762	0.552109	8.61717	6.86273e-18	9.00096e-16	Upregulated in tumor	unfavorable	0.000133367	unfavorable	0.00286707	2.49433	none	quiescent_region	1322	F5,CD46,MATN3,DLK2,NT5E,IGFBP1,CLRN3,CLDN9,LBP	S100A7,EML4,PAX8,HOXD13,CACNA1D,ROBO2,FOXL2,MUC4,SLC34A2,DROSHA,HSP90AB1,FOXO3,ROS1,GOPC,ECT2L,FGFR1OP,AFDN,MACC1,HOXA9,HOXA11,HOXA13,CNTNAP2,PLAG1,CHCHD7,CDH17,RECQL4,CDKN2A,TAL2,A1CF,TLX1,SHTN1,DDX10,HOXC13,HOXC11,ERBB3,HMGA2,CDX2,BRCA2,NKX2-1,BLM,BRCA1,ETV4,CCNE1,ASXL1,TOP1,SALL4,SS18L1,ISX,FAM47C,SSX1	apical part of cell	No	2.26
MSTRG.208555	FLORA.GC6810	chr4	87812467	87814138	+	0.125321	4.21082	0.505643	8.32765	8.24613e-17	8.0286e-15	Upregulated in tumor	unfavorable	0.00686869	unfavorable	0.00102379	1.13379	none	quiescent_region	2332	CLSPN,EFNA4,CD46,PTCD3,FN1,POLQ,PLOD2,ANXA5,RAI14,VCAN,STC2,FBXO5,IGFBP1,SERPINE1,STRIP2,EZH2,ANGPT2,STC1,PAEP,CEP55,FEN1,MAGOHB,BCAT1,POSTN,COG6,CUL4A,TFDP1,IPO4,NID2,SPRED1,ADAMTS7,MSI2,LBP,GLA	STIL,S100A7,TPM3,MSH2,XPO1,COL3A1,PMS1,BARD1,ATIC,PAX3,ACSL3,FANCD2,POLQ,GMPS,TBL1XR1,IGF2BP2,TFRC,NSD2,FIP1L1,DROSHA,DEK,HSP90AB1,ROS1,GOPC,FGFR1OP,RAC1,ETV1,HNRNPA2B1,HOXA9,HOXA11,FKBP9,EZH2,TCEA1,CHCHD7,CNBD1,NBN,COX6C,RAD21,RECQL4,PPP6C,SET,SHTN1,WT1,SDHAF2,FEN1,PICALM,DDX10,PAFAH1B2,HOXC13,DDIT3,HMGA2,ZMYM2,BRCA2,CCNB1IP1,SIX1,HIF1A,RAD51B,GOLGA5,HSP90AA1,BUB1B,KNSTRN,KNL1,BLM,CBFB,YWHAE,NF1…	mitotic cell cycle process	No	2.24
ENSG00000233532.5	LINC00460	chr13	106376563	106378217	+	0.498059	2.81464	0.384122	7.32745	2.3457e-13	1.15252e-11	Upregulated in tumor	unfavorable	0.0288066	unfavorable	0.0141925	4.98866	none	transcribed_region	1091	F5,CD46,MATN3,IL1A,ANXA5,RAI14,GPX8,NFE2L3,IGFBP1,SERPINE1,STRIP2,ANGPT2,PAEP,CEP55,PRR5L,MAGOHB,CPNE8,SPRED1,GPR176,ADAMTS7,CLDN9,DPP9,CGB5,SLC35A2,GLA	TPM3,PAX8,ACVR1,TRIM27,HSP90AB1,NFKBIE,ROS1,CARD11,RAC1,MACC1,FKBP9,MET,KIAA1549,CARS,FANCF,PAFAH1B2,HOXC13,DDIT3,HMGA2,SMAD3,CBFB,ETV4,COL1A1,TPM4,CCNE1,BCL2L12,TOP1,SALL4,RUNX1,PDGFB,NONO,ELF4	endoplasmic reticulum	PMID: 30372802	2.18
MSTRG.270401	FLORA.GC8307	chr7	25838905	25850472	+	0.259205	2.19422	0.461476	4.75478	1.98662e-06	1.7883e-05	Upregulated in tumor	unfavorable	0.0172941	unfavorable	0.00157892	3.1746	rs2285947-A	repressed_region	3280	MXRA8,HEYL,ADGRL2,PLPPR4,RGS4,RGS1,RGS2,PTPN14,PXDN,RNF144A,MATN3,LBH,TCF7L1,CXCR4,ITGAV,FN1,RAMP1,DCBLD2,SLCO2A1,PLOD2,BCHE,APOD,CYTL1,CC2D2A,PCDH7,MMRN1,CYP2U1,EDNRA,ARHGAP10,PDGFC,RAI14,DAB2,GPX8,PLPP1,CARTPT,VCAN,NREP,SPOCK1,EBF1,CD109,OSTM1,GJA1,CTGF,MOXD1,CITED2,PLAGL1,QKI,FKBP14,EPDR1,TPST1,CD36,STEAP4,CDK14,SGCE,SERPINE1,OPN1SW,AKR1B1,SLC7A2,PKIA,ZC2HC1A,TMEM55A,RECK,GAS1,SVEP1,NACC2,NRP1…	SKI,CSF3R,TAL1,NOTCH2,PDE4DIP,MLLT11,NTRK1,FCGR2B,DDR2,PBX1,PRRX1,ABL2,PTPRC,AKT3,ALK,SIX2,CTNNA2,AFF3,CXCR4,LRP1B,ACVR1,ITGAV,COL3A1,CD28,FBLN2,TGFBR2,CCR4,MITF,FOXP1,EPHA3,WWTR1,LPP,RHOH,PHOX2B,PDGFRA,KIT,KDR,PTPN13,LEF1,FAT4,CTNND2,CDH10,IL7R,IL6ST,PIK3R1,ACSL6,CSF1R,PDGFRB,ITK,EBF1,FLT4,EPHA7,RSPO3,ESR1,QKI,ETV1,JAZF1,SFRP4,IKZF1,ELN,HIP1,SMO,CREB3L2,FAM131B,FGFR1,HOOK3,PREX2,HEY1,RUNX1T1,RSP…	intrinsic component of plasma membrane	No	2.18
ENSG00000233818.1	AP000695.2	chr21	36445731	36532408	+	0.506281	1.6034	0.261102	6.14091	8.20494e-10	1.87087e-08	Upregulated in tumor	unfavorable	0.00142593	unfavorable	2.03012e-05	1.81406	none	transcribed_region	1710	MXRA8,HEYL,PLPPR4,PXDN,RNF144A,MATN3,LBH,IL1A,ITGAV,GULP1,FN1,PLOD2,GPR87,PCDH7,C4orf32,ANXA5,EDNRA,PDGFC,RAI14,DAB2,GPX8,VCAN,EFNA5,NREP,SPOCK1,HAVCR1,RUNX2,CD109,CTGF,IGFBP1,SERPINE1,STRIP2,AKR1B1,ANGPT2,PPP1R3B,STC1,PAEP,NRP1,TPP1,CD59,PRR5L,NNMT,SLC2A3,BCAT1,CPNE8,VEZT,GLT8D2,NUAK1,POSTN,NID2,NPC2,SPRED1,THBS1,GPR176,FBN1,ADAMTS7,MFGE8,CMTM3,MAP1LC3B,MFSD12,DPP9,CDC37,CGB5,PTTG1IP,GGT5,SLC35A…	CSF3R,TPM3,MUC1,LMNA,PRRX1,SLC45A3,TMEM127,ACVR1,ITGAV,COL3A1,ACSL3,MYD88,TFG,RPN1,PIK3CB,MECOM,MAP3K13,IGF2BP2,ETV5,CHIC2,PDGFRB,CDKN1A,NFKBIE,ROS1,EZR,RAC1,ETV1,FKBP9,SFRP4,HIP1,MET,LEPROTL1,HEY1,EXT1,PDCD1LG2,KLF6,NFKB2,CARS,CCND1,PICALM,PAFAH1B2,DDIT3,CHST11,SH2B3,LATS2,SIX1,HIF1A,GOLGA5,B2M,MAP2K1,SMAD3,PML,CDH11,CBFB,SPECC1,STAT3,COL1A1,PRKAR1A,H3F3B,FSTL3,MUC16,CALR,TPM4,BAX,MAFB,SDC4,OLIG…	endomembrane system	No	2.1
MSTRG.166797	FLORA.GC5640	chr20	62948476	62952644	-	0.17206	1.30377	0.227166	5.73927	9.5085e-09	1.61563e-07	Upregulated in tumor	unfavorable	0.0115035	unfavorable	0.0280324	0	none	transcribed_region	3442	CLSPN,DPH2,COA7,RBM15,F5,MATN3,AFTPH,GMPPA,POLQ,MLF1,ALB,HAVCR1,DLK2,FBXO5,IGFBP1,ANGPT2,FGL1,PAEP,ENTPD8,MEN1,ESPL1,IPO4,ADAMTS7,CLDN9,MSI2,NAT9,TSEN54,PHLDB3,CGB5,LBP,SLC35A2	MUTYH,STIL,FUBP1,RBM15,BCL9,SETDB1,S100A7,TPM3,PRCC,ABL2,DNMT3A,EML4,XPO1,RGPD3,HOXD13,HOXD11,IDH1,ATIC,PAX3,ACSL3,FANCD2,CACNA1D,ROBO2,TFG,POLQ,RPN1,FOXL2,MLF1,TBL1XR1,IGF2BP2,TFRC,FGFR3,SLC34A2,TERT,DROSHA,FGFR4,HIST1H3B,TRIM27,HSP90AB1,ROS1,FGFR1OP,AFDN,HNRNPA2B1,HOXA11,FKBP9,ZNF479,GRM3,TRIM24,KIAA1549,CNTNAP2,PLAG1,CHCHD7,CNBD1,RAD21,EXT1,RECQL4,CDKN2A,TAL2,SHTN1,FANCF,MEN1,DDX10,CHD4,COL2A1…	meiotic cell cycle	No	2.1
ENSG00000257219.5	LINC02407	chr12	76259839	76305131	+	0.129733	2.81632	0.337922	8.33424	7.79973e-17	7.68831e-15	Upregulated in tumor	unfavorable	0.0186574	unfavorable	0.000829922	1.13379	none	quiescent_region	1896	MXRA8,HEYL,PLPPR4,RGS4,PXDN,RNF144A,MATN3,LBH,IL1A,CXCR4,ITGAV,FN1,ACKR3,DCBLD2,PLOD2,ANXA5,EDNRA,PDGFC,RAI14,DAB2,GPX8,VCAN,NREP,SPOCK1,EBF1,STC2,RUNX2,CD109,OSTM1,GJA1,CTGF,MOXD1,QKI,FAM126A,FKBP14,EPDR1,IGFBP1,CDK14,SERPINE1,OPN1SW,AKR1B1,ANGPT2,STC1,GAS1,PAEP,NRP1,ZNF22,TPP1,FIBIN,PRR5L,NNMT,SLC2A3,MFAP5,BCAT1,CPNE8,ATF7,GLT8D2,NUAK1,POSTN,FRMD6,NID2,NPC2,SPRED1,THBS1,GPR176,FBN1,ADAMTS7,MFGE…	MLLT11,DDR2,PRRX1,ABL2,AKT3,WDCP,CXCR4,ACVR1,ITGAV,COL3A1,ACKR3,FBLN2,WWTR1,ETV5,KDR,LEF1,PDGFRB,EBF1,FLT4,ROS1,QKI,ETV1,FKBP9,SFRP4,ELN,HIP1,PREX2,HEY1,CNBD1,RUNX1T1,PDCD1LG2,TNC,ZEB1,WT1,PICALM,GLI1,CDK4,HMGA2,PTPRB,USP44,CHST11,SH2B3,LATS2,LHFPL6,HIF1A,CDH11,CBFB,COL1A1,ZNF521,FSTL3,TPM4,CEP89,SIRPA,MAFB,SALL4,OLIG2,RUNX1,ERG,PDGFB,CRLF2,MSN	extracellular matrix organization	No	2.04
ENSG00000232679.1	LINC01705	chr1	222041705	222064763	-	0.775025	2.41561	0.450238	5.36517	8.08722e-08	1.05807e-06	Upregulated in tumor	unfavorable	0.032225	unfavorable	0.00656482	4.98866	none	transcribed_region	1263	MXRA8,HEYL,PLPPR4,RGS4,PXDN,RNF144A,MATN3,LBH,ITGAV,FN1,PLOD2,ANXA5,EDNRA,PDGFC,RAI14,DAB2,GPX8,VCAN,ARRDC3,NREP,SPOCK1,STC2,RUNX2,CD109,CTGF,MOXD1,QKI,FKBP14,EPDR1,CDK14,SERPINE1,STC1,GAS1,PAEP,NRP1,TPP1,FIBIN,PRR5L,NNMT,SLC2A3,MFAP5,BCAT1,ATF7,GLT8D2,NUAK1,POSTN,FRMD6,NID2,NPC2,THBS1,GPR176,FBN1,ADAMTS7,MFGE8,CMTM3,MAP1LC3B,MFSD12,EMP3,GGT5,GLA	CSF3R,NOTCH2,FCGR2B,DDR2,PRRX1,ACVR1,ITGAV,COL3A1,FBLN2,WWTR1,LEF1,PDGFRB,RSPO3,QKI,ETV1,HOXA11,FKBP9,SFRP4,HEY1,RUNX1T1,PDCD1LG2,OMD,TNC,FAS,WT1,PAFAH1B2,GLI1,CHST11,LATS2,SIX1,HIF1A,MAP2K1,CDH11,CBFB,GAS7,COL1A1,ZNF521,KDSR,FSTL3,SH3GL1,TPM4,SIRPA,MAFB,SALL4,RUNX1,MYH9,PDGFB,MSN,FLNA	extracellular matrix	PMID: 32849791	1.94
ENSG00000257681.1	AC025265.1	chr12	103746315	103768858	-	0.122905	0.86903	0.249806	3.47882	0.000503636	0.00209782	Upregulated in tumor	unfavorable	0.0351323	unfavorable	0.0253075	2.04082	rs6490061-C	transcribed_region	2465	CD46,PTCD3,PLA2R1,SESTD1,C3orf62,NT5E,MYB,FAM126A,FKBP14,OPN1SW,EZH2,ZNF22,ATF7,CDK8,RFXAP,CUL4A,IPO4,CRAMP1	RPL22,ARHGEF10L,SFPQ,TRIM33,BCL9,SETDB1,ABL2,TPR,CDC73,MDM4,EML4,MSH2,XPO1,RGPD3,RANBP2,PMS1,SF3B1,CREB1,SETD2,CACNA1D,TBL1XR1,EIF4A2,DROSHA,PWWP2A,DEK,SRSF3,FOXO3,GOPC,MYB,BCLAF1,ECT2L,LATS1,FGFR1OP,AFDN,HNRNPA2B1,HOXA9,HOXA11,HOXA13,AKAP9,CDK6,KIAA1549,CNTNAP2,EZH2,ARHGEF10,PCM1,HOOK3,TCEA1,CDH17,UBR5,EIF3E,RAD21,PSIP1,WNK2,SET,TSC1,BRD3,MLLT10,KIF5B,TLX1,EED,ATM,DDX10,KMT2A,CBL,ARID2,HOXC11,PT…	nucleus	No	1.92
ENSG00000235407.1	CYMP-AS1	chr1	110487680	110490258	-	0.109014	1.67071	0.442047	3.77949	0.000157153	0.000788745	Upregulated in tumor	unfavorable	2.91385e-05	unfavorable	0.000230974	1.5873	none	transcribed_region	122	F5,AADAC,CLDN9	PRDM16,EXT1,CEBPA	steroid metabolic process	No	1.86
ENSG00000261039.2	LINC02544	chr6	169175304	169182740	-	0.39921	4.06559	0.480865	8.45474	2.79706e-17	3.01968e-15	Upregulated in tumor	unfavorable	0.00458088	unfavorable	0.0227582	4.98866	none	quiescent_region	1737	MXRA8,HEYL,PLPPR4,RGS4,RGS1,PTPN14,PXDN,RNF144A,MATN3,LBH,CXCR4,ITGAV,FN1,DCBLD2,PLOD2,BCHE,ANXA5,EDNRA,PDGFC,RAI14,DAB2,GPX8,VCAN,NREP,SPOCK1,EBF1,STC2,RUNX2,CD109,OSTM1,CTGF,MOXD1,QKI,FKBP14,EPDR1,CDK14,SGCE,SERPINE1,TMEM55A,RECK,GAS1,SVEP1,PAEP,NRP1,TPP1,FIBIN,PRR5L,NNMT,SLC2A3,MFAP5,BCAT1,CNTN1,ATF7,GLT8D2,NUAK1,POSTN,FRMD6,NID2,NPC2,SPRED1,THBS1,GPR176,FBN1,EID1,ADAMTS7,MFGE8,CMTM3,MAP1LC3B,…	SKI,NOTCH2,MLLT11,FCGR2B,DDR2,PRRX1,ABL2,AKT3,CXCR4,ACVR1,ITGAV,COL3A1,FBLN2,EPHA3,WWTR1,LEF1,CSF1R,PDGFRB,EBF1,FLT4,RSPO3,QKI,ETV1,JAZF1,FKBP9,SFRP4,ELN,HIP1,FGFR1,HEY1,RUNX1T1,PDCD1LG2,PTPRD,OMD,TNC,GATA3,ZEB1,SUFU,WT1,FAT3,MAML2,KCNJ5,PPFIBP1,GLI1,USP44,CHST11,SH2B3,LATS2,LHFPL6,FOXO1,SIX1,NTRK3,CRTC3,CDH11,GAS7,COL1A1,ZNF521,FSTL3,LYL1,TPM4,CEP89,SIRPA,MAFB,SALL4,RUNX1,ERG,SEPT5,MN1,PDGFB,MSN…	extracellular matrix	No	1.78
ENSG00000233682.3	AL356417.2	chr6	159165899	159170007	-	0.145699	3.2283	0.424142	7.61135	2.71248e-14	1.57682e-12	Upregulated in tumor	unfavorable	0.000623839	unfavorable	0.000425396	4.7619	none	transcribed_region	2466	MXRA8,HEYL,ADGRL2,PLPPR4,RGS4,RGS1,PTPN14,PXDN,RNF144A,MATN3,LBH,TCF7L1,CXCR4,ITGAV,FN1,ACKR3,DCBLD2,PLOD2,BCHE,APOD,CYTL1,CC2D2A,PCDH7,CYP2U1,ANXA5,EDNRA,PDGFC,RAI14,DAB2,GPX8,PLPP1,VCAN,ARRDC3,NREP,SPOCK1,EBF1,STC2,RUNX2,CD109,OSTM1,GJA1,CTGF,MOXD1,QKI,FKBP14,EPDR1,TPST1,STEAP4,CDK14,SGCE,SERPINE1,OPN1SW,ANGPT2,STC1,TMEM55A,RECK,GAS1,SVEP1,PAEP,NRP1,TPP1,FIBIN,PRR5L,NNMT,VWF,SLC2A3,MFAP5,BCAT1,…	SKI,ID3,CSF3R,NOTCH2,ARNT,MLLT11,FCGR2B,DDR2,PRRX1,ABL2,AKT3,SIX2,CXCR4,ACVR1,ITGAV,COL3A1,ACKR3,FBLN2,FOXP1,EPHA3,WWTR1,PIK3CA,ETV5,BCL6,LPP,PDGFRA,KDR,PTPN13,LEF1,FAT4,IL6ST,CSF1R,PDGFRB,EBF1,FLT4,RSPO3,ESR1,QKI,ETV1,JAZF1,FKBP9,SFRP4,ELN,HIP1,SMO,FGFR1,HOOK3,PREX2,HEY1,RUNX1T1,PDCD1LG2,PTPRD,OMD,TNC,BRD3,GATA3,ZEB1,SUFU,WT1,PICALM,FAT3,MAML2,FLI1,KCNJ5,PPFIBP1,GLI1,PTPRB,USP44,CHST11,SH2B3,LAT…	extracellular matrix	No	1.78
ENSG00000248740.5	LINC02428	chr4	103256159	103453658	+	0.255817	3.11894	0.582477	5.35461	8.57427e-08	1.11171e-06	Upregulated in tumor	unfavorable	0.0173738	unfavorable	0.0143534	1.13379	none	transcribed_region	1200	IGFBP1,FGL1,PAEP,CLDN9,LBP	S100A7,PAX8,HOXD13,HOXD11,PAX3,FGFR3,SLC34A2,ROS1,FGFR1OP,ZNF479,GRM3,PLAG1,CNBD1,CDKN2A,TAL2,COL2A1,HOXC13,HOXC11,HMGA2,NKX2-1,BLM,ETV4,CCNE1,KLK2,SALL4,SS18L1,FAM47C,SSX1,SSX4,SSX2	sodium-independent organic anion transmembrane transporter activity	No	1.7
MSTRG.324556	FLORA.GC9971	chrX	81680917	81710669	-	0.479432	1.05215	0.317723	3.31155	0.000927807	0.00349432	Upregulated in tumor	unfavorable	0.000111955	unfavorable	0.0057385	1.81406	none	quiescent_region	1558	MXRA8,HEYL,PLPPR4,RGS4,PTPN14,PXDN,RNF144A,MATN3,LBH,TCF7L1,FN1,ACKR3,PLOD2,ANXA5,EDNRA,PDGFC,FRG1,RAI14,GPX8,VCAN,NREP,SPOCK1,EBF1,STC2,CD109,GJA1,CTGF,FKBP14,CDK14,SGCE,SERPINE1,ANGPT2,STC1,GAS1,PAEP,NRP1,FIBIN,NNMT,MFAP5,BCAT1,ATF7,GLT8D2,NUAK1,POSTN,SLC22A17,FRMD6,NID2,THBS1,GPR176,FBN1,ADAMTS7,MFGE8,CMTM3,PPP1R14A,FBXO17,EMP3,GGT5,ARMCX2,TCEAL7,MAP7D3	SKI,CAMTA1,MLLT11,DDR2,PRRX1,COL3A1,ACKR3,FBLN2,WWTR1,BCL6,PDGFRB,EBF1,FLT4,RSPO3,SFRP4,ELN,SMO,FGFR1,HOOK3,HEY1,RUNX1T1,TNC,ZEB1,HRAS,FAT3,NAB2,LATS2,LHFPL6,CDH11,ZFHX3,RARA,COL1A1,ZNF521,FSTL3,SH3GL1,MLLT1,PRKACA,BRD4,CEP89,MAFB,SALL4,CLTCL1,SEPT5,MN1,PDGFB,ZRSR2,TFE3,MSN,AR,FLNA	extracellular matrix	No	1.62
ENSG00000271151.1	AC016737.1	chr2	173968351	173969418	+	0.389996	1.87986	0.250942	7.49123	6.82307e-14	3.62148e-12	Upregulated in tumor	unfavorable	0.016056	unfavorable	0.0124178	3.1746	none	transcribed_region	3729	CLSPN,COA7,EFNA4,CD46,AFTPH,INO80B,PTCD3,C3orf62,POLQ,DLK2,FBXO5,EZH2,ANGPT2,ZNF22,CEP55,TAF5,TTC9C,FDX1,MAGOHB,IPO4,CLDN9,NAT9,ZNF823	RPL22,PAX7,SFPQ,MUTYH,STIL,FUBP1,TRIM33,SETDB1,S100A7,TPR,MDM4,EML4,MSH2,XPO1,RGPD3,PMS1,SF3B1,CASP8,IDH1,BARD1,ATIC,ACSL3,FANCD2,CACNA1D,POLQ,ATR,TBL1XR1,MAP3K13,IGF2BP2,FIP1L1,TERT,DROSHA,PWWP2A,DEK,HIST1H4I,POU5F1,SRSF3,HSP90AB1,CCNC,ROS1,GOPC,BCLAF1,ECT2L,FGFR1OP,AFDN,RAC1,MACC1,HNRNPA2B1,HOXA9,GRM3,AKAP9,CDK6,POT1,TRIM24,EZH2,ARHGEF10,TCEA1,PLAG1,CHCHD7,COX6C,PABPC1,UBR5,RAD21,RECQL4,CDKN2A,…	nucleus	No	1.58
ENSG00000259807.1	AC009093.1	chr16	29217170	29220031	-	0.256061	1.30446	0.204802	6.36937	1.89801e-10	5.10531e-09	Upregulated in tumor	unfavorable	0.0293937	unfavorable	0.00684911	2.04082	none	transcribed_region	3319	MXRA8,HEYL,ADGRL2,PLPPR4,RGS4,RGS1,PTPN14,PXDN,RNF144A,MATN3,LBH,TCF7L1,CXCR4,SESTD1,ITGAV,FN1,PROS1,DCBLD2,PLOD2,BCHE,CC2D2A,WDFY3,CYP2U1,ANXA5,EDNRA,PDGFC,RAI14,DAB2,GPX8,VCAN,ARRDC3,NREP,SPOCK1,EBF1,STC2,RUNX2,CD109,OSTM1,CTGF,MOXD1,PLAGL1,QKI,FAM126A,FKBP14,EPDR1,TPST1,STEAP4,CDK14,SGCE,SERPINE1,OPN1SW,AKR1B1,ANGPT2,STC1,PNMA2,TMEM55A,RECK,GAS1,SVEP1,PAEP,NRP1,TPP1,FIBIN,PRR5L,NNMT,ROBO4,VWF,…	SKI,PRDM2,CSF3R,TAL1,EPS15,JAK1,NOTCH2,ARNT,MLLT11,NTRK1,FCGR2B,DDR2,PRRX1,ABL2,PTPRC,MDM4,ELK4,AKT3,DNMT3A,SIX2,EPAS1,CXCR4,ACVR1,ITGAV,COL3A1,CD28,CREB1,FBLN2,CCR4,MITF,FOXP1,EPHA3,CBLB,WWTR1,PIK3CA,ETV5,BCL6,LPP,RHOH,PDGFRA,KDR,PTPN13,LEF1,FAT4,IL7R,IL6ST,PIK3R1,CSF1R,PDGFRB,ITK,EBF1,NSD1,FLT4,RSPO3,TNFAIP3,ESR1,QKI,CARD11,ETV1,JAZF1,FKBP9,SFRP4,IKZF1,ELN,HIP1,SMO,CREB3L2,ARHGEF10,FGFR1,HOOK3,…	extracellular matrix organization	No	1.56
ENSG00000270000.1	AC005479.3	chr14	74471930	74472360	-	0.174093	1.25429	0.288695	4.34468	1.39476e-05	9.62802e-05	Upregulated in tumor	unfavorable	0.0173133	unfavorable	0.00618351	1.13379	none	transcribed_region	1071	RAI14,NREP,FKBP14,OPN1SW,ANGPT2,ZNF22,TPP1,ATF7,VEZT,ZFP1	TRIM33,PRRX1,ABL2,MDM4,DNMT3A,XPO1,COL3A1,SF3B1,CREB1,TBL1XR1,N4BP2,DROSHA,GOPC,BCLAF1,LATS1,FGFR1OP,AKAP9,ARHGEF10,UBR5,RAD21,CNTRL,TSC1,MLLT10,TET1,DDX10,KDM5A,ARID2,ZCCHC8,ZMYM2,BAZ1A,KTN1,CHD2,USP6,FLCN,SRSF2,CRNKL1,ASXL1,PLCG1,SALL4,SS18L1,CLTCL1,ATRX,STAG2,PHF6,MTCP1	nucleus	No	1.52
MSTRG.132151	FLORA.GC4479	chr19	46250173	46260407	+	0.130163	2.45673	0.406514	6.04341	1.50892e-09	3.18014e-08	Upregulated in tumor	unfavorable	0.00643964	unfavorable	0.000399805	4.7619	none	quiescent_region	1585	HAVCR1,IPO4,CLDN9,LBP	PAX7,MDS2,HOXD13,HOXD11,FOXL2,TERT,ROS1,ECT2L,ZNF479,GRM3,CNBD1,FOXR1,NKX2-1,USP6,ETV4,CEBPA,CBLC,KLK2,SALL4,ISX,FAM47C,SSX1,SSX4	olfactory receptor activity	No	1.52
ENSG00000224141.5	MIR548XHG	chr21	18561265	18760003	-	0.198574	3.80816	0.771002	4.93923	7.84311e-07	7.95336e-06	Upregulated in tumor	unfavorable	0.0359612	unfavorable	0.0304089	0.453515	none	repressed_region	2497	MLF1,CLDN9,LBP	PAX7,MDS2,RGPD3,HOXD13,HOXD11,PAX3,FOXL2,MLF1,ROS1,ECT2L,FGFR1OP,ZNF479,GRM3,PLAG1,CNBD1,CSMD3,TAL2,TET1,FOXR1,COL2A1,HOXC13,WIF1,HMGA2,NKX2-1,NUTM1,USP6,CCNE1,KLK2,ASXL1,SALL4,CRLF2,FAM47C,SSX1,SSX4,SSX2	olfactory receptor activity	No	1.48
MSTRG.18707	FLORA.GC744	chr1	185374156	185377368	-	0.229265	1.59179	0.229132	6.94705	3.72995e-12	1.41953e-10	Upregulated in tumor	unfavorable	0.00759735	unfavorable	0.0209752	5.89569	none	quiescent_region	3787	CLSPN,DPH2,COA7,EFNA4,CD46,PTCD3,IL1A,POLQ,FBXO5,NFE2L3,IGFBP1,STRIP2,EZH2,LRRC61,ACTR3B,ANGPT2,GLE1,PAEP,ZNF22,CEP55,TAF5,FEN1,TTC9C,MEN1,DPP3,TRIM29,MAGOHB,BCAT1,ESPL1,VEZT,COG6,CUL4A,TFDP1,IPO4,MYO5C,CLDN9,USP43,MSI2,NAT9,LMNB2,CHAF1A,ASF1B,CGB5,RANGAP1,NUP50	SFPQ,MUTYH,STIL,FUBP1,TRIM33,NRAS,SETDB1,S100A7,TPM3,PRCC,TPR,CDC73,WDCP,EML4,MSH2,XPO1,PAX8,ERCC3,PMS1,SF3B1,CASP8,BARD1,ATIC,ACSL3,FANCD2,CTNNB1,TFG,POLQ,RPN1,PIK3CB,ATR,GMPS,TBL1XR1,MAP3K13,IGF2BP2,TFRC,NSD2,N4BP2,FIP1L1,RAP1GDS1,FAT1,DROSHA,PWWP2A,DEK,TRIM27,POU5F1,DAXX,HMGA1,SRSF3,HSP90AB1,CCNC,ROS1,GOPC,BCLAF1,LATS1,FGFR1OP,AFDN,PMS2,RAC1,MACC1,HNRNPA2B1,HOXA9,HOXA11,HOXA13,FKBP9,MET,POT1,K…	nucleoplasm	No	1.44
ENSG00000232480.1	TGFB2-AS1	chr1	218344196	218345678	-	0.917625	0.762853	0.254665	2.99552	0.00273977	0.0086631	Upregulated in tumor	unfavorable	0.038939	unfavorable	0.0448056	3.85488	none	transcribed_region	2959	MXRA8,HEYL,ADGRL2,PLPPR4,RGS4,PTPN14,PXDN,RNF144A,MATN3,LBH,TCF7L1,SESTD1,ITGAV,FN1,ACKR3,RAMP1,PROS1,DCBLD2,PLOD2,MLF1,BCHE,APOD,CC2D2A,PCDH7,WDFY3,CYP2U1,ANXA5,EDNRA,PDGFC,RAI14,DAB2,GPX8,VCAN,NREP,SPOCK1,EBF1,STC2,CD109,OSTM1,GJA1,CTGF,MOXD1,PLAGL1,QKI,FKBP14,EPDR1,TPST1,GNAI1,CDK14,SGCE,SERPINE1,OPN1SW,ANGPT2,PPP1R3B,STC1,PKIA,ZC2HC1A,TMEM55A,RECK,GAS1,SVEP1,NACC2,NRP1,SNCG,FIBIN,PAMR1,ZBTB3,…	SKI,MPL,TAL1,JUN,NOTCH2,BCL9,PDE4DIP,ARNT,MLLT11,NTRK1,DDR2,PBX1,PRRX1,ABL2,AKT3,DNMT3A,SIX2,EPAS1,TMEM127,ACVR1,ITGAV,COL3A1,ACKR3,FBLN2,MITF,FOXP1,EPHA3,GATA2,WWTR1,MLF1,BCL6,LPP,PDGFRA,PTPN13,LEF1,FAT4,IL6ST,PDGFRB,EBF1,FLT4,TFEB,EPHA7,RSPO3,QKI,ETV1,JAZF1,FKBP9,SFRP4,ELN,HIP1,CUX1,SMO,CREB3L2,ARHGEF10,FGFR1,HOOK3,PREX2,HEY1,RUNX1T1,OMD,TNC,FNBP1,ABL1,BRD3,ZEB1,RET,TET1,BMPR1A,SUFU,LMO1,LMO2,F…	extracellular matrix	PMID: 32774737	1.42
ENSG00000263711.5	AC079062.1	chr18	73151241	73264480	-	0.348312	4.9707	0.652778	7.61469	2.64331e-14	1.54226e-12	Upregulated in tumor	unfavorable	0.0427844	unfavorable	0.00102333	2.26757	none	transcribed_region	1577	MATN3,TCF7L1,MLF1,STC2,DLK2,FAM126A,IGFBP1,FGL1,CLDN9,FBXO17,LBP,GPC3	S100A7,DNMT3A,HOXD13,HOXD11,PAX3,FOXL2,MLF1,TERT,ROS1,ZNF479,GRM3,PLAG1,CNBD1,CSMD3,CDKN2A,TAL2,TET1,FOXR1,COL2A1,PRPF40B,HOXC13,HOXC11,HMGA2,NKX2-1,USP6,CCNE1,KLK2,ASXL1,SALL4,SS18L1,CLTCL1,ISX,FAM47C,SSX1,SSX4,SSX2,BCORL1,GPC3	sensory perception	No	1.4
MSTRG.295226	FLORA.GC9115	chr8	114585795	114723041	+	0.101108	5.50245	0.582745	9.4423	3.64682e-21	8.51104e-19	Upregulated in tumor	unfavorable	0.0246603	unfavorable	0.00323384	9.52381	none	repressed_region	3895	CLSPN,MATN3,POLQ,HAVCR1,STC2,DLK2,FBXO5,IGFBP1,TPST1,ANGPT2,FGL1,PAEP,ZNF22,ESPL1,IPO4,CLDN9,CGB5,LBP	PAX7,SFPQ,BCL9,SETDB1,S100A7,ABL2,TPR,MDM4,WDCP,DNMT3A,EML4,XPO1,RGPD3,HOXD13,HOXD11,PMS1,ERBB4,PAX3,FANCD2,POLQ,FOXL2,IGF2BP2,SLC34A2,N4BP2,DROSHA,TLX3,ROS1,GOPC,ECT2L,FGFR1OP,AFDN,HNRNPA2B1,HOXA9,HOXA11,ZNF479,GRM3,AKAP9,KIAA1549,CNTNAP2,ARHGEF10,HOOK3,PLAG1,CHCHD7,CNBD1,UBR5,CSMD3,RAD21,RECQL4,TAL2,TET1,SHTN1,MYOD1,WT1,EED,DDX10,FOXR1,COL2A1,PRPF40B,HOXC13,HOXC11,WIF1,HMGA2,ZMYM2,BRCA2,NKX2-1,…	olfactory receptor activity	No	1.38
ENSG00000259953.1	AL138756.1	chr9	112032555	112037730	-	0.915309	0.555413	0.139754	3.97421	7.06136e-05	0.000395286	Upregulated in tumor	unfavorable	0.0113034	unfavorable	0.00832455	2.26757	none	transcribed_region	2137	CLSPN,F5,CD46,AFTPH,PTCD3,C3orf62,IGFBP1,INIP,TOR2A,GLE1,RABL6,ANAPC2,ZNF22,ZFYVE27,CLRN3,PRR5L,FDX1,MLEC,CUL4A,SPRED1,CLDN9,RAB11FIP4,ZNF823	SFPQ,MUTYH,SETDB1,ABL2,TPR,MDM4,DNMT3A,BIRC6,EML4,MSH2,XPO1,PMS1,SF3B1,IDH1,CACNA1D,CBLB,ATR,TBL1XR1,IGF2BP2,FIP1L1,LEF1,DROSHA,MAP3K1,PWWP2A,TRIM27,ROS1,GOPC,BCLAF1,FGFR1OP,AFDN,CARD11,MACC1,HNRNPA2B1,FKBP9,AKAP9,CDK6,TRIM24,KIAA1549,CNTNAP2,MNX1,CHCHD7,CDH17,PABPC1,UBR5,RAD21,RECQL4,SYK,FANCC,PTCH1,TAL2,CNTRL,PPP6C,SET,NUP214,TSC1,BRD3,KIF5B,A1CF,TLX1,SHTN1,FANCF,DDX10,KDM5A,CHD4,ETV6,ETNK1,SMA…	nucleus	No	1.34
ENSG00000275966.1	AC110285.6	chr17	81345476	81345966	-	0.646568	0.910715	0.235397	3.86885	0.000109348	0.000578257	Upregulated in tumor	unfavorable	0.0449347	unfavorable	0.0170236	0	none	transcribed_region	2786	CLSPN,EFNA4,PTCD3,C3orf62,POLQ,DLK2,FBXO5,EZH2,LRRC61,TOR2A,PAEP,RABL6,ANAPC2,ZNF22,CEP55,TAF5,FEN1,TTC9C,MEN1,FDX1,MAGOHB,ESPL1,TFDP1,IPO4,CLDN9,USP43,SP6,NAT9,TSEN54,TMC6,ADAT3,LMNB2,THOP1,SIRT6,CHAF1A,PRR22,SWSAP1,FARSA,SAMD1,ASF1B,RANGAP1	RPL22,CAMTA1,SFPQ,MUTYH,TRIM33,S100A7,MSH2,XPO1,PAX8,HOXD11,PMS1,ATIC,POLQ,FOXL2,IGF2BP2,FGFR3,FIP1L1,DEK,HIST1H3B,HIST1H4I,TRIM27,HMGA1,FANCE,SRSF3,HSP90AB1,FGFR1OP,AFDN,RAC1,HNRNPA2B1,HOXA9,HOXA11,EZH2,MNX1,TCEA1,CHCHD7,COX6C,RECQL4,CDKN2A,FANCG,SET,TLX1,SHTN1,HRAS,FANCF,SDHAF2,FEN1,MEN1,DDX10,FOXR1,SMARCD1,HOXC13,HOXC11,ERBB3,NACA,DDIT3,HMGA2,HNF1A,BCL7A,ZCCHC8,POLE,ZMYM2,BRCA2,CCNB1IP1,BAZ1A,…	nuclear lumen	No	1.3
ENSG00000280420.1	AC005355.2	chr5	134522613	134523096	-	0.174955	0.996014	0.268185	3.71391	0.000204084	0.000979675	Upregulated in tumor	unfavorable	0.0326373	unfavorable	0.0117129	0.907029	none	quiescent_region	1610	F5,AFTPH,C3orf62,ZNF22,CLRN3,MAGOHB,IPO4,CLDN9	RPL22,MDS2,MUTYH,MDM4,EML4,PAX8,PMS1,CASP8,CACNA1D,IGF2BP2,POU5F1,ECT2L,FGFR1OP,HNRNPA2B1,AKAP9,ARHGEF10,COX6C,SHTN1,FANCF,SDHAF2,HOXC13,HMGA2,ZMYM2,BRCA2,BAZ1A,NUTM1,USP6,SRSF2,SALL4,SS18L1,U2AF1,ZRSR2,FAM47C,ATRX,MTCP1	cilium	No	1.22
ENSG00000260517.3	AC009093.2	chr16	29139661	29216706	+	0.129554	1.2106	0.201995	5.99324	2.05697e-09	4.19051e-08	Upregulated in tumor	unfavorable	0.0473495	unfavorable	0.000963347	2.04082	none	transcribed_region	3358	MXRA8,HEYL,PLPPR4,RGS4,PTPN14,PXDN,RNF144A,MATN3,LBH,TCF7L1,CXCR4,ITGAV,FN1,DCBLD2,PLOD2,BCHE,APOD,CC2D2A,CYP2U1,ANXA5,EDNRA,PDGFC,RAI14,DAB2,GPX8,VCAN,NREP,SPOCK1,EBF1,STC2,RUNX2,CD109,OSTM1,CTGF,MOXD1,PLAGL1,QKI,FAM126A,FKBP14,EPDR1,TPST1,STEAP4,CDK14,SGCE,SERPINE1,OPN1SW,ZC3HAV1,ANGPT2,STC1,TMEM55A,RECK,GAS1,SVEP1,PAEP,NRP1,TPP1,FIBIN,PRR5L,NNMT,SLC2A3,MFAP5,BCAT1,CPNE8,CNTN1,ATF7,GLT8D2,NUAK1…	SKI,PRDM2,TAL1,NOTCH2,ARNT,MLLT11,FCGR2B,DDR2,PRRX1,ABL2,MDM4,ELK4,AKT3,DNMT3A,ALK,CXCR4,ACVR1,ITGAV,COL3A1,CREB1,FBLN2,FOXP1,EPHA3,WWTR1,PIK3CA,BCL6,LPP,PTPN13,LEF1,FAT4,IL6ST,PDGFRB,EBF1,FLT4,RSPO3,TNFAIP3,ESR1,QKI,ETV1,JAZF1,FKBP9,SFRP4,ELN,HIP1,SMO,ARHGEF10,FGFR1,HOOK3,PREX2,HEY1,RUNX1T1,PDCD1LG2,PTPRD,PSIP1,OMD,TNC,FNBP1,GATA3,ZEB1,TET1,NUTM2B,WT1,LMO2,FAT3,MAML2,ATM,KMT2A,CBL,FLI1,PPFIBP1,G…	extracellular matrix	No	1.18
MSTRG.268718	FLORA.GC8262	chr7	8384473	8391068	-	0.107586	4.84404	0.455346	10.6382	1.97977e-26	1.16367e-23	Upregulated in tumor	unfavorable	0.045737	unfavorable	0.047568	6.57596	none	transcribed_region	3839	CLSPN,COA7,F5,CD46,MATN3,AFTPH,PTCD3,DLK2,IGFBP1,ANGPT2,FGL1,PAEP,ZNF22,CLRN3,IPO4,CLDN9,MSI2,NAT9,PHLDB3,CGB5,LBP,PPP1R3D	PAX7,SFPQ,MUTYH,STIL,FUBP1,BCL9,SETDB1,S100A7,ABL2,TPR,MDM4,RGS7,DNMT3A,EML4,MSH2,XPO1,RGPD3,PAX8,HOXD13,HOXD11,SF3B1,PAX3,FANCD2,CACNA1D,ROBO2,FOXL2,TBL1XR1,IGF2BP2,SLC34A2,FIP1L1,TERT,DROSHA,HSP90AB1,FOXO3,ROS1,GOPC,ECT2L,FGFR1OP,AFDN,MACC1,HNRNPA2B1,HOXA9,HOXA11,HOXA13,FKBP9,ZNF479,GRM3,AKAP9,KIAA1549,CNTNAP2,ARHGEF10,PLAG1,CHCHD7,CNBD1,CDH17,UBR5,RAD21,RECQL4,CDKN2A,WNK2,FANCC,TAL2,SET,BRD3,K…	detection of stimulus involved in sensory perception	No	1.14
ENSG00000266289.1	AC012213.3	chr8	103383078	103383854	-	0.23194	1.06864	0.2081	5.13522	2.81812e-07	3.19454e-06	Upregulated in tumor	unfavorable	0.00968307	unfavorable	0.0146937	9.52381	none	quiescent_region	1998	RNF144A,AFTPH,SESTD1,C3orf62,PLOD2,ANXA5,RAI14,GPX8,NREP,STC2,PLAGL1,FAM126A,FKBP14,IGFBP1,OPN1SW,ANGPT2,ZC2HC1A,TMEM55A,PAEP,ZNF22,MAGOHB,BCAT1,ATF7,IPO4,CCPG1	RPL22,MLLT11,ABL2,MDM4,XPO1,PMS1,TBL1XR1,PWWP2A,DEK,GOPC,BCLAF1,ECT2L,FGFR1OP,HNRNPA2B1,HOXA9,AKAP9,ARHGEF10,HOOK3,TCEA1,CHCHD7,COX6C,PABPC1,EIF3E,RAD21,SHTN1,SDHAF2,EED,DDX10,PAFAH1B2,NACA,ZMYM2,BAZ1A,KTN1,HSP90AA1,CHD2,USP6,SRSF2,KDSR,SALL4,SS18L1,U2AF1,ZRSR2,EIF1AX,ATRX,PHF6,MTCP1	RNA processing	No	1.12
ENSG00000276851.1	AC002401.4	chr17	50094065	50094647	+	0.173583	1.16394	0.363824	3.19917	0.00137823	0.00486381	Upregulated in tumor	unfavorable	0.00413327	unfavorable	0.0386411	4.7619	none	transcribed_region	344	GPR87,ANXA5,GPX8,EFNA5,SERPINE1,STRIP2,PAEP,CD59,NNMT,TRIM29,MAP1LC3B,CGB5	LMNA,CDKN1A,EZR,RAC1,TCF7L2,SDHAF2,SMAD3,MUC16,TPM4	extracellular space	No	1.04
ENSG00000215481.9	BCRP3	chr22	24632915	24650012	+	0.135618	0.77513	0.205675	3.76871	0.000164094	0.000819439	Upregulated in tumor	unfavorable	0.0212643	unfavorable	0.00375156	2.49433	none	transcribed_region	4055	MXRA8,HEYL,ADGRL2,PLPPR4,RGS4,RGS1,PTPN14,PXDN,RNF144A,MATN3,LBH,TCF7L1,CXCR4,PLA2R1,FN1,PROS1,SLCO2A1,PLOD2,APOD,CC2D2A,CYP2U1,EDNRA,PDGFC,RAI14,DAB2,GPX8,PLPP1,VCAN,NREP,SPOCK1,EBF1,STC2,CD109,OSTM1,GJA1,CTGF,MOXD1,PLAGL1,QKI,FAM126A,FKBP14,EPDR1,TPST1,STEAP4,CDK14,SGCE,OPN1SW,ZC3HAV1,SLC7A2,FGL1,STC1,PKIA,TMEM55A,RECK,GAS1,SVEP1,NRP1,TPP1,FIBIN,PRR5L,ZBTB3,PDGFD,NNMT,SLC2A3,MFAP5,BCAT1,CPNE8,C…	SKI,PRDM2,MDS2,TAL1,EPS15,NOTCH2,BCL9,PDE4DIP,ARNT,MLLT11,NTRK1,FCGR2B,DDR2,PRRX1,ABL2,PTPRC,MDM4,ELK4,AKT3,NCOA1,DNMT3A,EPAS1,AFF3,RGPD3,CXCR4,ACVR1,COL3A1,CD28,CREB1,FBLN2,TGFBR2,CCR4,CACNA1D,EPHA3,WWTR1,BCL6,LPP,MB21D2,PDGFRA,KIT,PTPN13,LEF1,IL2,FAT4,IL7R,IL6ST,PIK3R1,PDGFRB,ITK,EBF1,FLT4,EPHA7,RSPO3,TNFAIP3,ESR1,ARID1B,QKI,JAZF1,FKBP9,SFRP4,IKZF1,ELN,HIP1,GRM3,SMO,CREB3L2,FAM131B,ARHGEF10,FGF…	extracellular matrix	No	1
ENSG00000247134.6	AC090204.1	chr8	32996178	33044855	+	1.23933	1.16754	0.311846	3.74397	0.000181138	0.000887791	Upregulated in tumor	unfavorable	0.0434705	unfavorable	0.000452631	1.36054	none	repressed_region	300	RGS1,CXCR4,FRG1,ZNF22,NPC2,CCPG1,CMTM3	FCGR2B,PRRX1,CXCR4,LEPROTL1,CHCHD7,GATA3,WT1,NACA,BTG1,LCP1	immune response	No	1
ENSG00000253642.5	AF279873.3	chr8	33604856	34039008	+	0.152381	1.92562	0.556432	3.46066	0.000538858	0.00221833	Upregulated in tumor	unfavorable	0.046895	unfavorable	0.0296641	0.907029	none	repressed_region	2563	PAEP,LBP	PAX7,MDS2,CTNNA2,RGPD3,LRP1B,HOXD11,ERBB4,PAX3,FOXL2,IGF2BP2,ECT2L,FGFR1OP,ZNF479,GRM3,ARHGEF10,PLAG1,CNBD1,CSMD3,TET1,FOXR1,NKX2-1,NUTM1,USP6,KLK2,SALL4,SS18L1,CRLF2,FAM47C,SSX1,SSX4,SSX2	olfactory receptor activity	No	0.96
ENSG00000255422.1	AP002954.1	chr11	118704607	118750263	+	0.404931	1.2217	0.318262	3.83867	0.000123702	0.000641763	Upregulated in tumor	unfavorable	0.0378848	unfavorable	0.03459	2.94785	none	transcribed_region	1011	PLPPR4,RGS1,LBH,CXCR4,DAB2,GPX8,VCAN,NREP,QKI,AKR1B1,NRP1,TPP1,SLC2A3,BCAT1,NPC2,CMTM3,EMP3,GGT5,SH3BGRL	LCK,CSF3R,NTRK1,FCRL4,FCGR2B,PRRX1,PTPRC,ALK,CXCR4,CD28,CCR4,RHOH,IL7R,CSF1R,PDGFRB,CD74,ITK,TNFAIP3,ESR1,QKI,JAZF1,IKZF1,CD274,PDCD1LG2,GATA3,PRF1,FAS,BIRC3,FLI1,KCNJ5,PTPN6,CHST11,SH2B3,FLT3,LCP1,CYSLTR2,TSHR,B2M,MYO5A,CIITA,SOCS1,PRKCB,IL21R,CYLD,CDH11,CCR7,VAV1,CD209,JAK3,MAFB,P2RY8,WAS,MSN,BTK,SEPT6	immune response	No	0.78
ENSG00000233379.1	AL139002.1	chr13	77939162	77944874	-	0.281745	3.87663	0.743854	5.21155	1.8727e-07	2.22121e-06	Upregulated in tumor	unfavorable	0.0457994	unfavorable	0.00187949	3.85488	none	quiescent_region	1016	MATN3,INO80B,IGFBP1,CLDN9,LBP	HOXD13,HOXD11,HIST1H3B,ROS1,ZNF479,GRM3,PLAG1,CNBD1,COL2A1,HOXC13,HMGA2,NKX2-1,USP6,CCNE1,CEBPA,KLK2,SALL4,FAM47C,SSX1,SSX4,SSX2	olfactory receptor activity	No	0.78
ENSG00000205628.2	LINC01446	chr7	53655509	53811931	-	0.104294	2.75559	0.715709	3.85015	0.000118044	0.000617048	Upregulated in tumor	unfavorable	0.0471571	unfavorable	0.00067961	3.62812	none	repressed_region	2168	TCF7L1,MLF1,TPST1,SLC7A2,CPNE8,CLDN9,GAMT,FBXO17,LBP,GPC3	PAX7,RGPD3,LRP1B,HOXD13,HOXD11,ERBB4,PAX3,FOXL2,MLF1,ROS1,ECT2L,ZNF479,GRM3,CNTNAP2,PLAG1,CNBD1,CSMD3,TAL2,TET1,FOXR1,COL2A1,PRPF40B,HOXC13,WIF1,HMGA2,NKX2-1,CCNE1,KLK2,SALL4,CLTCL1,ISX,FAM47C,SSX1,SSX4,SSX2,GPC3	olfactory receptor activity	No	0.54
