# Supplementary material for: Classifying gastric cancer using FLORA reveals clinically relevant molecular subtypes and highlights LINC01614 as a biomarker for patient prognosis
Source: Oncogene. 2021 Mar 19;40(16):2898–909. doi: 10.1038/s41388-021-01743-3 (PMC8062268; doi:10.1038/s41388-021-01743-3)
Supplement: Supplementary file 10 — Table S8 [file 41388_2021_1743_MOESM10_ESM.xlsx]

## Sheet: GSEA_results_combined
Table S8. Gene set enrichment analysis reveals LINC01614-associated gene sets and pathways.
			GSEA result in LINC01614 over-expression in GES1				GSEA result in LINC01614 over-expression in MGC803				GSEA result in LINC01614 knock-out in GES1				GSEA result in LINC01614 knock-out in MKN1
NAME	SIZE	Association with LINC01614	ES	NES	NOM p-val	FDR q-val	ES	NES	NOM p-val	FDR q-val	ES	NES	NOM p-val	FDR q-val	ES	NES	NOM p-val	FDR q-val
AMIT_EGF_RESPONSE_480_HELA	157	Positively associated with LINC01614	0.615122	2.56152	0	0	0.72214	2.4737	0	0	-0.661581	-2.61612	0	0	-0.606774	-2.28136	0	0
BMI1_DN_MEL18_DN.V1_UP	138	Positively associated with LINC01614	0.593968	2.43303	0	0	0.735511	2.49279	0	0	-0.646675	-2.50231	0	0	-0.478497	-1.7776	0	0.0164223
CONCANNON_APOPTOSIS_BY_EPOXOMICIN_UP	228	Positively associated with LINC01614	0.58118	2.5375	0	0	0.619813	2.19752	0	0	-0.549309	-2.24422	0	0.000128247	-0.34393	-1.35214	0.0154374	0.215138
CSR_EARLY_UP.V1_UP	147	Positively associated with LINC01614	0.607853	2.51189	0	0	0.611082	2.07697	0	0	-0.670244	-2.60235	0	0	-0.59621	-2.2156	0	0
HALLMARK_TNFA_SIGNALING_VIA_NFKB	195	Positively associated with LINC01614	0.65715	2.81053	0	0	0.632492	2.20511	0	0	-0.439714	-1.77867	0	0.0386548	-0.345279	-1.3395	0.0187713	0.225553
HENDRICKS_SMARCA4_TARGETS_UP	51	Positively associated with LINC01614	0.713215	2.47722	0	0	0.7501	2.19634	0	0	-0.632063	-2.09277	0	0.00190348	-0.499981	-1.57804	0.00934579	0.0724159
KIM_WT1_TARGETS_UP	205	Positively associated with LINC01614	0.637163	2.72742	0	0	0.624488	2.18442	0	0	-0.474719	-1.93447	0	0.0104982	-0.382788	-1.48806	0.00173913	0.117864
KOBAYASHI_EGFR_SIGNALING_6HR_DN	17	Positively associated with LINC01614	0.910455	2.44296	0	0	0.876172	2.07448	0	0	-0.814196	-2.10697	0	0.00143275	-0.862631	-2.17631	0	1.84064e-05
MEL18_DN.V1_UP	137	Positively associated with LINC01614	0.636867	2.61961	0	0	0.698374	2.35753	0	0	-0.545308	-2.09385	0	0.00187262	-0.51905	-1.92737	0	0.00319143
KIM_WT1_TARGETS_8HR_UP	164	Positively associated with LINC01614	0.57919	2.37978	0	2.76131e-05	0.618709	2.10835	0	0	-0.488534	-1.90912	0	0.013432	-0.449391	-1.69093	0	0.0331922
BMI1_DN.V1_UP	140	Positively associated with LINC01614	0.56056	2.282	0	9.78956e-05	0.715886	2.39588	0	0	-0.53589	-2.05788	0	0.00283902	-0.424735	-1.57696	0.00173611	0.0727504
PLASARI_TGFB1_TARGETS_10HR_UP	188	Positively associated with LINC01614	0.517901	2.19151	0	0.000307874	0.663542	2.30736	0	0	-0.424495	-1.68861	0	0.0630405	-0.36086	-1.38171	0.0143627	0.189058
HUANG_DASATINIB_RESISTANCE_UP	78	Positively associated with LINC01614	0.58721	2.17879	0	0.000319895	0.66272	2.09181	0	0	-0.573987	-2.04813	0	0.00319777	-0.54079	-1.863	0	0.00671689
WANG_METHYLATED_IN_BREAST_CANCER	34	Positively associated with LINC01614	0.667061	2.125	0	0.000753967	0.869983	2.35351	0	0	-0.758147	-2.33896	0	0	-0.55073	-1.59383	0.0109689	0.0655538
AMIT_SERUM_RESPONSE_240_MCF10A	54	Positively associated with LINC01614	0.575466	2.0129	0	0.00307263	0.755274	2.20323	0	0	-0.620758	-2.05622	0	0.0028926	-0.539994	-1.72215	0	0.0261685
GARGALOVIC_RESPONSE_TO_OXIDIZED_PHOSPHOLIPIDS_BLUE_UP	129	Positively associated with LINC01614	0.480037	1.95177	0	0.0060111	0.656842	2.20815	0	0	-0.565893	-2.18166	0	0.000420419	-0.528334	-1.94422	0	0.00254877
AMIT_EGF_RESPONSE_120_MCF10A	41	Positively associated with LINC01614	0.555599	1.85178	0	0.0145409	0.750802	2.10174	0	0	-0.49498	-1.54696	0.0191781	0.116354	-0.614586	-1.86189	0	0.00680242
BLUM_RESPONSE_TO_SALIRASIB_UP	233	Positively associated with LINC01614	0.419916	1.81279	0	0.0197443	0.584128	2.07612	0	0	-0.415445	-1.67446	0	0.0670193	-0.407032	-1.59486	0	0.0650599
GSE9988_ANTI_TREM1_VS_CTRL_TREATED_MONOCYTES_UP	182	Positively associated with LINC01614	0.563149	2.36231	0	2.49833e-05	0.598044	2.06203	0	2.57323e-05	-0.410308	-1.63687	0	0.0788469	-0.403992	-1.55362	0	0.0830731
PEDERSEN_METASTASIS_BY_ERBB2_ISOFORM_1	45	Positively associated with LINC01614	0.757789	2.49345	0	0	0.731466	2.0691	0	2.70866e-05	-0.654471	-2.09695	0	0.00184469	-0.605644	-1.88997	0	0.00493516
HELLER_SILENCED_BY_METHYLATION_DN	90	Positively associated with LINC01614	0.507465	1.94341	0	0.00646383	0.634928	2.05135	0	0.00012233	-0.412286	-1.46821	0.0133333	0.155009	-0.52406	-1.83661	0	0.00891292
ZWANG_CLASS_1_TRANSIENTLY_INDUCED_BY_EGF	457	Positively associated with LINC01614	0.463687	2.15545	0	0.000459218	0.551477	2.04451	0	0.000137129	-0.455676	-1.97427	0	0.00722017	-0.325093	-1.36276	0.00340715	0.205473
GSE45365_NK_CELL_VS_BCELL_UP	189	Positively associated with LINC01614	0.493113	2.08652	0	0.00133914	0.59082	2.03525	0	0.000178959	-0.427851	-1.70727	0	0.0574215	-0.412905	-1.59685	0.00172117	0.0644371
GSE6674_ANTI_IGM_VS_CPG_STIM_BCELL_DN	181	Positively associated with LINC01614	0.443387	1.90764	0	0.00881415	0.586753	2.02984	0	0.000214479	-0.545393	-2.1711	0	0.000542939	-0.597248	-2.29798	0	0
HALLMARK_EPITHELIAL_MESENCHYMAL_TRANSITION	194	Positively associated with LINC01614	0.505919	2.1693	0	0.000368645	0.579715	2.02162	0	0.000252105	-0.433696	-1.74128	0	0.0489651	-0.362867	-1.39082	0.00519031	0.182792
CHARAFE_BREAST_CANCER_LUMINAL_VS_MESENCHYMAL_DN	451	Positively associated with LINC01614	0.421391	1.93755	0	0.00674501	0.542002	2.01452	0	0.000302867	-0.489624	-2.14802	0	0.000666361	-0.438151	-1.85628	0	0.00731446
NAGASHIMA_NRG1_SIGNALING_UP	167	Positively associated with LINC01614	0.625833	2.63612	0	0	0.583352	2.00091	0	0.000505167	-0.511874	-2.0346	0	0.00373576	-0.369531	-1.41253	0.00720721	0.167722
GSE6674_UNSTIM_VS_ANTI_IGM_AND_CPG_STIM_BCELL_DN	188	Positively associated with LINC01614	0.392751	1.64979	0	0.0554274	0.573515	1.99251	0	0.00051453	-0.542136	-2.18564	0	0.000349567	-0.604874	-2.33417	0	0
GSE30971_WBP7_HET_VS_KO_MACROPHAGE_4H_LPS_STIM_UP	187	Positively associated with LINC01614	0.470911	1.9789	0	0.00457579	0.581374	1.99915	0	0.000514545	-0.611706	-2.45888	0	0	-0.461198	-1.77281	0	0.017187
GSE9988_ANTI_TREM1_AND_LPS_VS_CTRL_TREATED_MONOCYTES_UP	173	Positively associated with LINC01614	0.546619	2.27177	0	0.000130844	0.581134	1.98107	0	0.000573051	-0.381753	-1.50804	0.00476191	0.134526	-0.358483	-1.3607	0.0165138	0.20741
GSE9988_ANTI_TREM1_AND_LPS_VS_VEHICLE_TREATED_MONOCYTES_UP	166	Positively associated with LINC01614	0.571112	2.37426	0	2.66771e-05	0.585388	1.97964	0	0.000591759	-0.445532	-1.77048	0	0.0407682	-0.399104	-1.51455	0.0035524	0.102637
GSE9988_ANTI_TREM1_VS_VEHICLE_TREATED_MONOCYTES_UP	169	Positively associated with LINC01614	0.526848	2.22116	0	0.00019589	0.57364	1.97155	0	0.000681462	-0.457366	-1.82287	0	0.0272897	-0.441007	-1.69549	0	0.0323287
CHARAFE_BREAST_CANCER_LUMINAL_VS_BASAL_DN	426	Positively associated with LINC01614	0.454637	2.10035	0	0.00105734	0.527514	1.97385	0	0.000685917	-0.438826	-1.89002	0	0.0160978	-0.447121	-1.84928	0	0.00785214
SENESE_HDAC1_TARGETS_UP	415	Positively associated with LINC01614	0.522806	2.40423	0	0	0.531319	1.95718	0	0.00101633	-0.512529	-2.21667	0	0.000205996	-0.41948	-1.74005	0	0.0228602
GSE43863_NAIVE_VS_MEMORY_TFH_CD4_TCELL_D150_LCMV_DN	193	Positively associated with LINC01614	0.382767	1.63005	0	0.0617548	0.557278	1.94234	0	0.00133259	-0.583089	-2.32198	0	0	-0.614112	-2.40056	0	0
RICKMAN_TUMOR_DIFFERENTIATED_WELL_VS_POORLY_DN	353	Positively associated with LINC01614	0.392159	1.78532	0	0.0242949	0.526342	1.94136	0	0.00134076	-0.426178	-1.82396	0	0.0271308	-0.382942	-1.56686	0	0.0776691
AMIT_EGF_RESPONSE_480_MCF10A	43	Positively associated with LINC01614	0.715111	2.34028	0	4.40463e-05	0.683585	1.93844	0	0.00139035	-0.692563	-2.1814	0	0.00041466	-0.741146	-2.26033	0	0
GSE45365_NK_CELL_VS_CD11B_DC_DN	184	Positively associated with LINC01614	0.569047	2.40651	0	0	0.555855	1.93233	0	0.00141441	-0.492113	-1.9536	0	0.00874172	-0.467919	-1.80338	0	0.013092
SENESE_HDAC1_AND_HDAC2_TARGETS_UP	217	Positively associated with LINC01614	0.631592	2.71758	0	0	0.552133	1.93438	0	0.00142668	-0.559053	-2.23786	0	0.000145013	-0.515383	-2.02584	0	0.000762457
RICKMAN_TUMOR_DIFFERENTIATED_WELL_VS_MODERATELY_DN	94	Positively associated with LINC01614	0.486333	1.89474	0	0.0100115	0.617864	1.93076	0	0.00147387	-0.56149	-2.04579	0	0.00321851	-0.483354	-1.69828	0	0.0318002
AMIT_EGF_RESPONSE_240_HELA	59	Positively associated with LINC01614	0.62585	2.18808	0	0.000316521	0.641247	1.92208	0	0.00165354	-0.604742	-2.01531	0	0.00479418	-0.550813	-1.80531	0.00178891	0.0128504
GSE6674_CPG_VS_PL2_3_STIM_BCELL_DN	180	Positively associated with LINC01614	0.375093	1.58271	0	0.0780066	0.548838	1.90887	0	0.0020198	-0.413791	-1.63369	0.0045045	0.0797465	-0.378837	-1.47119	0	0.128404
GSE9988_LPS_VS_LPS_AND_ANTI_TREM1_MONOCYTE_DN	176	Positively associated with LINC01614	0.419874	1.77763	0	0.0255393	0.552494	1.90875	0	0.00202015	-0.428596	-1.69978	0	0.0596598	-0.390961	-1.48108	0.00166389	0.12269
PHONG_TNF_RESPONSE_NOT_VIA_P38	332	Positively associated with LINC01614	0.504684	2.25753	0	0.000131013	0.521578	1.90418	0	0.0021278	-0.412279	-1.73989	0	0.0492779	-0.368045	-1.50371	0	0.108221
AIZARANI_LIVER_C20_LSECS_3	272	Positively associated with LINC01614	0.528155	2.34556	0	4.66372e-05	0.523917	1.90366	0	0.00213608	-0.447447	-1.88545	0	0.0169025	-0.4021	-1.60132	0	0.0626011
GSE9988_LPS_VS_VEHICLE_TREATED_MONOCYTE_UP	161	Positively associated with LINC01614	0.565382	2.35163	0	2.34918e-05	0.54746	1.89512	0	0.00249512	-0.487806	-1.92148	0	0.0117941	-0.374413	-1.42503	0.00180505	0.159226
BURTON_ADIPOGENESIS_PEAK_AT_2HR	42	Positively associated with LINC01614	0.726579	2.40662	0	0	0.671158	1.88577	0	0.00315074	-0.630775	-2.01604	0	0.00482234	-0.461896	-1.41652	0.0326923	0.16546
GSE9988_LOW_LPS_VS_VEHICLE_TREATED_MONOCYTE_UP	163	Positively associated with LINC01614	0.550624	2.27002	0	0.000128716	0.551289	1.88497	0	0.003232	-0.505922	-1.98285	0	0.00641254	-0.380047	-1.43456	0.00891266	0.152369
MODULE_321	107	Positively associated with LINC01614	0.564817	2.23419	0	0.000137577	0.577389	1.8834	0	0.00334806	-0.621186	-2.3108	0	0	-0.44744	-1.60056	0	0.0628212
ELVIDGE_HIF1A_TARGETS_UP	66	Positively associated with LINC01614	0.486207	1.71927	0	0.0376715	0.612779	1.87729	0	0.00338694	-0.636683	-2.15852	0	0.000616368	-0.629336	-2.10573	0	0.000173992
GSE14769_UNSTIM_VS_60MIN_LPS_BMDM_DN	190	Positively associated with LINC01614	0.451187	1.91213	0	0.00853998	0.54213	1.87977	0	0.00340771	-0.392149	-1.57842	0	0.1029	-0.419874	-1.62263	0	0.0540791
RUIZ_TNC_TARGETS_DN	141	Positively associated with LINC01614	0.477739	1.95512	0	0.00582085	0.562409	1.88003	0	0.00342525	-0.673089	-2.60872	0	0	-0.576649	-2.14451	0	3.01658e-05
GSE19198_CTRL_VS_IL21_TREATED_TCELL_24H_UP	176	Positively associated with LINC01614	0.413926	1.75131	0	0.0308311	0.543177	1.88121	0	0.00344336	-0.415045	-1.66661	0	0.0698383	-0.379082	-1.44503	0.00350877	0.145484
GSE2770_IL4_ACT_VS_ACT_CD4_TCELL_2H_DN	184	Positively associated with LINC01614	0.342816	1.4434	0	0.141736	0.547722	1.88215	0	0.00346476	-0.374176	-1.513	0	0.131701	-0.354073	-1.36654	0.013913	0.202484
GSE46468_LUNG_INNATE_LYMPHOID_CELL_VS_SPLEEN_CD4_TCELL_DN	190	Positively associated with LINC01614	0.432291	1.84154	0	0.0155677	0.535879	1.87294	0	0.00356791	-0.588516	-2.35648	0	0	-0.547375	-2.10991	0	0.000155731
GSE14769_UNSTIM_VS_80MIN_LPS_BMDM_DN	184	Positively associated with LINC01614	0.469685	1.9912	0	0.00389727	0.544441	1.87308	0	0.00358506	-0.424786	-1.67525	0	0.0669666	-0.385804	-1.47563	0.00535714	0.126249
GSE6092_B_BURGDOFERI_VS_B_BURGDORFERI_AND_IFNG_STIM_ENDOTHELIAL_CELL_DN	171	Positively associated with LINC01614	0.399469	1.67867	0	0.0466468	0.538448	1.87016	0	0.00369388	-0.424718	-1.67937	0	0.0661443	-0.351778	-1.33263	0.0227671	0.231107
PETROVA_ENDOTHELIUM_LYMPHATIC_VS_BLOOD_DN	156	Positively associated with LINC01614	0.618207	2.54994	0	0	0.548733	1.8677	0	0.00386636	-0.486513	-1.92447	0	0.0115302	-0.362815	-1.38086	0.0138648	0.189661
NAKAMURA_TUMOR_ZONE_PERIPHERAL_VS_CENTRAL_UP	261	Positively associated with LINC01614	0.370396	1.6048	0	0.0697479	0.518336	1.86517	0	0.00392144	-0.625793	-2.5928	0	0	-0.539372	-2.15702	0	2.39697e-05
GSE41176_UNSTIM_VS_ANTI_IGM_STIM_BCELL_1H_UP	181	Positively associated with LINC01614	0.45602	1.92441	0	0.00770107	0.535399	1.8625	0	0.00405685	-0.38351	-1.5489	0	0.115253	-0.359641	-1.38325	0.00892857	0.187503
GSE30971_CTRL_VS_LPS_STIM_MACROPHAGE_WBP7_HET_2H_UP	176	Positively associated with LINC01614	0.526908	2.20037	0	0.000267733	0.541507	1.8597	0	0.00432509	-0.474291	-1.8896	0	0.0161328	-0.365406	-1.38435	0.00687285	0.187025
GSE37301_LYMPHOID_PRIMED_MPP_VS_RAG2_KO_NK_CELL_UP	187	Positively associated with LINC01614	0.36007	1.51245	0	0.105435	0.533742	1.84855	0	0.00506679	-0.53089	-2.10488	0	0.00155375	-0.583629	-2.24734	0	0
MODULE_297	66	Positively associated with LINC01614	0.591922	2.14774	0	0.000542496	0.601576	1.848	0	0.00508429	-0.457714	-1.5802	0.00955414	0.102265	-0.56009	-1.89948	0	0.00433136
ONDER_CDH1_TARGETS_3_DN	48	Positively associated with LINC01614	0.674702	2.28748	0	8.86447e-05	0.649909	1.84651	0	0.00527244	-0.504907	-1.6213	0.0119048	0.0852225	-0.470246	-1.50294	0.0239411	0.108605
XU_HGF_SIGNALING_NOT_VIA_AKT1_48HR_UP	33	Positively associated with LINC01614	0.740019	2.30143	0	6.39425e-05	0.684955	1.83895	0	0.00586689	-0.556642	-1.68049	0.00852273	0.065935	-0.648648	-1.90316	0	0.00423257
PEDERSEN_TARGETS_OF_611CTF_ISOFORM_OF_ERBB2	70	Positively associated with LINC01614	0.597033	2.16204	0	0.000401914	0.597275	1.83575	0	0.00601844	-0.659896	-2.30476	0	0	-0.539327	-1.83215	0	0.00931326
GU_PDEF_TARGETS_UP	68	Positively associated with LINC01614	0.556346	2.0243	0	0.00273787	0.599712	1.83652	0	0.00603194	-0.438156	-1.5142	0.0105634	0.131376	-0.502542	-1.64924	0.00175747	0.0448299
GSE43863_TH1_VS_LY6C_INT_CXCR5POS_MEMORY_CD4_TCELL_UP	195	Positively associated with LINC01614	0.32917	1.39898	0	0.169486	0.525148	1.83515	0	0.00605045	-0.564003	-2.26278	0	0.000103407	-0.60879	-2.34788	0	0
GSE22527_ANTI_CD3_INVIVO_VS_UNTREATED_MOUSE_TREG_UP	166	Positively associated with LINC01614	0.426691	1.76682	0	0.0276454	0.534213	1.83178	0	0.00629646	-0.456508	-1.8146	0	0.029029	-0.37601	-1.43376	0.0118644	0.152731
GSE22886_DAY1_VS_DAY7_MONOCYTE_IN_CULTURE_UP	187	Positively associated with LINC01614	0.46465	1.95836	0	0.00564512	0.527423	1.82496	0	0.00678444	-0.3331	-1.3333	0.010101	0.237293	-0.424015	-1.61468	0	0.0570626
GSE17721_CTRL_VS_PAM3CSK4_6H_BMDC_DN	186	Positively associated with LINC01614	0.353906	1.50004	0	0.111704	0.530883	1.82041	0	0.00705686	-0.434209	-1.73572	0	0.0505721	-0.373456	-1.4279	0.00838926	0.156805
IL2_UP.V1_UP	160	Positively associated with LINC01614	0.555653	2.29473	0	7.75087e-05	0.527652	1.8123	0	0.00774232	-0.457808	-1.83066	0	0.0256965	-0.389851	-1.48076	0.00175439	0.122732
KIM_WT1_TARGETS_12HR_DN	204	Positively associated with LINC01614	0.381767	1.61314	0	0.0677121	0.512604	1.80896	0	0.00806017	-0.57784	-2.36954	0	0	-0.458716	-1.7639	0	0.018568
GSE9988_LOW_LPS_VS_ANTI_TREM1_AND_LPS_MONOCYTE_DN	174	Positively associated with LINC01614	0.419198	1.77292	0	0.0265119	0.525477	1.80712	0	0.00824738	-0.392834	-1.55281	0	0.113164	-0.363361	-1.38031	0.00550459	0.190135
BHAT_ESR1_TARGETS_VIA_AKT1_UP	269	Positively associated with LINC01614	0.393787	1.71504	0	0.0384843	0.500274	1.79637	0	0.00951833	-0.458289	-1.92464	0	0.0115415	-0.459145	-1.83998	0	0.00860312
GSE40274_CTRL_VS_HELIOS_TRANSDUCED_ACTIVATED_CD4_TCELL_DN	163	Positively associated with LINC01614	0.338968	1.41609	0	0.159615	0.525815	1.79468	0	0.00977329	-0.365465	-1.42701	0.00456621	0.175214	-0.510552	-1.94908	0	0.00240138
MODULE_357	66	Positively associated with LINC01614	0.587875	2.14762	0	0.000540074	0.598905	1.79199	0	0.0102044	-0.493565	-1.67194	0.00347222	0.068094	-0.565331	-1.93422	0	0.00292356
BILD_HRAS_ONCOGENIC_SIGNATURE	227	Positively associated with LINC01614	0.611554	2.67385	0	0	0.504599	1.78612	0	0.0107371	-0.396505	-1.64298	0	0.076315	-0.54066	-2.12126	0	0.000107536
GSE41176_WT_VS_TAK1_KO_ANTI_IGM_STIM_BCELL_3H_DN	190	Positively associated with LINC01614	0.373898	1.60622	0	0.0693358	0.510666	1.78629	0	0.0107494	-0.458675	-1.84025	0	0.0236879	-0.472129	-1.82656	0	0.00999135
MODULE_154	62	Positively associated with LINC01614	0.576829	2.05079	0	0.0020003	0.591978	1.78681	0	0.0107796	-0.46838	-1.58274	0.0102389	0.101893	-0.530938	-1.7722	0	0.01722
GSE27859_MACROPHAGE_VS_DC_UP	152	Positively associated with LINC01614	0.3596	1.47828	0	0.121743	0.523285	1.78629	0	0.010787	-0.354657	-1.40854	0.00393701	0.186203	-0.356276	-1.32147	0.0361664	0.240242
GSE26343_UNSTIM_VS_LPS_STIM_NFAT5_KO_MACROPHAGE_UP	187	Positively associated with LINC01614	0.364331	1.54143	0	0.0933254	0.51305	1.78297	0	0.0111751	-0.422489	-1.68509	0	0.0642015	-0.45826	-1.7493	0	0.0211412
HELLER_HDAC_TARGETS_DN	265	Positively associated with LINC01614	0.329625	1.46291	0	0.13056	0.497673	1.78264	0	0.0112175	-0.454067	-1.8765	0	0.0181641	-0.435437	-1.73852	0	0.0230363
GSE36888_UNTREATED_VS_IL2_TREATED_STAT5_AB_KNOCKIN_TCELL_2H_UP	181	Positively associated with LINC01614	0.521905	2.21104	0	0.000205264	0.515411	1.77708	0	0.0119658	-0.45871	-1.87204	0	0.0188024	-0.445277	-1.70714	0	0.0296848
HOELZEL_NF1_TARGETS_UP	118	Positively associated with LINC01614	0.472048	1.89129	0	0.0103337	0.541008	1.7751	0	0.0121897	-0.444926	-1.72097	0	0.0536345	-0.399215	-1.47826	0.0034188	0.124755
GO_FIBRINOLYSIS	19	Positively associated with LINC01614	0.815928	2.2382	0	0.000140385	0.741351	1.76352	0	0.0140909	-0.643872	-1.68883	0.016129	0.0630235	-0.563398	-1.48003	0.0344168	0.123116
GSE36826_WT_VS_IL1R_KO_SKIN_DN	182	Positively associated with LINC01614	0.380413	1.6169	0	0.0660653	0.506206	1.76361	0	0.0141058	-0.422329	-1.70542	0	0.0579043	-0.47425	-1.81964	0	0.0109112
HINATA_NFKB_TARGETS_KERATINOCYTE_UP	82	Positively associated with LINC01614	0.597292	2.19605	0	0.000276413	0.560785	1.76059	0	0.0147144	-0.482261	-1.69849	0	0.0599363	-0.399044	-1.38785	0.0483871	0.184979
GSE22196_HEALTHY_VS_OBESE_MOUSE_SKIN_GAMMADELTA_TCELL_DN	189	Positively associated with LINC01614	0.571993	2.44335	0	0	0.502596	1.75805	0	0.0152313	-0.549761	-2.18745	0	0.000354633	-0.442938	-1.68983	0	0.0332995
GSE19401_RETINOIC_ACID_VS_RETINOIC_ACID_AND_PAM2CSK4_STIM_FOLLICULAR_DC_UP	166	Positively associated with LINC01614	0.393959	1.66811	0	0.0495115	0.509374	1.75608	0	0.0157295	-0.398326	-1.58167	0	0.101879	-0.403685	-1.55357	0.00185185	0.0830507
MARZEC_IL2_SIGNALING_UP	108	Positively associated with LINC01614	0.585669	2.2747	0	0.000121784	0.537319	1.75463	0	0.0160365	-0.525811	-1.95341	0	0.00874797	-0.577412	-2.07363	0	0.000269323
SMIRNOV_CIRCULATING_ENDOTHELIOCYTES_IN_CANCER_UP	147	Positively associated with LINC01614	0.615833	2.5328	0	0	0.520813	1.75308	0	0.0163977	-0.342707	-1.34283	0	0.230461	-0.35971	-1.34128	0.0377359	0.224038
GSE24574_BCL6_HIGH_TFH_VS_NAIVE_CD4_TCELL_DN	193	Positively associated with LINC01614	0.356632	1.539	0	0.0938958	0.501409	1.75263	0	0.0164158	-0.541374	-2.1833	0	0.000385754	-0.481934	-1.84285	0	0.00832119
MURARO_PANCREAS_ENDOTHELIAL_CELL	341	Positively associated with LINC01614	0.470129	2.10192	0	0.00106141	0.480489	1.74968	0	0.0169802	-0.342576	-1.44782	0	0.165591	-0.347285	-1.41841	0.00325203	0.164209
CORRE_MULTIPLE_MYELOMA_UP	60	Positively associated with LINC01614	0.621342	2.19016	0	0.000304599	0.585905	1.74644	0	0.0175845	-0.563021	-1.90181	0	0.0143785	-0.436891	-1.44984	0.022807	0.142315
GSE22140_HEALTHY_VS_ARTHRITIC_GERMFREE_MOUSE_CD4_TCELL_DN	189	Positively associated with LINC01614	0.544854	2.32591	0	5.59846e-05	0.500658	1.74418	0	0.0182683	-0.344764	-1.38182	0.0131004	0.204249	-0.376848	-1.46759	0.00173913	0.130897
GO_REGULATION_OF_WOUND_HEALING	120	Positively associated with LINC01614	0.471055	1.90388	0	0.00918261	0.529587	1.74306	0	0.0183546	-0.485178	-1.83151	0	0.0255136	-0.390941	-1.43976	0.0124334	0.148657
GSE20754_WT_VS_TCF1_KO_MEMORY_CD8_TCELL_UP	192	Positively associated with LINC01614	0.376827	1.59048	0	0.0751027	0.497105	1.74203	0	0.0183709	-0.45796	-1.86786	0	0.0196011	-0.358355	-1.37996	0.00692042	0.190259
GSE30971_CTRL_VS_LPS_STIM_MACROPHAGE_WBP7_KO_4H_UP	178	Positively associated with LINC01614	0.385288	1.60818	0	0.0688757	0.509177	1.74118	0	0.0185729	-0.47422	-1.90277	0	0.0142217	-0.43897	-1.67081	0	0.0380077
LEF1_UP.V1_UP	177	Positively associated with LINC01614	0.443041	1.87738	0	0.0117598	0.503728	1.73802	0	0.0192619	-0.400743	-1.62085	0	0.0851844	-0.438285	-1.67772	0	0.0362324
GSE36888_UNTREATED_VS_IL2_TREATED_TCELL_17H_DN	177	Positively associated with LINC01614	0.525846	2.21787	0	0.000201991	0.498297	1.73741	0	0.0192749	-0.439043	-1.73074	0	0.0515866	-0.374839	-1.43031	0.00519031	0.154917
ZHANG_ANTIVIRAL_RESPONSE_TO_RIBAVIRIN_DN	44	Positively associated with LINC01614	0.593935	1.95551	0	0.00580443	0.612124	1.73262	0	0.0204916	-0.680573	-2.15578	0	0.00062623	-0.508717	-1.55894	0.0226843	0.08052
PID_FRA_PATHWAY	37	Positively associated with LINC01614	0.702639	2.28661	0	8.78239e-05	0.632707	1.73063	0.00147059	0.0208997	-0.512747	-1.58778	0.0147929	0.0997919	-0.506849	-1.50987	0.0271739	0.105128
SENESE_HDAC3_TARGETS_UP	460	Positively associated with LINC01614	0.423781	1.96848	0	0.00502504	0.46458	1.72502	0	0.0220182	-0.340057	-1.47089	0	0.153838	-0.339284	-1.41673	0	0.165254
MONNIER_POSTRADIATION_TUMOR_ESCAPE_UP	383	Positively associated with LINC01614	0.327945	1.48321	0	0.118778	0.468273	1.72145	0	0.0227303	-0.45542	-1.96101	0	0.00810524	-0.475057	-1.97567	0	0.00164122
GSE17974_2H_VS_72H_UNTREATED_IN_VITRO_CD4_TCELL_UP	181	Positively associated with LINC01614	0.485309	2.03394	0	0.00250966	0.501817	1.72242	0	0.0227392	-0.433409	-1.72268	0	0.0534538	-0.433453	-1.68126	0	0.0355444
GSE43863_TH1_VS_TFH_MEMORY_CD4_TCELL_UP	194	Positively associated with LINC01614	0.341272	1.44947	0	0.138445	0.491438	1.71804	0	0.0233469	-0.553455	-2.22925	0	0.000163409	-0.587936	-2.25656	0	0
GSE9988_ANTI_TREM1_VS_LPS_MONOCYTE_UP	185	Positively associated with LINC01614	0.424467	1.8012	0	0.0215257	0.497953	1.71567	0	0.0236244	-0.363382	-1.45314	0	0.162855	-0.3849	-1.45357	0.00177305	0.139992
LINSLEY_MIR16_TARGETS	202	Positively associated with LINC01614	0.398168	1.69405	0	0.0430832	0.482511	1.713	0	0.0241806	-0.431555	-1.73941	0	0.0494064	-0.405007	-1.5758	0	0.0732728
GSE19401_NAIVE_VS_IMMUNIZED_MOUSE_PLN_FOLLICULAR_DC_UP	187	Positively associated with LINC01614	0.565546	2.39816	0	0	0.494358	1.71096	0	0.0246045	-0.364195	-1.466	0	0.156343	-0.368173	-1.4101	0.0033389	0.169638
KARLSSON_TGFB1_TARGETS_UP	119	Positively associated with LINC01614	0.500055	2.00825	0	0.0032031	0.521773	1.7088	0	0.0249188	-0.693592	-2.62475	0	0	-0.673473	-2.46981	0	0
GSE46606_UNSTIM_VS_CD40L_IL2_IL5_DAY1_STIMULATED_BCELL_DN	186	Positively associated with LINC01614	0.352986	1.5156	0	0.103905	0.493068	1.70659	0	0.0253175	-0.547613	-2.20386	0	0.000292234	-0.628038	-2.40772	0	0
DUTERTRE_ESTRADIOL_RESPONSE_6HR_UP	217	Positively associated with LINC01614	0.376251	1.60074	0	0.0714309	0.479548	1.70573	0	0.0255719	-0.435409	-1.76738	0	0.0413106	-0.482038	-1.88079	0	0.00542652
GSE45739_NRAS_KO_VS_WT_ACD3_ACD28_STIM_CD4_TCELL_UP	190	Positively associated with LINC01614	0.407975	1.71974	0	0.037666	0.496672	1.69664	0	0.0278202	-0.570906	-2.30361	0	0	-0.572975	-2.21319	0	0
GSE8384_CTRL_VS_B_ABORTUS_4H_MAC_CELL_LINE_DN	183	Positively associated with LINC01614	0.43179	1.80186	0	0.0214257	0.489333	1.6851	0	0.0308175	-0.382763	-1.52512	0	0.125906	-0.414641	-1.58626	0	0.0686334
GSE37533_UNTREATED_VS_PIOGLIZATONE_TREATED_CD4_TCELL_PPARG1_AND_FOXP3_TRASDUCED_UP	182	Positively associated with LINC01614	0.434694	1.8167	0	0.0190753	0.489812	1.68175	0	0.0315002	-0.482939	-1.95171	0	0.00893279	-0.399133	-1.53978	0	0.0893303
GSE23321_EFFECTOR_MEMORY_VS_NAIVE_CD8_TCELL_DN	186	Positively associated with LINC01614	0.412089	1.7275	0	0.036154	0.486316	1.68154	0	0.0315497	-0.516766	-2.049	0	0.00318026	-0.578241	-2.21232	0	0
BHAT_ESR1_TARGETS_NOT_VIA_AKT1_UP	204	Positively associated with LINC01614	0.396584	1.69322	0	0.0432738	0.477067	1.6763	0	0.033147	-0.421549	-1.70491	0	0.0579413	-0.449816	-1.73825	0	0.0229944
GSE22886_DAY0_VS_DAY1_MONOCYTE_IN_CULTURE_DN	185	Positively associated with LINC01614	0.52785	2.21375	0	0.000208951	0.482041	1.67336	0	0.0342629	-0.421182	-1.66836	0	0.0697311	-0.455971	-1.75378	0	0.020324
GSE32034_UNTREATED_VS_ROSIGLIZATONE_TREATED_LY6C_HIGH_MONOCYTE_UP	181	Positively associated with LINC01614	0.39796	1.66119	0	0.0518402	0.484937	1.67318	0	0.034285	-0.341008	-1.35373	0.00480769	0.222463	-0.343216	-1.31535	0.0259965	0.246118
HALLMARK_IL2_STAT5_SIGNALING	179	Positively associated with LINC01614	0.505691	2.10505	0	0.000969636	0.481207	1.66994	0	0.0351252	-0.346164	-1.39555	0.00452489	0.194578	-0.352294	-1.35398	0.0120069	0.214736
GARGALOVIC_RESPONSE_TO_OXIDIZED_PHOSPHOLIPIDS_RED_UP	16	Positively associated with LINC01614	0.791233	2.08107	0	0.00137988	0.715474	1.66488	0.00744048	0.0366652	-0.652416	-1.63843	0.0214477	0.0784109	-0.801916	-1.97443	0	0.00165403
GSE42021_CD24HI_TREG_VS_CD24HI_TCONV_THYMUS_DN	190	Positively associated with LINC01614	0.451303	1.9029	0	0.00924167	0.476451	1.66535	0	0.0367088	-0.349742	-1.39592	0	0.194404	-0.342473	-1.32668	0.0230906	0.236272
SESTO_RESPONSE_TO_UV_C3	18	Positively associated with LINC01614	0.750536	2.02536	0	0.00272007	0.689448	1.65968	0.00754148	0.0385135	-0.706645	-1.82253	0	0.0273019	-0.635441	-1.62942	0.0149813	0.0514973
GSE22025_TGFB1_VS_TGFB1_AND_PROGESTERONE_TREATED_CD4_TCELL_DN	169	Positively associated with LINC01614	0.375415	1.55432	0	0.087597	0.479298	1.65926	0	0.038599	-0.373929	-1.47358	0.00413223	0.152713	-0.343224	-1.32099	0.0244755	0.24069
GSE37301_COMMON_LYMPHOID_PROGENITOR_VS_GRAN_MONO_PROGENITOR_UP	173	Positively associated with LINC01614	0.384915	1.6195	0	0.0651338	0.475751	1.65793	0	0.0390219	-0.476623	-1.91705	0	0.0122557	-0.509333	-1.93577	0	0.00285387
GSE19923_HEB_KO_VS_HEB_AND_E2A_KO_DP_THYMOCYTE_DN	189	Positively associated with LINC01614	0.425103	1.80622	0	0.0208416	0.478045	1.6568	0	0.039207	-0.339207	-1.36542	0.0133333	0.214734	-0.377447	-1.45407	0.0034904	0.139645
GSE45739_NRAS_KO_VS_WT_UNSTIM_CD4_TCELL_UP	183	Positively associated with LINC01614	0.46682	1.95011	0	0.00607928	0.478388	1.65506	0	0.039783	-0.583801	-2.33661	0	0	-0.580685	-2.21971	0	0
KAN_RESPONSE_TO_ARSENIC_TRIOXIDE	112	Positively associated with LINC01614	0.620698	2.46906	0	0	0.498687	1.65431	0	0.0398791	-0.491591	-1.84448	0	0.0232646	-0.374787	-1.36958	0.0223881	0.199386
BLANCO_MELO_COVID19_SARS_COV_2_INFECTION_A594_CELLS_UP	72	Positively associated with LINC01614	0.632599	2.32764	0	5.6651e-05	0.532501	1.65399	0	0.0400191	-0.570375	-1.94654	0	0.00949183	-0.436207	-1.47073	0.019573	0.128556
GSE37301_COMMON_LYMPHOID_PROGENITOR_VS_CD4_TCELL_UP	175	Positively associated with LINC01614	0.48231	2.00699	0	0.00321126	0.480964	1.65286	0	0.0403673	-0.541912	-2.15405	0	0.000645711	-0.480778	-1.83946	0	0.00865499
GSE46606_UNSTIM_VS_CD40L_IL2_IL5_DAY3_STIMULATED_BCELL_DN	184	Positively associated with LINC01614	0.339688	1.42686	0	0.152389	0.478419	1.65023	0	0.0412567	-0.52372	-2.08874	0	0.00202364	-0.590636	-2.25748	0	0
GSE32986_UNSTIM_VS_CURDLAN_LOWDOSE_STIM_DC_UP	191	Positively associated with LINC01614	0.332643	1.40578	0	0.165158	0.474625	1.64679	0	0.0425196	-0.490642	-1.9692	0	0.00748261	-0.558057	-2.13768	0	4.31052e-05
GSE42088_UNINF_VS_LEISHMANIA_INF_DC_24H_DN	190	Positively associated with LINC01614	0.358416	1.53405	0	0.0955835	0.470307	1.64653	0	0.0426073	-0.431172	-1.71749	0	0.0542586	-0.441993	-1.69419	0	0.0326763
BILD_MYC_ONCOGENIC_SIGNATURE	193	Positively associated with LINC01614	0.357732	1.50767	0	0.107959	0.472882	1.64473	0.00125	0.0433214	-0.540408	-2.14934	0	0.000665252	-0.485594	-1.88809	0	0.00504817
GSE22140_GERMFREE_VS_SPF_MOUSE_CD4_TCELL_DN	194	Positively associated with LINC01614	0.524893	2.20586	0	0.000220272	0.468271	1.63406	0	0.0470908	-0.372154	-1.47656	0	0.150771	-0.409446	-1.59783	0	0.064043
GO_REGULATION_OF_EXTRINSIC_APOPTOTIC_SIGNALING_PATHWAY	147	Positively associated with LINC01614	0.45422	1.86875	0	0.0128287	0.478756	1.63358	0	0.0472324	-0.415324	-1.6102	0	0.0898792	-0.38396	-1.43989	0.00859107	0.148599
AIZARANI_LIVER_C18_NK_NKT_CELLS_5	102	Positively associated with LINC01614	0.511304	1.99271	0	0.00385472	0.499417	1.62978	0.00134409	0.0484597	-0.426195	-1.56052	0.0037594	0.109781	-0.534684	-1.93822	0	0.00276757
GSE27859_MACROPHAGE_VS_CD11C_INT_F480_HI_MACROPHAGE_UP	161	Positively associated with LINC01614	0.362366	1.49767	0	0.112584	0.471534	1.62506	0	0.0497395	-0.398481	-1.58604	0	0.100557	-0.380505	-1.43292	0.0105079	0.153341
GSE20500_RETINOIC_ACID_VS_RARA_ANTAGONIST_TREATED_CD4_TCELL_DN	184	Positively associated with LINC01614	0.400472	1.68753	0	0.0445979	0.464418	1.62253	0	0.0503714	-0.394484	-1.58316	0	0.101769	-0.396145	-1.50631	0.00348432	0.106975
GO_NEGATIVE_REGULATION_OF_EXTRINSIC_APOPTOTIC_SIGNALING_PATHWAY	97	Positively associated with LINC01614	0.464246	1.77234	0	0.0265832	0.506834	1.61573	0	0.0522677	-0.394799	-1.46982	0.0077821	0.154398	-0.424062	-1.48588	0.0137931	0.119334
GSE46606_DAY1_VS_DAY3_CD40L_IL2_IL5_STIMULATED_BCELL_DN	178	Positively associated with LINC01614	0.358493	1.51686	0	0.103527	0.465826	1.61259	0	0.0534827	-0.372452	-1.49099	0	0.142832	-0.508135	-1.94911	0	0.00241008
AIZARANI_LIVER_C29_MVECS_2	289	Positively associated with LINC01614	0.388558	1.71855	0	0.0377495	0.446998	1.61266	0	0.0535586	-0.368686	-1.53991	0	0.119363	-0.33789	-1.37098	0.0087108	0.198092
IZADPANAH_STEM_CELL_ADIPOSE_VS_BONE_UP	118	Positively associated with LINC01614	0.535468	2.10945	0	0.000900146	0.482983	1.60761	0	0.0550672	-0.409728	-1.53404	0	0.122242	-0.515983	-1.87697	0	0.00560833
GSE21360_PRIMARY_VS_TERTIARY_MEMORY_CD8_TCELL_UP	189	Positively associated with LINC01614	0.403727	1.70611	0	0.040333	0.460274	1.60822	0.00125786	0.0551245	-0.34271	-1.36214	0.0137615	0.216386	-0.397336	-1.53051	0	0.0945304
WP_PHOTODYNAMIC_THERAPYINDUCED_NFKB_SURVIVAL_SIGNALING	31	Positively associated with LINC01614	0.829464	2.57528	0	0	0.608064	1.60405	0.0103093	0.0561242	-0.545108	-1.61738	0.00600601	0.0857244	-0.588293	-1.66059	0.00742115	0.0412147
GSE30971_CTRL_VS_LPS_STIM_MACROPHAGE_WBP7_KO_2H_UP	170	Positively associated with LINC01614	0.428891	1.80151	0	0.0214781	0.4666	1.59926	0	0.0578927	-0.464896	-1.83762	0	0.0242084	-0.398096	-1.49492	0.00176367	0.113535
WU_CELL_MIGRATION	171	Positively associated with LINC01614	0.418501	1.77785	0	0.0255178	0.458098	1.59691	0	0.0588281	-0.43289	-1.7271	0	0.0522561	-0.390581	-1.49453	0	0.113836
GSE28726_NAIVE_CD4_TCELL_VS_NAIVE_NKTCELL_UP	188	Positively associated with LINC01614	0.397578	1.69512	0	0.0426971	0.462167	1.59493	0	0.059183	-0.522417	-2.08499	0	0.00208615	-0.469777	-1.80321	0	0.0131099
AZARE_NEOPLASTIC_TRANSFORMATION_BY_STAT3_UP	111	Positively associated with LINC01614	0.62156	2.47253	0	0	0.481201	1.59425	0.00398406	0.0594569	-0.363191	-1.358	0.011583	0.219276	-0.395046	-1.4255	0.0181159	0.158977
GSE42021_TREG_PLN_VS_CD24INT_TREG_THYMUS_UP	188	Positively associated with LINC01614	0.428546	1.79388	0	0.0228234	0.45534	1.58268	0	0.0651337	-0.429403	-1.7348	0	0.0508815	-0.390807	-1.50919	0.00334448	0.105539
MODULE_131	27	Positively associated with LINC01614	0.755048	2.2462	0	0.000122709	0.589365	1.57539	0.0165913	0.067856	-0.582161	-1.67772	0.00311526	0.0664896	-0.615076	-1.76869	0.00545455	0.0178939
GSE21360_SECONDARY_VS_QUATERNARY_MEMORY_CD8_TCELL_UP	162	Positively associated with LINC01614	0.494535	2.04919	0	0.00202137	0.464216	1.5746	0	0.0682276	-0.36209	-1.42453	0.00485437	0.176676	-0.385852	-1.46437	0.00175439	0.13225
GSE30971_WBP7_HET_VS_KO_MACROPHAGE_2H_LPS_STIM_DN	180	Positively associated with LINC01614	0.389754	1.64591	0	0.0565616	0.450876	1.56954	0	0.0708199	-0.407403	-1.61898	0	0.0854367	-0.400767	-1.52275	0.00350877	0.0982396
GSE17974_2.5H_VS_72H_IL4_AND_ANTI_IL12_ACT_CD4_TCELL_UP	189	Positively associated with LINC01614	0.445717	1.86818	0	0.012886	0.450414	1.56095	0.00120773	0.0741312	-0.409194	-1.64124	0	0.0771623	-0.477611	-1.84592	0	0.00810873
IL15_UP.V1_UP	163	Positively associated with LINC01614	0.487554	2.04304	0	0.0022047	0.456067	1.55748	0.00126103	0.0760023	-0.437989	-1.69706	0	0.0604266	-0.38174	-1.43728	0.00690846	0.150143
GO_POSITIVE_REGULATION_OF_COAGULATION	26	Positively associated with LINC01614	0.613144	1.85989	0	0.0137372	0.615048	1.55711	0.0135747	0.0761668	-0.533124	-1.50594	0.0391645	0.135818	-0.597724	-1.64423	0.00694444	0.0466011
ONDER_CDH1_TARGETS_2_DN	420	Positively associated with LINC01614	0.469798	2.11807	0	0.000793016	0.418643	1.55413	0	0.0774643	-0.309921	-1.36366	0	0.215488	-0.318368	-1.34357	0.00323625	0.222322
ONDER_CDH1_TARGETS_1_DN	154	Positively associated with LINC01614	0.554697	2.29138	0	7.67562e-05	0.455012	1.55164	0	0.0786904	-0.542347	-2.12507	0	0.00096393	-0.448064	-1.69917	0	0.0316172
GSE26343_UNSTIM_VS_LPS_STIM_MACROPHAGE_UP	184	Positively associated with LINC01614	0.400613	1.7011	0	0.0413554	0.444198	1.54464	0	0.0812888	-0.539313	-2.16153	0	0.000570208	-0.573972	-2.18168	0	1.89699e-05
GSE26727_WT_VS_KLF2_KO_LPS_STIM_MACROPHAGE_DN	191	Positively associated with LINC01614	0.351793	1.47192	0	0.125426	0.44313	1.54421	0	0.0815463	-0.508898	-2.04389	0	0.00324977	-0.437135	-1.67495	0	0.0368243
GSE2770_IL12_AND_TGFB_VS_IL4_TREATED_ACT_CD4_TCELL_2H_UP	190	Positively associated with LINC01614	0.446119	1.89298	0	0.0101995	0.447708	1.54205	0.00252207	0.0822421	-0.34406	-1.38938	0.00473934	0.198635	-0.348249	-1.34081	0.0195035	0.224244
GO_POSITIVE_REGULATION_OF_INTERLEUKIN_8_PRODUCTION	46	Positively associated with LINC01614	0.558348	1.85669	0	0.0140021	0.543822	1.54067	0.015493	0.0829948	-0.53777	-1.70405	0.00884956	0.0581852	-0.490222	-1.53008	0.0191205	0.0946149
MCBRYAN_PUBERTAL_BREAST_4_5WK_UP	243	Positively associated with LINC01614	0.373664	1.63625	0	0.0594576	0.432358	1.53856	0	0.0841099	-0.344112	-1.41621	0	0.181967	-0.333737	-1.32684	0.0137221	0.236075
GSE360_L_DONOVANI_VS_B_MALAYI_HIGH_DOSE_MAC_UP	174	Positively associated with LINC01614	0.535755	2.25863	0	0.000132005	0.441844	1.53765	0	0.0848001	-0.474586	-1.89202	0	0.0156798	-0.373333	-1.42996	0.0056391	0.15512
ALFANO_MYC_TARGETS	223	Positively associated with LINC01614	0.331757	1.43783	0	0.145757	0.433292	1.53089	0.00120773	0.0888027	-0.464967	-1.91663	0	0.0122281	-0.358274	-1.40522	0.00897666	0.172227
LEI_MYB_TARGETS	304	Positively associated with LINC01614	0.389043	1.74344	0	0.0324799	0.42388	1.5289	0	0.0896327	-0.366255	-1.5406	0	0.119106	-0.387481	-1.57182	0	0.0748036
GO_REGULATION_OF_COAGULATION	74	Positively associated with LINC01614	0.572089	2.10178	0	0.00105745	0.493942	1.52893	0.0070028	0.0896636	-0.488855	-1.70525	0	0.0578719	-0.466391	-1.61317	0.0017452	0.0575279
LIEN_BREAST_CARCINOMA_METAPLASTIC_VS_DUCTAL_UP	74	Positively associated with LINC01614	0.539868	1.97454	0	0.00470126	0.495622	1.52943	0.00422535	0.0897262	-0.591319	-2.12025	0	0.00106648	-0.503776	-1.71745	0	0.0272961
SHEPARD_CRUSH_AND_BURN_MUTANT_UP	188	Positively associated with LINC01614	0.338441	1.43992	0	0.144154	0.441538	1.52579	0.00123609	0.0912481	-0.44023	-1.76942	0	0.0410507	-0.476418	-1.85376	0	0.00749592
GSE32986_UNSTIM_VS_GMCSF_STIM_DC_DN	181	Positively associated with LINC01614	0.341157	1.43424	0	0.147642	0.439721	1.52128	0.00123762	0.092438	-0.41441	-1.65801	0	0.0725694	-0.421395	-1.63326	0	0.0500904
BACH2_01	246	Positively associated with LINC01614	0.449909	1.95411	0	0.00589898	0.427452	1.51724	0	0.0946513	-0.417746	-1.72326	0	0.0534428	-0.337898	-1.31593	0.015411	0.245576
DELYS_THYROID_CANCER_UP	402	Positively associated with LINC01614	0.405772	1.85039	0	0.0146761	0.408163	1.51548	0	0.0958806	-0.318208	-1.38358	0	0.203342	-0.337004	-1.40634	0.0033557	0.171741
GSE36826_NORMAL_VS_STAPH_AUREUS_INF_SKIN_UP	183	Positively associated with LINC01614	0.348854	1.47426	0	0.124193	0.437326	1.5132	0	0.0966846	-0.38218	-1.53509	0	0.121675	-0.409183	-1.57599	0.00178571	0.0732181
GSE17974_CTRL_VS_ACT_IL4_AND_ANTI_IL12_6H_CD4_TCELL_DN	183	Positively associated with LINC01614	0.390154	1.62378	0	0.0640234	0.435863	1.51148	0.00489596	0.0974473	-0.428744	-1.69696	0	0.0603862	-0.507996	-1.94544	0	0.00251849
GO_REGULATION_OF_POSITIVE_CHEMOTAXIS	24	Positively associated with LINC01614	0.815249	2.39722	0	0	0.597821	1.51033	0.0225904	0.0980384	-0.571845	-1.51136	0.0324324	0.132606	-0.648533	-1.74816	0.00932836	0.0213153
GSE3039_NKT_CELL_VS_B2_BCELL_DN	177	Positively associated with LINC01614	0.458484	1.93542	0	0.00691897	0.43626	1.50659	0.00250627	0.0999394	-0.435469	-1.74572	0	0.0473926	-0.415928	-1.57271	0	0.0745066
GSE6674_CPG_VS_CPG_AND_ANTI_IGM_STIM_BCELL_DN	182	Positively associated with LINC01614	0.38388	1.62058	0	0.0650124	0.43411	1.50577	0.002457	0.100316	-0.412052	-1.62549	0	0.0833284	-0.418735	-1.59969	0	0.0631331
SENESE_HDAC2_TARGETS_UP	106	Positively associated with LINC01614	0.537295	2.11101	0	0.000870003	0.460004	1.50559	0.0026455	0.10033	-0.459497	-1.6774	0	0.0665455	-0.398069	-1.41902	0.019469	0.163606
MODULE_3	377	Positively associated with LINC01614	0.367426	1.67693	0	0.0470451	0.406973	1.49244	0	0.106642	-0.505084	-2.19114	0	0.000370753	-0.455203	-1.89001	0	0.00494596
DORSEY_GAB2_TARGETS	26	Positively associated with LINC01614	0.747892	2.23496	0	0.000139437	0.57884	1.48354	0.0352761	0.111374	-0.518133	-1.48531	0.0404313	0.145845	-0.551431	-1.53549	0.0265655	0.0917878
GSE11961_FOLLICULAR_BCELL_VS_PLASMA_CELL_DAY7_UP	177	Positively associated with LINC01614	0.370481	1.54614	0	0.0914049	0.422244	1.46715	0.00125628	0.121321	-0.346166	-1.37777	0.0144231	0.207041	-0.407384	-1.56938	0.00173611	0.0761444
GO_CELLULAR_RESPONSE_TO_MOLECULE_OF_BACTERIAL_ORIGIN	174	Positively associated with LINC01614	0.468489	1.97557	0	0.00464182	0.425115	1.46556	0.00619579	0.122294	-0.355381	-1.40037	0.012605	0.192164	-0.397357	-1.50944	0.0016835	0.105446
GSE16522_ANTI_CD3CD28_STIM_VS_UNSTIM_MEMORY_CD8_TCELL_UP	187	Positively associated with LINC01614	0.371363	1.55695	0	0.0875051	0.421473	1.45724	0.00494438	0.126953	-0.380243	-1.52963	0	0.123402	-0.372854	-1.4344	0	0.152464
CHIANG_LIVER_CANCER_SUBCLASS_CTNNB1_DN	154	Positively associated with LINC01614	0.369816	1.522	0	0.101046	0.428498	1.45262	0.00255428	0.129676	-0.382521	-1.5091	0.00446429	0.133886	-0.357205	-1.34572	0.0287253	0.220702
GSE29618_BCELL_VS_MONOCYTE_DN	189	Positively associated with LINC01614	0.370062	1.54191	0	0.0932152	0.418739	1.45178	0.00376412	0.130365	-0.366536	-1.47329	0	0.15273	-0.374871	-1.44353	0.00878735	0.146488
CUI_DEVELOPING_HEART_VALVAR_ENDOTHELIAL_CELL	125	Positively associated with LINC01614	0.560349	2.19881	0	0.000275172	0.434744	1.45035	0.011889	0.131342	-0.351759	-1.33974	0.0346154	0.232154	-0.361078	-1.31656	0.0232143	0.245008
GSE30971_WBP7_HET_VS_KO_MACROPHAGE_DN	173	Positively associated with LINC01614	0.381402	1.60382	0	0.0701487	0.421816	1.44851	0.0102828	0.132455	-0.393322	-1.60044	0	0.0943411	-0.393716	-1.50173	0.00181818	0.109301
VERHAAK_GLIOBLASTOMA_MESENCHYMAL	207	Positively associated with LINC01614	0.545305	2.34067	0	4.53047e-05	0.411825	1.44834	0.00121803	0.132459	-0.362455	-1.47167	0	0.153662	-0.373282	-1.43665	0.00352113	0.150572
KARLSSON_TGFB1_TARGETS_DN	179	Negatively associated with LINC01614	-0.405174	-1.54977	0	0.194626	-0.395141	-1.55612	0	0.133218	0.474504	1.68679	0	0.0486145	0.381235	1.51002	0	0.224109
PEDERSEN_METASTASIS_BY_ERBB2_ISOFORM_4	99	Positively associated with LINC01614	0.528966	2.02186	0	0.0028236	0.453015	1.43918	0.013459	0.137794	-0.48946	-1.78011	0	0.0384832	-0.453422	-1.57688	0.00525394	0.0727517
GSE17974_CTRL_VS_ACT_IL4_AND_ANTI_IL12_2H_CD4_TCELL_DN	185	Positively associated with LINC01614	0.360049	1.52115	0	0.101555	0.412809	1.43592	0.00381679	0.139452	-0.349797	-1.38237	0.0171674	0.203945	-0.505888	-1.95536	0	0.00221611
GSE25123_IL4_VS_IL4_AND_ROSIGLITAZONE_STIM_PPARG_KO_MACROPHAGE_DAY10_DN	173	Positively associated with LINC01614	0.486623	2.04827	0	0.00201869	0.413733	1.43405	0.00527009	0.140858	-0.332971	-1.32412	0.00980392	0.242735	-0.464607	-1.78567	0	0.0155934
MIYAGAWA_TARGETS_OF_EWSR1_ETS_FUSIONS_DN	211	Positively associated with LINC01614	0.475003	2.04409	0	0.00216642	0.408072	1.43208	0.00480769	0.141807	-0.43284	-1.7534	0	0.044913	-0.372977	-1.46048	0.00506757	0.134753
GSE37532_TREG_VS_TCONV_PPARG_KO_CD4_TCELL_FROM_LN_DN	191	Positively associated with LINC01614	0.39758	1.65699	0	0.0531961	0.409208	1.4264	0.01	0.145901	-0.464911	-1.84406	0	0.0231409	-0.544316	-2.11181	0	0.00013728
WANG_SMARCE1_TARGETS_DN	359	Positively associated with LINC01614	0.363206	1.64693	0	0.0562504	0.387309	1.42165	0.00229885	0.148821	-0.41305	-1.77778	0	0.0386852	-0.42838	-1.76683	0	0.0181394
GSE24142_DN2_VS_DN3_THYMOCYTE_FETAL_UP	183	Positively associated with LINC01614	0.350031	1.46899	0	0.127305	0.408816	1.41892	0.00503778	0.150866	-0.346287	-1.35706	0.00952381	0.219771	-0.414944	-1.59837	0	0.0638071
GSE37301_LYMPHOID_PRIMED_MPP_VS_GRAN_MONO_PROGENITOR_UP	184	Positively associated with LINC01614	0.402658	1.7257	0	0.0364559	0.40586	1.40729	0.00619579	0.159643	-0.558529	-2.2186	0	0.000209742	-0.522065	-1.98834	0	0.00139779
GSE360_CTRL_VS_B_MALAYI_HIGH_DOSE_MAC_DN	182	Positively associated with LINC01614	0.332863	1.41548	0	0.160048	0.40221	1.40614	0.00958084	0.160148	-0.339872	-1.3441	0.0217391	0.229365	-0.397945	-1.53718	0	0.0907003
BROWNE_HCMV_INFECTION_2HR_DN	46	Positively associated with LINC01614	0.547232	1.8427	0	0.0154368	0.489276	1.39565	0.0407569	0.16788	-0.670734	-2.1236	0	0.000987698	-0.556331	-1.7164	0.00192678	0.0274377
GSE19401_UNSTIM_VS_RETINOIC_ACID_STIM_FOLLICULAR_DC_DN	175	Positively associated with LINC01614	0.470428	1.97971	0	0.00452127	0.410301	1.39256	0.00868486	0.16997	-0.388603	-1.54333	0	0.117761	-0.355671	-1.35653	0.0249554	0.212179
KOYAMA_SEMA3B_TARGETS_UP	238	Positively associated with LINC01614	0.333353	1.44356	0	0.141638	0.38652	1.37683	0.00243013	0.180941	-0.41242	-1.67629	0	0.0668481	-0.397411	-1.59174	0	0.0663635
CUI_DEVELOPING_HEART_C7_MAST_CELL	129	Positively associated with LINC01614	0.412683	1.65901	0	0.0525075	0.413008	1.37693	0.0231065	0.181009	-0.421588	-1.6145	0	0.0871884	-0.404456	-1.5108	0.00192678	0.104696
GSE41176_UNSTIM_VS_ANTI_IGM_STIM_BCELL_3H_UP	178	Positively associated with LINC01614	0.49998	2.10651	0	0.000934867	0.39916	1.37546	0.0124069	0.182202	-0.388532	-1.54178	0	0.118463	-0.365818	-1.39468	0.0118644	0.179572
GSE42088_UNINF_VS_LEISHMANIA_INF_DC_2H_UP	187	Positively associated with LINC01614	0.426006	1.7784	0	0.0254109	0.396655	1.36957	0.0149254	0.186331	-0.415312	-1.65754	0	0.0725501	-0.400956	-1.55345	0.00347222	0.0830955
MODULE_52	395	Positively associated with LINC01614	0.349596	1.5849	0	0.077384	0.368011	1.35907	0.00451977	0.194711	-0.377071	-1.62159	0	0.085143	-0.350762	-1.45314	0	0.140156
HALLMARK_KRAS_SIGNALING_UP	175	Positively associated with LINC01614	0.568	2.39768	0	0	0.39116	1.35385	0.0259901	0.199248	-0.427335	-1.71417	0	0.0552107	-0.378246	-1.46928	0.00182815	0.129735
HIRSCH_CELLULAR_TRANSFORMATION_SIGNATURE_UP	237	Positively associated with LINC01614	0.417968	1.82661	0	0.0174399	0.380736	1.35321	0.00719425	0.200114	-0.331676	-1.36633	0.010101	0.214523	-0.416557	-1.63666	0	0.048784
MODULE_118	357	Positively associated with LINC01614	0.387331	1.74381	0	0.0324409	0.36619	1.35042	0.00451977	0.2023	-0.365072	-1.58399	0	0.10141	-0.338334	-1.39859	0.00169492	0.177073
MODULE_18	419	Positively associated with LINC01614	0.336624	1.5622	0	0.0855831	0.364894	1.34837	0.0033557	0.204226	-0.383071	-1.66592	0	0.0702046	-0.449181	-1.87997	0	0.00546495
REACTOME_SIGNALING_BY_INTERLEUKINS	400	Positively associated with LINC01614	0.404664	1.85519	0	0.0141929	0.35887	1.31479	0.00787402	0.233859	-0.323465	-1.40024	0	0.192126	-0.371209	-1.55023	0	0.0840748
SMID_BREAST_CANCER_RELAPSE_IN_BONE_DN	255	Positively associated with LINC01614	0.355669	1.5548	0	0.0875003	0.368152	1.30792	0.0296912	0.24065	-0.412144	-1.72301	0	0.0534617	-0.3425	-1.37884	0.00162338	0.191167
SENESE_HDAC1_TARGETS_DN	231	Negatively associated with LINC01614	-0.395558	-1.55177	0	0.193169	-0.344709	-1.38	0.0104712	0.244996	0.483134	1.74554	0	0.027057	0.473344	1.92902	0	0.0432053
MODULE_180	107	Negatively associated with LINC01614	-0.470606	-1.68904	0.00143266	0.0855502	-0.614651	-2.21785	0	0.000303278	0.533983	1.76557	0	0.0212857	0.521091	1.90067	0	0.04926
BLANCO_MELO_HUMAN_PARAINFLUENZA_VIRUS_3_INFECTION_A594_CELLS_DN	101	Negatively associated with LINC01614	-0.458854	-1.61059	0.00143678	0.137777	-0.581776	-2.05751	0	0.00398011	0.647005	2.13133	0	3.68435e-05	0.538821	1.92817	0	0.0425321
BURTON_ADIPOGENESIS_PEAK_AT_8HR	37	Positively associated with LINC01614	0.522331	1.65576	0.00280112	0.0536888	0.626366	1.76463	0	0.0139886	-0.680177	-2.08145	0	0.00221838	-0.751026	-2.21016	0	0
GO_REGULATION_OF_SPROUTING_ANGIOGENESIS	66	Positively associated with LINC01614	0.420855	1.51581	0.00306748	0.103793	0.602874	1.84273	0	0.00558313	-0.506776	-1.71499	0.00324675	0.0550069	-0.508457	-1.69425	0.00178253	0.0326905
GO_PRERIBOSOME	76	Positively associated with LINC01614	0.428754	1.57991	0.00308642	0.0792249	0.590509	1.85006	0	0.00494524	-0.737534	-2.61171	0	0	-0.762353	-2.62104	0	0
GSE17974_0H_VS_4H_IN_VITRO_ACT_CD4_TCELL_DN	182	Positively associated with LINC01614	0.353796	1.48865	0.003663	0.116384	0.39819	1.37829	0.0109489	0.179994	-0.452046	-1.82819	0	0.0263043	-0.518679	-1.97828	0	0.00158792
GSE26030_UNSTIM_VS_RESTIM_TH17_DAY5_POST_POLARIZATION_DN	169	Positively associated with LINC01614	0.367995	1.53987	0.00384615	0.0938018	0.566182	1.94894	0	0.00119809	-0.35887	-1.41597	0.00476191	0.182047	-0.37548	-1.43932	0.00544465	0.148894
ELVIDGE_HYPOXIA_DN	144	Positively associated with LINC01614	0.400731	1.6458	0.00384615	0.0564639	0.528937	1.80625	0	0.00831274	-0.611046	-2.38559	0	0	-0.53396	-1.98799	0	0.00140767
GSE36476_CTRL_VS_TSST_ACT_16H_MEMORY_CD4_TCELL_OLD_DN	185	Positively associated with LINC01614	0.328762	1.38757	0.003861	0.175958	0.443008	1.52469	0.00249066	0.0915739	-0.494779	-2.005	0	0.00520378	-0.549029	-2.11547	0	0.0001251
GSE15930_STIM_VS_STIM_AND_IL12_48H_CD8_T_CELL_DN	185	Positively associated with LINC01614	0.336055	1.41993	0.00398406	0.156652	0.382657	1.33532	0.0247219	0.215146	-0.375516	-1.50329	0	0.137389	-0.34238	-1.32222	0.0159574	0.239653
GSE17974_1H_VS_72H_UNTREATED_IN_VITRO_CD4_TCELL_UP	180	Positively associated with LINC01614	0.334246	1.41166	0.004	0.162293	0.420866	1.45495	0.00374532	0.128454	-0.363689	-1.4615	0	0.159028	-0.448156	-1.7235	0	0.025924
GSE19772_CTRL_VS_HCMV_INF_MONOCYTES_AND_PI3K_INHIBITION_UP	170	Positively associated with LINC01614	0.384242	1.61503	0.00409836	0.0667811	0.529296	1.8254	0	0.00680757	-0.465299	-1.87983	0	0.0177327	-0.500654	-1.90503	0	0.00412367
GSE22103_UNSTIM_VS_LPS_STIM_NEUTROPHIL_UP	192	Positively associated with LINC01614	0.326142	1.39141	0.00411523	0.173327	0.490437	1.69942	0	0.0272233	-0.3519	-1.43201	0.0100503	0.172565	-0.429851	-1.66655	0	0.0393997
KRAS.LUNG_UP.V1_DN	104	Negatively associated with LINC01614	-0.434753	-1.54874	0.0042735	0.196291	-0.499155	-1.82263	0	0.0338738	0.654187	2.18177	0	0	0.393782	1.48815	0.00464037	0.237963
BLANCO_MELO_RESPIRATORY_SYNCYTIAL_VIRUS_INFECTION_A594_CELLS_DN	99	Negatively associated with LINC01614	-0.430891	-1.52103	0.00441176	0.219449	-0.470278	-1.71174	0.00378788	0.0665789	0.55508	1.82558	0	0.00984163	0.531857	1.91152	0	0.045806
MODULE_139	74	Negatively associated with LINC01614	-0.455206	-1.52792	0.00445765	0.214803	-0.670246	-2.27823	0	0.000146008	0.501134	1.5679	0.00142045	0.11114	0.475295	1.63872	0.00455581	0.153184
GNF2_CDH3	27	Positively associated with LINC01614	0.597271	1.76922	0.00530504	0.0271829	0.820438	2.14019	0	0	-0.683216	-1.94038	0	0.00992669	-0.715436	-1.94782	0	0.00242399
HP_APLASIA_CUTIS_CONGENITA	32	Positively associated with LINC01614	0.524172	1.64959	0.00543478	0.055394	0.536017	1.44047	0.0414201	0.137392	-0.4782	-1.44218	0.0485175	0.167838	-0.485726	-1.42044	0.0382409	0.162508
REACTOME_SIGNALING_BY_TGF_BETA_RECEPTOR_COMPLEX	72	Positively associated with LINC01614	0.469074	1.73985	0.00606061	0.0333397	0.451275	1.3878	0.0353742	0.173629	-0.406125	-1.42743	0.0208333	0.175004	-0.456538	-1.52712	0.00736648	0.0960634
GSE17974_CTRL_VS_ACT_IL4_AND_ANTI_IL12_4H_CD4_TCELL_DN	188	Positively associated with LINC01614	0.325971	1.38544	0.00699301	0.177018	0.438988	1.51957	0.00124224	0.0932954	-0.451408	-1.84413	0	0.0232003	-0.623087	-2.39862	0	0
SMITH_TERT_TARGETS_UP	137	Positively associated with LINC01614	0.347856	1.4175	0.00735294	0.158568	0.515896	1.72344	0	0.0224196	-0.375792	-1.44458	0.0077821	0.167019	-0.366875	-1.35872	0.0189394	0.209687
GSE5589_IL6_KO_VS_IL10_KO_LPS_AND_IL10_STIM_MACROPHAGE_180MIN_DN	187	Positively associated with LINC01614	0.329612	1.39553	0.00746269	0.170951	0.388767	1.35797	0.0163934	0.195851	-0.356382	-1.42949	0.00421941	0.17378	-0.39771	-1.52161	0	0.0986124
GO_NEGATIVE_REGULATION_OF_APOPTOTIC_SIGNALING_PATHWAY	212	Positively associated with LINC01614	0.332155	1.42647	0.00769231	0.152466	0.402183	1.4168	0.00473373	0.152799	-0.388781	-1.56988	0	0.106061	-0.399494	-1.55754	0.00176367	0.0812615
GSE9006_HEALTHY_VS_TYPE_1_DIABETES_PBMC_4MONTH_POST_DX_UP	194	Positively associated with LINC01614	0.330257	1.39842	0.00787402	0.16968	0.37576	1.30992	0.031211	0.238809	-0.455716	-1.83222	0	0.0254332	-0.366946	-1.41408	0.0102916	0.167282
WP_NRF2ARE_REGULATION	21	Positively associated with LINC01614	0.662659	1.86849	0.00793651	0.0128443	0.631173	1.58607	0.0146341	0.0631704	-0.550992	-1.55994	0.0344828	0.110011	-0.629209	-1.66451	0.00965251	0.0400264
GSE2770_TGFB_AND_IL4_VS_TGFB_AND_IL12_TREATED_ACT_CD4_TCELL_2H_DN	180	Positively associated with LINC01614	0.328707	1.39838	0.00809717	0.169638	0.386527	1.33212	0.0242718	0.217963	-0.49014	-1.9622	0	0.00805531	-0.484386	-1.85078	0	0.00767767
GO_REGULATION_OF_MONOCYTE_CHEMOTAXIS	22	Positively associated with LINC01614	0.605252	1.73314	0.00817439	0.0347517	0.676534	1.63287	0.00459418	0.0472997	-0.588757	-1.59537	0.0252525	0.0965765	-0.567922	-1.47669	0.0405904	0.126009
GSE28726_NAIVE_VS_ACTIVATED_NKTCELL_DN	189	Positively associated with LINC01614	0.325685	1.35863	0.00823045	0.194845	0.496178	1.72152	0	0.0227595	-0.466535	-1.86762	0	0.0195702	-0.462032	-1.78499	0	0.015664
GSE6674_ANTI_IGM_VS_ANTI_IGM_AND_CPG_STIM_BCELL_DN	184	Positively associated with LINC01614	0.318947	1.36965	0.00826446	0.186831	0.536029	1.83748	0	0.00599397	-0.564654	-2.23726	0	0.00014217	-0.613681	-2.33948	0	0
GSE39152_CD103_NEG_VS_POS_MEMORY_CD8_TCELL_DN	186	Positively associated with LINC01614	0.34248	1.45212	0.00865801	0.136515	0.41616	1.44181	0.00247219	0.13655	-0.408923	-1.63828	0	0.0783882	-0.436665	-1.6803	0	0.0356259
WP_CHOLESTEROL_METABOLISM_INCLUDES_BOTH_BLOCH_AND_KANDUTSCHRUSSELL_PATHWAYS	45	Negatively associated with LINC01614	-0.49935	-1.55575	0.00938967	0.188653	-0.500843	-1.5629	0.013986	0.130734	0.729472	2.10806	0	4.78277e-05	0.494958	1.53205	0.0247748	0.20986
HALLMARK_UNFOLDED_PROTEIN_RESPONSE	108	Positively associated with LINC01614	0.401198	1.55677	0.00967742	0.0873969	0.497274	1.62871	0	0.0487129	-0.541309	-2.03358	0	0.00375795	-0.47489	-1.72039	0	0.0265471
FOURNIER_ACINAR_DEVELOPMENT_LATE_2	276	Positively associated with LINC01614	0.298299	1.31507	0.0103627	0.229186	0.422666	1.52133	0	0.0925101	-0.501595	-2.09012	0	0.00197085	-0.594517	-2.36679	0	0
GO_SPROUTING_ANGIOGENESIS	110	Positively associated with LINC01614	0.372887	1.45912	0.0105263	0.133018	0.517641	1.69295	0	0.0289199	-0.375493	-1.40337	0.011236	0.189988	-0.393396	-1.42936	0.00714286	0.155689
GSE4984_GALECTIN1_VS_LPS_STIM_DC_DN	156	Positively associated with LINC01614	0.322357	1.32094	0.0106383	0.224779	0.455834	1.55309	0	0.0781439	-0.398984	-1.54728	0	0.116169	-0.390177	-1.49682	0.0035461	0.1124
GSE11057_NAIVE_VS_MEMORY_CD4_TCELL_DN	184	Positively associated with LINC01614	0.320695	1.35146	0.011236	0.200396	0.442534	1.53283	0.00123609	0.0876198	-0.420055	-1.69002	0	0.0626693	-0.349919	-1.34746	0.0209424	0.21944
ELVIDGE_HYPOXIA_BY_DMOG_DN	59	Positively associated with LINC01614	0.413096	1.45524	0.0117302	0.13523	0.532913	1.59666	0.00432277	0.0589133	-0.537472	-1.80582	0	0.0315502	-0.535343	-1.77247	0	0.017178
ZHANG_PROLIFERATING_VS_QUIESCENT	47	Positively associated with LINC01614	0.457731	1.57572	0.0117647	0.0805159	0.500891	1.43562	0.0366569	0.139623	-0.574742	-1.90599	0	0.0137511	-0.453056	-1.45664	0.0255474	0.137734
GSE3039_CD4_TCELL_VS_B2_BCELL_DN	192	Positively associated with LINC01614	0.325981	1.3715	0.0124481	0.186254	0.389039	1.35748	0.0151324	0.196352	-0.438638	-1.76755	0	0.0413576	-0.466161	-1.79376	0	0.0144158
GO_PRERIBOSOME_LARGE_SUBUNIT_PRECURSOR	23	Positively associated with LINC01614	0.576188	1.71241	0.0130208	0.0390288	0.632872	1.57574	0.0135747	0.0677922	-0.763241	-2.09223	0	0.00189958	-0.827984	-2.25499	0	0
SARTIPY_NORMAL_AT_INSULIN_RESISTANCE_UP	29	Positively associated with LINC01614	0.528805	1.60789	0.0132275	0.0689559	0.655131	1.72784	0.00442478	0.0215904	-0.499697	-1.44516	0.0472222	0.166778	-0.684975	-1.91451	0	0.00372718
GSE40274_CTRL_VS_IRF4_TRANSDUCED_ACTIVATED_CD4_TCELL_DN	152	Positively associated with LINC01614	0.31863	1.31982	0.0141343	0.225632	0.38519	1.30519	0.0329949	0.243343	-0.38849	-1.53475	0.00429185	0.121849	-0.364315	-1.37996	0.0140105	0.190329
GO_CELL_MIGRATION_INVOLVED_IN_SPROUTING_ANGIOGENESIS	49	Positively associated with LINC01614	0.46971	1.6005	0.014245	0.0714565	0.587463	1.72687	0.00144928	0.0217191	-0.508534	-1.65331	0.00636943	0.0737893	-0.48858	-1.55008	0.0110497	0.0840718
BURTON_ADIPOGENESIS_2	68	Positively associated with LINC01614	0.413996	1.50742	0.0152439	0.10805	0.630513	1.9047	0	0.0021561	-0.497733	-1.75921	0	0.0435116	-0.604118	-2.03238	0	0.000664378
GSE17721_LPS_VS_POLYIC_12H_BMDC_UP	194	Positively associated with LINC01614	0.310012	1.33346	0.0168067	0.214697	0.43288	1.51356	0.00241838	0.0966492	-0.356552	-1.4342	0.00497512	0.171658	-0.403626	-1.54568	0.00334448	0.0862013
GSE36476_CTRL_VS_TSST_ACT_16H_MEMORY_CD4_TCELL_YOUNG_DN	184	Positively associated with LINC01614	0.316913	1.3362	0.0168776	0.212272	0.49654	1.71751	0	0.0234067	-0.572631	-2.29664	0	4.13099e-05	-0.594845	-2.30936	0	0
SWEET_KRAS_TARGETS_DN	55	Positively associated with LINC01614	0.477635	1.64897	0.0175439	0.0555534	0.555147	1.63621	0.00424328	0.0461855	-0.502327	-1.66793	0	0.069556	-0.683635	-2.20346	0	1.06323e-05
GO_REGULATION_OF_CELL_MIGRATION_INVOLVED_IN_SPROUTING_ANGIOGENESIS	35	Positively associated with LINC01614	0.496229	1.57393	0.0178042	0.0812251	0.652127	1.79483	0	0.00977915	-0.543914	-1.64447	0.00879765	0.0762835	-0.601975	-1.78207	0	0.015826
GSE17721_POLYIC_VS_CPG_2H_BMDC_DN	179	Positively associated with LINC01614	0.304144	1.29383	0.0196078	0.246051	0.42394	1.46398	0.00120919	0.122918	-0.331116	-1.31507	0.014218	0.249529	-0.347343	-1.3378	0.0169205	0.22647
HP_HYPERHIDROSIS	119	Positively associated with LINC01614	0.338578	1.36266	0.0199336	0.191828	0.465761	1.52168	0.00269906	0.0924401	-0.399636	-1.51442	0.00869565	0.131387	-0.415654	-1.5109	0.00574713	0.10467
GSE16451_IMMATURE_VS_MATURE_NEURON_CELL_LINE_WEST_EQUINE_ENC_VIRUS_DN	190	Positively associated with LINC01614	0.314867	1.32713	0.0201613	0.219752	0.418851	1.4532	0.00488998	0.129247	-0.462624	-1.86676	0	0.0196263	-0.545981	-2.09586	0	0.000207519
GSE6092_UNSTIM_VS_IFNG_STIM_ENDOTHELIAL_CELL_UP	192	Positively associated with LINC01614	0.31526	1.32273	0.0207469	0.222924	0.441082	1.52472	0	0.0916102	-0.341375	-1.3526	0.0157895	0.222748	-0.361883	-1.39186	0.0156522	0.182262
MCMURRAY_TP53_HRAS_COOPERATION_RESPONSE_UP	23	Positively associated with LINC01614	0.559866	1.64498	0.0229008	0.0567984	0.694587	1.75643	0	0.0156879	-0.658016	-1.78629	0	0.0363395	-0.706942	-1.93201	0	0.00304998
HUANG_GATA2_TARGETS_DN	65	Positively associated with LINC01614	0.401286	1.44686	0.0231884	0.139757	0.496598	1.50582	0.00994318	0.100313	-0.391501	-1.36101	0.037931	0.21733	-0.542673	-1.79747	0.00194553	0.0139
NGUYEN_NOTCH1_TARGETS_DN	77	Positively associated with LINC01614	0.378921	1.40789	0.0234604	0.164161	0.574772	1.78678	0	0.0107491	-0.524658	-1.83317	0	0.0253027	-0.391336	-1.34609	0.0415094	0.220238
GSE16450_IMMATURE_VS_MATURE_NEURON_CELL_LINE_DN	183	Positively associated with LINC01614	0.305418	1.29074	0.024	0.24912	0.458287	1.5787	0	0.0663087	-0.575014	-2.27682	0	7.42262e-05	-0.59383	-2.25725	0	0
LANG_MYB_FAMILY_TARGETS	29	Positively associated with LINC01614	0.519225	1.55703	0.0257069	0.0875129	0.576654	1.52766	0.0252976	0.0906247	-0.686726	-1.95717	0	0.00852414	-0.61569	-1.70555	0.00545455	0.030019
JI_RESPONSE_TO_FSH_DN	51	Positively associated with LINC01614	0.425409	1.46897	0.0259366	0.127274	0.580756	1.68685	0.00142248	0.030501	-0.618675	-2.05368	0	0.00296362	-0.518793	-1.63852	0.00357782	0.0482919
GSE4984_GALECTIN1_VS_VEHICLE_CTRL_TREATED_DC_DN	184	Positively associated with LINC01614	0.305994	1.2937	0.0264151	0.246099	0.393689	1.35936	0.0176101	0.194548	-0.382196	-1.54651	0.0046083	0.116532	-0.399068	-1.5221	0	0.0985564
GO_POSITIVE_REGULATION_OF_SPROUTING_ANGIOGENESIS	37	Positively associated with LINC01614	0.485529	1.56401	0.0266667	0.0851707	0.682819	1.88064	0	0.00343801	-0.592318	-1.772	0.0028169	0.0404979	-0.615849	-1.88	0	0.00547416
GSE11864_CSF1_VS_CSF1_PAM3CYS_IN_MAC_DN	169	Positively associated with LINC01614	0.316051	1.30744	0.0267176	0.235025	0.538831	1.84018	0	0.00582158	-0.433748	-1.71823	0	0.0542399	-0.375696	-1.43129	0.00699301	0.154614
BOQUEST_STEM_CELL_CULTURED_VS_FRESH_DN	25	Negatively associated with LINC01614	-0.561432	-1.54595	0.0272436	0.198264	-0.760814	-2.16427	0	0.00080773	0.742734	1.89682	0.00151286	0.0037095	0.690684	1.9718	0	0.0337603
GNF2_SERPINB5	28	Positively associated with LINC01614	0.521973	1.53443	0.0277778	0.0954746	0.793292	2.07679	0	0	-0.661063	-1.89847	0	0.0148298	-0.677839	-1.95276	0	0.00226028
AMIT_SERUM_RESPONSE_480_MCF10A	33	Positively associated with LINC01614	0.476958	1.46422	0.0363129	0.130015	0.608391	1.62934	0.00301205	0.0485599	-0.715637	-2.18771	0	0.000359849	-0.498753	-1.47651	0.0224299	0.126059
KATSANOU_ELAVL1_TARGETS_DN	129	Positively associated with LINC01614	0.322155	1.31542	0.037037	0.228885	0.394611	1.30296	0.0388601	0.245362	-0.410157	-1.56318	0	0.109347	-0.440047	-1.63583	0	0.0490532
HALLMARK_MYC_TARGETS_V2	58	Positively associated with LINC01614	0.399287	1.40409	0.0413223	0.166095	0.47373	1.41435	0.0423729	0.153857	-0.752767	-2.53197	0	0	-0.719138	-2.29668	0	0
ELVIDGE_HIF1A_AND_HIF2A_TARGETS_UP	40	Positively associated with LINC01614	0.428766	1.40134	0.0492754	0.168007	0.716307	1.97226	0	0.000676892	-0.652864	-1.99312	0	0.00594368	-0.647192	-1.94604	0	0.00249136
