# Supplementary material for: Classifying gastric cancer using FLORA reveals clinically relevant molecular subtypes and highlights LINC01614 as a biomarker for patient prognosis
Source: Oncogene. 2021 Mar 19;40(16):2898–909. doi: 10.1038/s41388-021-01743-3 (PMC8062268; doi:10.1038/s41388-021-01743-3)
Supplement: Supplementary file 11 — Table S9 [file 41388_2021_1743_MOESM11_ESM.xlsx]

## Sheet: Sheet1
Table S9. LINC01614-associated genes identified by co-expression and RNA-seq data analysis after LINC01614 over-expression or knock-out.
					coexpression analysis			LINC01614 ove-expression experiment FPKM				Fold change in LINC01614 over-expression		LINC01614 KO experiment FPKM				Fold change in LINC01614 KO
lnc.id	lnc.name	coding.id	coding.name	regulation by LINC01614	scc	scc.p	scc.adjp	GES1_pEX_Contrl	GES1_pEX	MGC803_pEX_Contrl	MGC803_pEX	EX_fold_change_GES1	EX_fold_change_MGC803	GES1CRISPR_Contrl	GES1_sg2_2	MKN1CRISPR_Contrl	MKN1_sg2_2	KO_fold_change_GES1	KO_fold_change_MKN1
ENSG00000230838.1	LINC01614	ENSG00000078098.13	FAP	positive regulated by LINC01614	0.809517	1.03895e-95	2.06087e-91	0.00679769	0.00906915	0.0305476	0.0490205	0.00325123	0.0256317	0.021249	0.0111368	0.0726579	0.0389748	-0.0143566	-0.0460294
ENSG00000230838.1	LINC01614	ENSG00000148848.14	ADAM12	positive regulated by LINC01614	0.80838	3.05715e-95	6.06417e-91	2.1813	2.20615	0.0754652	0.0846888	0.0112255	0.0123203	2.46201	2.19893	0.0178632	0.0102524	-0.11402	-0.0108278
ENSG00000230838.1	LINC01614	ENSG00000060982.14	BCAT1	positive regulated by LINC01614	0.632741	6.5735e-47	1.30392e-42	4.16734	4.2624	5.83737	6.61643	0.0262995	0.155673	4.09204	3.46405	21.4357	18.5686	-0.18989	-0.197256
ENSG00000230838.1	LINC01614	ENSG00000176170.13	SPHK1	positive regulated by LINC01614	0.598509	6.54126e-41	1.29752e-36	6.12085	6.68227	26.7743	34.3665	0.109484	0.34863	6.02282	5.18791	2.45513	1.82674	-0.1826	-0.289598
ENSG00000230838.1	LINC01614	ENSG00000131459.12	GFPT2	positive regulated by LINC01614	0.594202	3.31013e-40	6.56597e-36	1.75877	2.08272	4.02593	5.05639	0.160179	0.269066	2.98859	1.90898	9.11771	6.67441	-0.455367	-0.398754
ENSG00000230838.1	LINC01614	ENSG00000106819.11	ASPN	positive regulated by LINC01614	0.571535	1.141e-36	2.26328e-32	0	0.00642826	0.0188281	0.022538	0.00924434	0.00524373	0.0240983	0	0.0198078	0.012278	-0.0343542	-0.0106917
ENSG00000230838.1	LINC01614	ENSG00000188042.7	ARL4C	positive regulated by LINC01614	0.561718	3.20487e-35	6.35719e-31	3.89802	4.38193	0.217868	0.349115	0.135925	0.147656	4.58572	3.00506	14.5081	8.45137	-0.479917	-0.714428
ENSG00000230838.1	LINC01614	ENSG00000135077.8	HAVCR2	positive regulated by LINC01614	0.55977	6.12993e-35	1.21593e-30	0.0225256	0.0333918	0.0366762	0.05122	0.0152503	0.0200992	0.0130395	0.00256279	0.0231508	0.0159446	-0.0149979	-0.010197
ENSG00000230838.1	LINC01614	ENSG00000106366.8	SERPINE1	positive regulated by LINC01614	0.5431	1.33105e-32	2.64027e-28	19.1163	32.002	6.4437	10.3601	0.714189	0.609882	47.2824	13.0249	77.7559	50.4811	-1.7835	-0.613345
ENSG00000230838.1	LINC01614	ENSG00000157654.17	PALM2-AKAP2	positive regulated by LINC01614	0.513534	9.13999e-29	1.81301e-24	0.0162491	0.0203239	0.0351498	0.0622086	0.00577307	0.0372275	0.0253968	0.00831914	0.00596432	0.00246468	-0.02423	-0.00502772
ENSG00000230838.1	LINC01614	ENSG00000066697.14	MSANTD3	positive regulated by LINC01614	0.5127	1.15825e-28	2.29751e-24	10.6096	10.8236	5.03225	5.69294	0.0263457	0.149944	9.14586	7.14456	5.41141	5.38541	-0.316983	-0.00586358
ENSG00000230838.1	LINC01614	ENSG00000198542.13	ITGBL1	positive regulated by LINC01614	0.501677	2.49543e-27	4.94993e-23	0.0385521	0.0424334	1.22779	1.43966	0.00538156	0.131064	0.0562385	0.0315803	0.632368	0.573067	-0.0340795	-0.053386
ENSG00000230838.1	LINC01614	ENSG00000159216.18	RUNX1	positive regulated by LINC01614	0.500032	3.90829e-27	7.75248e-23	2.25458	2.47078	0.943009	1.19209	0.0927862	0.174011	1.94409	1.77588	1.6631	1.44747	-0.0848798	-0.121815
ENSG00000230838.1	LINC01614	ENSG00000169756.16	LIMS1	positive regulated by LINC01614	0.499679	4.30192e-27	8.53329e-23	4.02103	4.06395	3.7032	4.86651	0.0122811	0.31886	4.24853	3.89653	3.53577	3.42644	-0.100154	-0.0352005
ENSG00000230838.1	LINC01614	ENSG00000138758.11	SEPT11	positive regulated by LINC01614	0.499005	5.16517e-27	1.02456e-22	8.9391	9.26679	5.98816	6.75738	0.0467973	0.150656	10.183	9.81857	7.36254	6.73341	-0.0477974	-0.112836
ENSG00000230838.1	LINC01614	ENSG00000134668.12	SPOCD1	positive regulated by LINC01614	0.492784	2.74121e-26	5.43747e-22	1.2242	1.59002	0.439783	0.591914	0.219675	0.144911	1.43661	0.533882	1.00406	0.786169	-0.66769	-0.166055
ENSG00000230838.1	LINC01614	ENSG00000157680.15	DGKI	positive regulated by LINC01614	0.487491	1.10441e-25	2.1907e-21	0.00183694	0.00408459	0.0191417	0.0316252	0.0032331	0.0175643	0.00893219	0	0.0195084	0.0123525	-0.0128292	-0.010162
ENSG00000230838.1	LINC01614	ENSG00000171310.10	CHST11	positive regulated by LINC01614	0.486892	1.29111e-25	2.56105e-21	1.28176	1.60808	2.12469	2.87262	0.192839	0.309594	1.03606	0.876976	0.850088	0.68981	-0.117368	-0.130734
ENSG00000230838.1	LINC01614	ENSG00000150630.3	VEGFC	positive regulated by LINC01614	0.486874	1.29729e-25	2.57331e-21	11.0001	11.6984	1.58733	1.74828	0.0815993	0.0870599	7.41166	6.29647	0.16578	0.116962	-0.205192	-0.0617147
ENSG00000230838.1	LINC01614	ENSG00000164465.18	DCBLD1	positive regulated by LINC01614	0.479702	8.21868e-25	1.63026e-20	4.05742	4.40429	1.92051	2.46002	0.0957038	0.244561	3.73163	3.19243	1.15372	1.14001	-0.174552	-0.0092086
ENSG00000230838.1	LINC01614	ENSG00000099250.17	NRP1	positive regulated by LINC01614	0.476409	1.89097e-24	3.75092e-20	2.8822	3.60014	1.56202	2.01635	0.244803	0.235523	2.69838	1.69306	2.32355	1.9644	-0.457648	-0.164984
ENSG00000230838.1	LINC01614	ENSG00000197646.7	PDCD1LG2	positive regulated by LINC01614	0.468372	1.3918e-23	2.76078e-19	0.801119	0.976838	0.0550593	0.0745389	0.134301	0.0263936	0.725684	0.461679	0.037237	0.0256463	-0.239541	-0.0162123
ENSG00000230838.1	LINC01614	ENSG00000035862.12	TIMP2	positive regulated by LINC01614	0.460076	1.03427e-22	2.05159e-18	32.4669	33.3045	25.6709	29.9608	0.0356648	0.215177	36.253	33.2876	29.072	28.5842	-0.119666	-0.0235973
ENSG00000230838.1	LINC01614	ENSG00000169826.7	CSGALNACT2	positive regulated by LINC01614	0.4594	1.21498e-22	2.41003e-18	3.58116	3.68638	2.21431	2.61429	0.0327588	0.169205	4.32458	4.0067	2.38724	2.07869	-0.0888087	-0.137792
ENSG00000230838.1	LINC01614	ENSG00000139211.6	AMIGO2	positive regulated by LINC01614	0.459215	1.26955e-22	2.51828e-18	4.25983	5.8438	6.50559	11.3913	0.379782	0.723287	6.3796	3.65951	5.24624	3.66435	-0.663362	-0.421311
ENSG00000230838.1	LINC01614	ENSG00000113739.10	STC2	positive regulated by LINC01614	0.457481	1.91518e-22	3.79896e-18	33.0277	43.0421	23.0281	32.2933	0.372173	0.470509	32.1994	18.4095	7.76354	6.06732	-0.774393	-0.31035
ENSG00000230838.1	LINC01614	ENSG00000161638.10	ITGA5	positive regulated by LINC01614	0.450957	8.81247e-22	1.74804e-17	9.69047	10.6537	15.7076	18.724	0.124457	0.239446	10.109	9.71797	10.4346	8.39718	-0.0516988	-0.283111
ENSG00000230838.1	LINC01614	ENSG00000165757.8	JCAD	positive regulated by LINC01614	0.445407	3.14629e-21	6.24099e-17	1.84713	1.94906	0.026393	0.0331536	0.050744	0.0094715	2.29479	2.25304	2.38893	1.88792	-0.0183976	-0.230802
ENSG00000230838.1	LINC01614	ENSG00000170027.6	YWHAG	positive regulated by LINC01614	0.437857	1.71253e-20	3.39698e-16	47.4772	48.6792	37.1399	39.4457	0.0353353	0.0846848	56.7266	49.6983	76.2634	71.4848	-0.187298	-0.0921083
ENSG00000230838.1	LINC01614	ENSG00000026025.15	VIM	positive regulated by LINC01614	0.434181	3.84873e-20	7.63434e-16	57.2413	61.8536	32.2851	35.6339	0.109952	0.138302	54.3299	42.3086	30.9316	18.6029	-0.353404	-0.70392
ENSG00000230838.1	LINC01614	ENSG00000167601.11	AXL	positive regulated by LINC01614	0.430452	8.66366e-20	1.71852e-15	29.5176	31.218	10.7863	14.4176	0.0782292	0.387471	28.8625	18.098	14.5238	13.102	-0.644917	-0.138587
ENSG00000230838.1	LINC01614	ENSG00000118257.16	NRP2	positive regulated by LINC01614	0.428028	1.46031e-19	2.89668e-15	0.195268	0.219382	0.285137	0.399275	0.028817	0.122757	0.409783	0.183107	6.21777	5.3709	-0.252894	-0.180055
ENSG00000230838.1	LINC01614	ENSG00000166923.10	GREM1	positive regulated by LINC01614	0.427729	1.55705e-19	3.08856e-15	9.01631	11.1148	0.978124	1.72337	0.274418	0.461261	7.52967	4.7663	0.788513	0.625664	-0.564845	-0.137731
ENSG00000230838.1	LINC01614	ENSG00000139370.11	SLC15A4	positive regulated by LINC01614	0.427321	1.6991e-19	3.37033e-15	2.33863	2.45274	1.2811	1.30326	0.0484837	0.0139475	2.43138	2.39641	1.41542	1.32063	-0.0147774	-0.0577537
ENSG00000230838.1	LINC01614	ENSG00000120254.15	MTHFD1L	positive regulated by LINC01614	0.424533	3.07704e-19	6.10362e-15	5.00219	5.09127	15.2752	17.1833	0.0212553	0.159938	4.59373	4.40164	4.59728	4.17161	-0.0504119	-0.114114
ENSG00000230838.1	LINC01614	ENSG00000127507.17	ADGRE2	positive regulated by LINC01614	0.423881	3.53243e-19	7.00694e-15	0.00552125	0.0211778	1.17154	1.21061	0.0222905	0.0257298	0.0069036	0.00339208	1.36755	0.900445	-0.00504011	-0.317056
ENSG00000230838.1	LINC01614	ENSG00000165886.4	UBTD1	positive regulated by LINC01614	0.423824	3.5754e-19	7.09216e-15	13.3772	13.7744	2.2026	2.4419	0.0393215	0.10396	15.0145	12.4689	6.11423	5.72996	-0.24974	-0.0801098
ENSG00000230838.1	LINC01614	ENSG00000110880.10	CORO1C	positive regulated by LINC01614	0.423642	3.71585e-19	7.37075e-15	20.2456	20.9168	11.1465	11.9286	0.044871	0.0900274	23.331	19.141	13.0373	12.6764	-0.272663	-0.0375764
ENSG00000230838.1	LINC01614	ENSG00000006327.13	TNFRSF12A	positive regulated by LINC01614	0.423266	4.02343e-19	7.98087e-15	46.7953	50.1766	53.0786	69.8169	0.0986151	0.389036	58.2345	41.7966	81.468	66.7363	-0.468941	-0.283907
ENSG00000230838.1	LINC01614	ENSG00000113273.15	ARSB	positive regulated by LINC01614	0.422948	4.30224e-19	8.53391e-15	2.04879	2.21856	2.50737	2.71284	0.0781813	0.082133	2.10581	2.07616	0.955503	0.905569	-0.0138391	-0.0373182
ENSG00000230838.1	LINC01614	ENSG00000067955.13	CBFB	positive regulated by LINC01614	0.42224	4.99414e-19	9.90637e-15	14.0426	14.3069	8.7109	9.55901	0.0251323	0.120798	11.3188	10.8515	9.42958	9.00473	-0.0557968	-0.059999
ENSG00000230838.1	LINC01614	ENSG00000085449.14	WDFY1	positive regulated by LINC01614	0.421813	5.46316e-19	1.08367e-14	7.66017	7.85111	4.546	4.77363	0.0314634	0.0580304	8.16155	7.81004	5.6092	4.9115	-0.0564437	-0.160951
ENSG00000230838.1	LINC01614	ENSG00000128567.16	PODXL	positive regulated by LINC01614	0.421035	6.43206e-19	1.27586e-14	17.4503	20.5448	10.9816	13.3031	0.223701	0.255501	11.3752	8.13066	29.721	29.5282	-0.438662	-0.00908475
ENSG00000230838.1	LINC01614	ENSG00000106683.14	LIMK1	positive regulated by LINC01614	0.419314	9.21599e-19	1.82808e-14	9.23116	10.122	4.32443	5.20769	0.120453	0.22143	11.0632	9.30533	4.27724	4.07608	-0.227216	-0.0560706
ENSG00000230838.1	LINC01614	ENSG00000039560.13	RAI14	positive regulated by LINC01614	0.418449	1.10336e-18	2.18862e-14	8.6204	8.78164	4.61848	5.40007	0.0239796	0.187908	8.3318	6.62901	5.87842	5.33127	-0.290659	-0.119582
ENSG00000230838.1	LINC01614	ENSG00000103888.16	CEMIP	positive regulated by LINC01614	0.415914	1.86407e-18	3.69757e-14	0.0787053	0.087504	0.13425	0.16192	0.01172	0.0347718	0.13538	0.0818693	1.50095	1.39676	-0.0696486	-0.061393
ENSG00000230838.1	LINC01614	ENSG00000128245.14	YWHAH	positive regulated by LINC01614	0.412047	4.11366e-18	8.15986e-14	25.5002	26.49	12.7971	13.9418	0.0529045	0.114991	28.4106	23.8614	18.15	15.763	-0.242429	-0.192069
ENSG00000230838.1	LINC01614	ENSG00000164111.14	ANXA5	positive regulated by LINC01614	0.41018	6.00687e-18	1.19152e-13	48.1941	49.7817	34.3411	37.4091	0.0458217	0.120104	48.4187	43.8505	40.7399	34.4082	-0.139932	-0.237342
ENSG00000230838.1	LINC01614	ENSG00000006606.8	CCL26	positive regulated by LINC01614	0.408968	7.66974e-18	1.52137e-13	0.067428	0.101204	0.131743	0.183986	0.0449431	0.0651045	0.449653	0.165703	3.36795	2.97826	-0.314508	-0.134817
ENSG00000230838.1	LINC01614	ENSG00000183386.9	FHL3	positive regulated by LINC01614	0.408374	8.6432e-18	1.71446e-13	4.37084	4.4488	4.97079	6.22246	0.0207888	0.274568	4.83153	4.54849	2.832	2.13881	-0.0717788	-0.287881
ENSG00000230838.1	LINC01614	ENSG00000110427.14	KIAA1549L	positive regulated by LINC01614	0.404927	1.72031e-17	3.4124e-13	0.0618337	0.125032	0.0151016	0.0165708	0.0834086	0.0020865	0.111946	0.0577745	0.169201	0.0993	-0.0720541	-0.0889378
ENSG00000230838.1	LINC01614	ENSG00000188766.12	SPRED3	positive regulated by LINC01614	0.404242	1.97065e-17	3.90898e-13	0.418891	0.498212	0.103099	0.115502	0.0784783	0.0161311	0.377262	0.254361	1.70204	1.63597	-0.13485	-0.035713
ENSG00000230838.1	LINC01614	ENSG00000065600.12	TMEM206	positive regulated by LINC01614	0.403112	2.46401e-17	4.88761e-13	3.36203	3.4055	2.31091	2.58858	0.0143078	0.116185	3.66656	3.31207	3.20012	2.6816	-0.11398	-0.190099
ENSG00000230838.1	LINC01614	ENSG00000087263.16	OGFOD1	positive regulated by LINC01614	0.403108	2.46596e-17	4.89147e-13	6.00177	6.18048	6.64661	7.09043	0.0363601	0.0813966	4.9722	4.45801	3.29989	2.97208	-0.129887	-0.114404
ENSG00000230838.1	LINC01614	ENSG00000276023.4	DUSP14	positive regulated by LINC01614	0.401677	3.26859e-17	6.48357e-13	9.25415	9.33989	7.17215	7.63339	0.0120127	0.0792111	11.5401	10.2326	5.90863	5.73202	-0.158864	-0.0373595
ENSG00000230838.1	LINC01614	ENSG00000139926.15	FRMD6	positive regulated by LINC01614	0.400017	4.52409e-17	8.97399e-13	3.10519	3.13222	0.526495	0.74296	0.00946869	0.191316	4.07839	3.22925	1.54424	1.42143	-0.263969	-0.0713775
ENSG00000230838.1	LINC01614	ENSG00000084112.14	SSH1	positive regulated by LINC01614	0.399985	4.5532e-17	9.03173e-13	2.78414	2.91299	1.95082	2.30405	0.0483043	0.163123	3.18967	3.12846	1.75077	1.69536	-0.0212354	-0.0293554
ENSG00000230838.1	LINC01614	ENSG00000073146.15	MOV10L1	positive regulated by LINC01614	0.399914	4.61671e-17	9.15771e-13	0.0900545	0.113215	0.123166	0.145815	0.0303318	0.028802	0.166015	0.126258	0.014239	0.00735514	-0.0500484	-0.00982531
ENSG00000230838.1	LINC01614	ENSG00000149633.11	KIAA1755	positive regulated by LINC01614	0.399177	5.32992e-17	1.05724e-12	0.0176683	0.0314295	0.0414251	0.0505057	0.0193779	0.0125249	0.0257738	0.0120609	0.0108952	0.00500255	-0.0194165	-0.00843421
ENSG00000230838.1	LINC01614	ENSG00000124225.15	PMEPA1	positive regulated by LINC01614	0.399008	5.50842e-17	1.09265e-12	0.77773	0.943796	8.08941	10.3943	0.12884	0.326059	1.15995	0.869224	3.47066	3.15914	-0.208557	-0.1042
ENSG00000230838.1	LINC01614	ENSG00000142185.16	TRPM2	positive regulated by LINC01614	0.39863	5.9282e-17	1.17592e-12	0.163296	0.196549	0.617298	0.65452	0.0406613	0.0328267	0.223414	0.145397	2.92019	2.52986	-0.0950654	-0.151313
ENSG00000230838.1	LINC01614	ENSG00000196923.13	PDLIM7	positive regulated by LINC01614	0.396573	8.82948e-17	1.75142e-12	15.5159	16.1498	22.5341	30.0808	0.0543363	0.40127	17.6979	15.7946	10.9574	10.8475	-0.154881	-0.0133194
ENSG00000230838.1	LINC01614	ENSG00000072110.13	ACTN1	positive regulated by LINC01614	0.395424	1.10173e-16	2.18539e-12	14.0026	14.2424	9.16366	12.2844	0.0228734	0.386312	17.4967	14.9214	6.58783	6.00579	-0.216294	-0.115141
ENSG00000230838.1	LINC01614	ENSG00000115652.14	UXS1	positive regulated by LINC01614	0.390155	3.00749e-16	5.96566e-12	3.85416	4.09662	2.24747	2.38988	0.070321	0.0619205	4.50892	4.11581	4.01963	3.81441	-0.106807	-0.0602239
ENSG00000230838.1	LINC01614	ENSG00000011422.11	PLAUR	positive regulated by LINC01614	0.389974	3.11187e-16	6.1727e-12	3.33454	3.70672	7.80899	9.50295	0.118845	0.253746	2.01659	1.40644	1.88808	1.4289	-0.326018	-0.249805
ENSG00000230838.1	LINC01614	ENSG00000162734.12	PEA15	positive regulated by LINC01614	0.389301	3.53275e-16	7.00756e-12	59.4357	62.8181	10.3717	13.4377	0.0785641	0.344392	72.5156	56.6899	29.4807	25.9315	-0.349731	-0.178601
ENSG00000230838.1	LINC01614	ENSG00000154127.9	UBASH3B	positive regulated by LINC01614	0.386246	6.26146e-16	1.24202e-11	0.664589	0.686317	1.40791	1.96662	0.0187105	0.301039	1.28148	0.830886	1.24553	0.923274	-0.317429	-0.223491
ENSG00000230838.1	LINC01614	ENSG00000146112.11	PPP1R18	positive regulated by LINC01614	0.385881	6.70208e-16	1.32943e-11	11.4399	12.1871	6.46768	7.83164	0.0841555	0.24202	10.0219	8.75043	6.98294	6.91291	-0.176829	-0.0127118
ENSG00000230838.1	LINC01614	ENSG00000198796.6	ALPK2	positive regulated by LINC01614	0.385734	6.88881e-16	1.36646e-11	0.460344	0.514333	0.351096	0.528296	0.052374	0.177793	1.13816	0.835232	0.24486	0.222951	-0.220405	-0.0256167
ENSG00000230838.1	LINC01614	ENSG00000166068.12	SPRED1	positive regulated by LINC01614	0.385126	7.71294e-16	1.52994e-11	1.95719	2.14716	1.56857	1.65681	0.0898222	0.048727	2.12582	1.94977	1.63716	1.22629	-0.0836304	-0.244347
ENSG00000230838.1	LINC01614	ENSG00000140941.12	MAP1LC3B	positive regulated by LINC01614	0.384919	8.01507e-16	1.58987e-11	9.09793	9.20154	3.99143	4.56834	0.0147271	0.157793	12.0248	10.1782	6.91934	6.57183	-0.220573	-0.0647382
ENSG00000230838.1	LINC01614	ENSG00000123130.16	ACOT9	positive regulated by LINC01614	0.382443	1.26623e-15	2.51169e-11	6.26987	6.57957	7.07074	7.33277	0.0601865	0.046095	6.70998	6.19784	4.67534	4.6077	-0.0991635	-0.0172973
ENSG00000230838.1	LINC01614	ENSG00000106080.10	FKBP14	positive regulated by LINC01614	0.380141	1.93081e-15	3.82995e-11	4.12045	4.20497	3.25521	3.60255	0.0236172	0.113204	5.06454	4.54312	1.50652	1.28307	-0.129702	-0.134715
ENSG00000230838.1	LINC01614	ENSG00000051128.18	HOMER3	positive regulated by LINC01614	0.378872	2.43249e-15	4.82509e-11	3.15506	3.25026	1.75585	2.09856	0.0326816	0.169103	3.22952	3.22208	3.02816	2.22443	-0.00254003	-0.321078
ENSG00000230838.1	LINC01614	ENSG00000113716.12	HMGXB3	positive regulated by LINC01614	0.374363	5.48511e-15	1.08803e-10	8.56921	8.90227	8.07292	10.0114	0.0493594	0.279363	8.46638	7.75954	7.79461	7.50218	-0.111957	-0.0487867
ENSG00000230838.1	LINC01614	ENSG00000113657.12	DPYSL3	positive regulated by LINC01614	0.372609	7.49969e-15	1.48764e-10	1.68914	1.86394	9.32576	10.5797	0.0908552	0.165351	11.236	6.6081	45.0107	44.4981	-0.685525	-0.0161647
ENSG00000230838.1	LINC01614	ENSG00000139278.9	GLIPR1	positive regulated by LINC01614	0.37025	1.13888e-14	2.25909e-10	2.3176	2.41091	0.324715	0.476257	0.0400138	0.156261	2.67582	1.53234	0.184065	0.17243	-0.537597	-0.0142461
ENSG00000230838.1	LINC01614	ENSG00000161091.12	MFSD12	positive regulated by LINC01614	0.36501	2.8463e-14	5.64592e-10	8.16227	8.5813	29.1424	33.1214	0.0645167	0.178883	9.30009	7.94207	7.10933	6.64732	-0.203976	-0.0846286
ENSG00000230838.1	LINC01614	ENSG00000114450.9	GNB4	positive regulated by LINC01614	0.363805	3.50535e-14	6.9532e-10	3.23045	3.31211	5.32284	5.36377	0.027581	0.00930964	3.29413	3.20389	0.111273	0.0991491	-0.0306433	-0.015826
ENSG00000230838.1	LINC01614	ENSG00000165030.3	NFIL3	positive regulated by LINC01614	0.362931	4.07439e-14	8.08196e-10	3.27864	3.75813	3.10036	3.23956	0.153242	0.048162	2.74538	2.60904	4.02196	3.94659	-0.0534945	-0.0218166
ENSG00000230838.1	LINC01614	ENSG00000111252.10	SH2B3	positive regulated by LINC01614	0.362876	4.11286e-14	8.15826e-10	6.64716	8.23232	1.70896	1.93172	0.271768	0.114005	6.22605	5.39601	5.43155	4.19692	-0.176035	-0.30751
ENSG00000230838.1	LINC01614	ENSG00000115170.13	ACVR1	positive regulated by LINC01614	0.362843	4.1364e-14	8.20495e-10	2.39095	2.47519	0.927778	1.21616	0.0354022	0.20112	2.60568	2.30894	2.46956	2.43475	-0.123902	-0.0145485
ENSG00000230838.1	LINC01614	ENSG00000054967.12	RELT	positive regulated by LINC01614	0.361529	5.18251e-14	1.028e-09	1.99392	2.15614	1.14756	1.22397	0.076122	0.0504436	2.07762	1.89364	1.6747	1.52545	-0.0889296	-0.0828352
ENSG00000230838.1	LINC01614	ENSG00000135362.13	PRR5L	positive regulated by LINC01614	0.361295	5.39349e-14	1.06985e-09	0.861999	0.890367	1.72779	2.17509	0.0218142	0.219065	0.982151	0.686663	0.54723	0.411018	-0.232895	-0.132951
ENSG00000230838.1	LINC01614	ENSG00000136930.12	PSMB7	positive regulated by LINC01614	0.361285	5.40318e-14	1.07177e-09	74.3925	74.6666	53.7194	54.6459	0.00523417	0.0242245	78.7531	68.9129	57.0238	51.7098	-0.189981	-0.138574
ENSG00000230838.1	LINC01614	ENSG00000170779.10	CDCA4	positive regulated by LINC01614	0.359826	6.92971e-14	1.37458e-09	7.45224	7.45872	18.8613	18.9624	0.00110411	0.00732665	8.45589	8.104	17.4169	15.8251	-0.0547133	-0.130414
ENSG00000230838.1	LINC01614	ENSG00000185721.12	DRG1	positive regulated by LINC01614	0.359572	7.23446e-14	1.43503e-09	13.2222	13.4359	11.4233	11.7941	0.0215109	0.042427	12.2537	11.2033	8.12774	7.84671	-0.119126	-0.0451169
ENSG00000230838.1	LINC01614	ENSG00000101307.15	SIRPB1	positive regulated by LINC01614	0.359221	7.67924e-14	1.52325e-09	0.0078155	0.0078203	0.00763511	0.0106628	6.86921e-06	0.00432839	0.00651484	0.00640213	0.0321296	0.0265543	-0.000161559	-0.0078141
ENSG00000230838.1	LINC01614	ENSG00000167994.11	RAB3IL1	positive regulated by LINC01614	0.358948	8.04349e-14	1.59551e-09	4.55455	4.8225	2.05144	2.50935	0.0679699	0.201716	3.73915	3.64852	5.85606	4.88967	-0.0278577	-0.219194
ENSG00000230838.1	LINC01614	ENSG00000169429.10	CXCL8	positive regulated by LINC01614	0.358233	9.07834e-14	1.80078e-09	1.09276	1.75256	1.23524	1.50147	0.395368	0.16235	0.148327	0.107177	0.301211	0.231162	-0.0526475	-0.0798342
ENSG00000230838.1	LINC01614	ENSG00000175166.16	PSMD2	positive regulated by LINC01614	0.356425	1.23151e-13	2.44281e-09	62.7715	66.094	34.129	38.7	0.0732702	0.176476	70.9588	57.3525	28.5997	26.9398	-0.302377	-0.0832634
ENSG00000230838.1	LINC01614	ENSG00000181915.4	ADO	positive regulated by LINC01614	0.356163	1.28691e-13	2.55271e-09	3.85349	3.86548	2.99266	3.392	0.00356166	0.13753	3.92497	3.66355	4.94244	4.39251	-0.0786887	-0.140099
ENSG00000230838.1	LINC01614	ENSG00000101150.17	TPD52L2	positive regulated by LINC01614	0.356124	1.29536e-13	2.56948e-09	23.5303	24.5034	17.4351	19.3667	0.056123	0.143755	26.8068	22.8124	32.5071	31.0697	-0.223727	-0.0632554
ENSG00000230838.1	LINC01614	ENSG00000033050.7	ABCF2	positive regulated by LINC01614	0.355979	1.32717e-13	2.63258e-09	12.8792	13.7592	19.0915	22.3756	0.0886872	0.218416	11.4795	10.0075	16.4243	13.5134	-0.181073	-0.263716
ENSG00000230838.1	LINC01614	ENSG00000147224.10	PRPS1	positive regulated by LINC01614	0.354397	1.72947e-13	3.43057e-09	27.7441	27.8802	28.4621	29.1406	0.00681578	0.0328478	31.6933	26.2535	17.6303	16.1388	-0.262555	-0.120385
ENSG00000230838.1	LINC01614	ENSG00000113068.9	PFDN1	positive regulated by LINC01614	0.353051	2.16388e-13	4.29226e-09	20.4548	20.5763	11.9025	12.4842	0.00815059	0.0636195	23.4346	21.7405	13.1254	12.5892	-0.103662	-0.0558283
ENSG00000230838.1	LINC01614	ENSG00000113194.12	FAF2	positive regulated by LINC01614	0.352883	2.22517e-13	4.41384e-09	11.3997	11.6683	9.23548	9.60693	0.0309184	0.0514286	12.1282	11.3371	9.28545	8.94419	-0.0896638	-0.0486798
ENSG00000230838.1	LINC01614	ENSG00000144136.10	SLC20A1	positive regulated by LINC01614	0.352573	2.34256e-13	4.64671e-09	11.9774	12.7219	6.24075	7.68935	0.080473	0.263109	10.0663	9.29261	6.85147	5.78402	-0.104569	-0.210822
ENSG00000230838.1	LINC01614	ENSG00000151746.13	BICD1	positive regulated by LINC01614	0.351463	2.81464e-13	5.58313e-09	0.64518	0.657668	1.20853	1.41176	0.0109099	0.126999	0.800237	0.742452	1.40297	1.32135	-0.0470681	-0.0498534
ENSG00000230838.1	LINC01614	ENSG00000145632.14	PLK2	positive regulated by LINC01614	0.35079	3.14529e-13	6.239e-09	6.26402	6.28053	6.62078	8.72743	0.00327338	0.35212	11.1543	8.28079	12.1164	10.8743	-0.389145	-0.143532
ENSG00000230838.1	LINC01614	ENSG00000180370.10	PAK2	positive regulated by LINC01614	0.350279	3.42124e-13	6.78638e-09	24.8514	24.86	8.96435	10.2015	0.000484007	0.168844	20.39	19.8164	11.419	11.2375	-0.0392115	-0.0212444
ENSG00000230838.1	LINC01614	ENSG00000072401.14	UBE2D1	positive regulated by LINC01614	0.349854	3.66847e-13	7.27678e-09	2.91415	3.24297	1.55819	1.59426	0.116375	0.0202033	2.70636	2.67632	2.19785	1.82691	-0.011741	-0.177876
ENSG00000230838.1	LINC01614	ENSG00000134686.18	PHC2	positive regulated by LINC01614	0.348911	4.28173e-13	8.49324e-09	9.35626	10.0166	5.26657	6.05736	0.089174	0.171453	9.43791	8.95522	6.78955	6.3742	-0.0683072	-0.0790547
ENSG00000230838.1	LINC01614	ENSG00000159202.17	UBE2Z	positive regulated by LINC01614	0.348883	4.30155e-13	8.53255e-09	13.592	13.8934	8.99229	9.27974	0.0295003	0.0409163	13.2417	12.6821	18.3727	18.1057	-0.0578236	-0.0200224
ENSG00000230838.1	LINC01614	ENSG00000078369.17	GNB1	positive regulated by LINC01614	0.348578	4.52159e-13	8.96903e-09	32.4305	32.8988	8.16183	8.89208	0.0200676	0.110639	33.6356	31.5694	29.0792	28.4347	-0.0887375	-0.0312456
ENSG00000230838.1	LINC01614	ENSG00000067798.14	NAV3	positive regulated by LINC01614	0.348437	4.62685e-13	9.17782e-09	0.838713	0.847863	0.730444	1.00618	0.00716196	0.21331	0.68262	0.670811	0.123372	0.113293	-0.0101612	-0.0130019
ENSG00000230838.1	LINC01614	ENSG00000064726.9	BTBD1	positive regulated by LINC01614	0.347093	5.75971e-13	1.1425e-08	10.923	11.1076	16.7727	17.0385	0.0221614	0.0214096	11.3815	10.5954	9.41187	9.21416	-0.0946434	-0.0276589
ENSG00000230838.1	LINC01614	ENSG00000198053.11	SIRPA	positive regulated by LINC01614	0.345741	7.17267e-13	1.42277e-08	1.19856	1.27041	0.273453	0.333192	0.0463965	0.0661388	2.12386	2.02941	1.13914	1.04919	-0.0442935	-0.061982
ENSG00000230838.1	LINC01614	ENSG00000164466.12	SFXN1	positive regulated by LINC01614	0.34556	7.38574e-13	1.46503e-08	11.4974	11.6033	10.7837	10.8784	0.0121648	0.0115462	10.9227	10.4171	10.1831	9.01951	-0.0625254	-0.158505
ENSG00000230838.1	LINC01614	ENSG00000159593.14	NAE1	positive regulated by LINC01614	0.344217	9.17317e-13	1.81959e-08	8.52917	8.56609	9.51186	9.86066	0.00557977	0.047094	6.21422	6.21008	3.51326	3.38995	-0.000828198	-0.0399666
ENSG00000230838.1	LINC01614	ENSG00000254788.7	CKLF-CMTM1	positive regulated by LINC01614	0.344117	9.32137e-13	1.84899e-08	0.0606423	0.123606	0.15798	0.190422	0.0831986	0.0398619	0.175521	0.131089	0.117725	0.0930048	-0.055589	-0.0322661
ENSG00000230838.1	LINC01614	ENSG00000128512.20	DOCK4	positive regulated by LINC01614	0.34366	1.00319e-12	1.98993e-08	0.24094	0.247853	0.605028	0.756032	0.00801561	0.12972	0.154428	0.100888	0.364206	0.215382	-0.06851	-0.166651
ENSG00000230838.1	LINC01614	ENSG00000068438.14	FTSJ1	positive regulated by LINC01614	0.343428	1.04124e-12	2.0654e-08	11.5795	11.9996	10.2986	11.5007	0.0473913	0.145875	11.4231	10.1358	15.6929	13.1289	-0.157812	-0.240585
ENSG00000230838.1	LINC01614	ENSG00000184575.11	XPOT	positive regulated by LINC01614	0.342548	1.19899e-12	2.37833e-08	14.3769	14.4537	18.8219	21.1656	0.00718252	0.161222	13.7693	12.292	17.3737	15.9019	-0.152047	-0.120455
ENSG00000230838.1	LINC01614	ENSG00000135723.13	FHOD1	positive regulated by LINC01614	0.342499	1.20834e-12	2.39685e-08	3.91434	4.27118	5.28616	6.41764	0.101129	0.238783	5.61249	4.86992	2.87381	2.17621	-0.171853	-0.286446
ENSG00000230838.1	LINC01614	ENSG00000128656.13	CHN1	positive regulated by LINC01614	0.342432	1.22143e-12	2.42282e-08	2.40942	2.4307	1.38833	1.42037	0.00897778	0.0192226	2.94361	2.66127	1.90347	1.55162	-0.107173	-0.186366
ENSG00000230838.1	LINC01614	ENSG00000143369.14	ECM1	positive regulated by LINC01614	0.341756	1.36064e-12	2.69896e-08	2.72591	2.85186	0.811077	1.18738	0.0479645	0.272356	3.25368	3.03491	0.55041	0.463325	-0.0761749	-0.0833995
ENSG00000230838.1	LINC01614	ENSG00000156471.12	PTDSS1	positive regulated by LINC01614	0.341634	1.38736e-12	2.75197e-08	7.15084	7.63623	17.2842	18.5017	0.0834531	0.0930028	6.38409	5.30728	9.9576	9.61751	-0.227403	-0.0454866
ENSG00000230838.1	LINC01614	ENSG00000148677.6	ANKRD1	positive regulated by LINC01614	0.341038	1.52554e-12	3.02606e-08	27.9419	28.5744	0.469989	1.05018	0.0311908	0.479943	31.551	22.6406	1.20644	1.17997	-0.461437	-0.0174169
ENSG00000230838.1	LINC01614	ENSG00000244405.7	ETV5	positive regulated by LINC01614	0.340955	1.54584e-12	3.06633e-08	4.33541	4.97379	4.01412	5.05324	0.163046	0.27171	4.73796	3.91836	4.54342	3.59439	-0.222361	-0.270903
ENSG00000230838.1	LINC01614	ENSG00000092470.11	WDR76	positive regulated by LINC01614	0.340193	1.74478e-12	3.46095e-08	4.11838	4.16802	4.21491	4.39335	0.0139245	0.0485376	4.95051	4.94853	1.88359	1.56418	-0.000478493	-0.169369
ENSG00000230838.1	LINC01614	ENSG00000173110.7	HSPA6	positive regulated by LINC01614	0.340185	1.74695e-12	3.46526e-08	0.0321243	0.0937534	0.145146	0.270009	0.0836708	0.149307	0.217573	0.0534521	0.619046	0.277131	-0.208883	-0.342237
ENSG00000230838.1	LINC01614	ENSG00000239900.12	ADSL	positive regulated by LINC01614	0.337857	2.5234e-12	5.00541e-08	0.597144	0.679903	0.53889	0.682388	0.0728834	0.12862	0.549665	0.525075	0.562803	0.443535	-0.0230759	-0.114529
ENSG00000230838.1	LINC01614	ENSG00000145907.14	G3BP1	positive regulated by LINC01614	0.33779	2.55014e-12	5.05846e-08	15.9873	16.4121	13.6045	14.3861	0.0356396	0.0752144	14.4825	12.9369	8.87091	8.77827	-0.151726	-0.0136047
ENSG00000230838.1	LINC01614	ENSG00000100372.14	SLC25A17	positive regulated by LINC01614	0.336836	2.96243e-12	5.87628e-08	5.1435	5.28398	3.768	3.92617	0.0326182	0.0470807	5.36934	4.72657	2.41622	2.16927	-0.153474	-0.108248
ENSG00000230838.1	LINC01614	ENSG00000078237.6	TIGAR	positive regulated by LINC01614	0.335944	3.40592e-12	6.75598e-08	3.69978	3.81233	4.25345	4.33303	0.0341425	0.02169	3.93658	3.79809	1.5468	1.42687	-0.0410496	-0.0695897
ENSG00000230838.1	LINC01614	ENSG00000119537.15	KDSR	positive regulated by LINC01614	0.333583	4.9173e-12	9.75396e-08	2.39687	2.63376	1.98901	2.18091	0.097259	0.0897725	1.87257	1.71421	5.84554	4.84056	-0.0818114	-0.229057
ENSG00000230838.1	LINC01614	ENSG00000180957.17	PITPNB	positive regulated by LINC01614	0.332374	5.92761e-12	1.1758e-07	8.1342	8.4791	6.06411	6.77092	0.0534719	0.137576	8.91856	7.66184	7.18856	6.48239	-0.195456	-0.13011
ENSG00000230838.1	LINC01614	ENSG00000108828.15	VAT1	positive regulated by LINC01614	0.332326	5.97171e-12	1.18455e-07	47.5009	50.5768	18.0894	20.3928	0.0887116	0.164351	44.9241	38.1155	52.0165	51.5522	-0.231512	-0.0126894
ENSG00000230838.1	LINC01614	ENSG00000171793.13	CTPS1	positive regulated by LINC01614	0.33166	6.61714e-12	1.31258e-07	13.3243	13.7121	23.4707	32.5074	0.0385415	0.453426	12.3525	9.85772	9.32465	7.41973	-0.298384	-0.294246
ENSG00000230838.1	LINC01614	ENSG00000152684.10	PELO	positive regulated by LINC01614	0.331628	6.64938e-12	1.31897e-07	3.90991	4.07989	4.1533	4.862	0.0490999	0.185896	5.32863	4.15374	4.97465	3.93989	-0.296274	-0.274376
ENSG00000230838.1	LINC01614	ENSG00000148841.15	ITPRIP	positive regulated by LINC01614	0.330812	7.53766e-12	1.49517e-07	1.63694	1.73671	6.58331	8.45411	0.0535731	0.318115	1.64494	1.46247	1.92192	1.68338	-0.103131	-0.122864
ENSG00000230838.1	LINC01614	ENSG00000171617.13	ENC1	positive regulated by LINC01614	0.330762	7.59477e-12	1.5065e-07	5.88998	6.26927	0.58112	0.77133	0.0773096	0.163886	6.87049	5.75645	4.14086	3.90344	-0.22019	-0.0682165
ENSG00000230838.1	LINC01614	ENSG00000134001.12	EIF2S1	positive regulated by LINC01614	0.330412	8.01391e-12	1.58964e-07	9.92519	10.2738	10.6211	11.186	0.0453143	0.0684718	8.65649	8.26694	6.24401	5.66893	-0.0594065	-0.119335
ENSG00000230838.1	LINC01614	ENSG00000148834.12	GSTO1	positive regulated by LINC01614	0.329404	9.34814e-12	1.8543e-07	20.5844	20.7275	19.8893	20.1584	0.00953678	0.0184687	20.5508	20.2529	12.7073	10.9638	-0.0200803	-0.19627
ENSG00000230838.1	LINC01614	ENSG00000151748.14	SAV1	positive regulated by LINC01614	0.329276	9.53295e-12	1.89096e-07	2.70574	2.78778	2.61686	2.94988	0.0315898	0.127072	3.84132	3.69521	1.91009	1.87275	-0.0442102	-0.0186288
ENSG00000230838.1	LINC01614	ENSG00000075131.9	TIPIN	positive regulated by LINC01614	0.328744	1.03372e-11	2.05048e-07	4.31634	4.53569	4.32138	4.41174	0.0583295	0.0242933	3.58649	3.14228	1.70484	1.24756	-0.146967	-0.267183
ENSG00000230838.1	LINC01614	ENSG00000111145.7	ELK3	positive regulated by LINC01614	0.328657	1.04756e-11	2.07794e-07	8.10132	8.30955	3.27979	3.82863	0.0326355	0.174071	7.14368	5.78051	4.25044	2.90131	-0.264286	-0.42848
ENSG00000230838.1	LINC01614	ENSG00000065911.11	MTHFD2	positive regulated by LINC01614	0.328645	1.04943e-11	2.08165e-07	11.2373	11.5024	18.8734	23.142	0.0309218	0.280706	11.5664	9.86295	14.4747	11.892	-0.210157	-0.263434
ENSG00000230838.1	LINC01614	ENSG00000118600.11	TMEM5	positive regulated by LINC01614	0.327552	1.23891e-11	2.45751e-07	0.979656	1.03865	1.38372	1.64186	0.0423642	0.14834	0.924165	0.861956	1.02941	0.869179	-0.0474135	-0.118657
ENSG00000230838.1	LINC01614	ENSG00000125454.11	SLC25A19	positive regulated by LINC01614	0.327063	1.33408e-11	2.64628e-07	2.22229	2.363	3.04052	3.1981	0.061659	0.0551939	2.06427	2.02268	1.59937	1.05784	-0.0197161	-0.337032
ENSG00000230838.1	LINC01614	ENSG00000091039.16	OSBPL8	positive regulated by LINC01614	0.326255	1.50726e-11	2.98981e-07	5.52018	5.59297	2.44409	2.63778	0.0160153	0.078936	4.75315	4.6953	4.01062	3.92684	-0.0145809	-0.0243252
ENSG00000230838.1	LINC01614	ENSG00000120158.11	RCL1	positive regulated by LINC01614	0.325388	1.71725e-11	3.40635e-07	3.44241	3.60876	3.56376	3.88515	0.0530373	0.0981784	3.25034	2.89112	2.30756	1.59488	-0.127393	-0.350098
ENSG00000230838.1	LINC01614	ENSG00000157827.19	FMNL2	positive regulated by LINC01614	0.325226	1.75974e-11	3.49062e-07	3.34011	3.42448	3.87224	4.05198	0.0277779	0.0522615	3.28552	2.97296	4.47	3.86585	-0.109257	-0.168847
ENSG00000230838.1	LINC01614	ENSG00000103196.11	CRISPLD2	positive regulated by LINC01614	0.32407	2.0926e-11	4.15088e-07	1.33041	1.61669	0.426227	0.682609	0.167159	0.238497	1.53447	1.38185	2.04669	1.50269	-0.0895982	-0.283763
ENSG00000230838.1	LINC01614	ENSG00000135018.13	UBQLN1	positive regulated by LINC01614	0.323316	2.3423e-11	4.64619e-07	15.1167	15.2609	10.2028	10.7213	0.0128556	0.0652654	14.4786	12.8076	15.4688	15.0703	-0.164809	-0.0353401
ENSG00000230838.1	LINC01614	ENSG00000146731.10	CCT6A	positive regulated by LINC01614	0.323024	2.44646e-11	4.85279e-07	60.4247	61.1281	78.4978	80.2067	0.0164268	0.0306845	58.8642	50.1462	48.6644	42.589	-0.227066	-0.188248
ENSG00000230838.1	LINC01614	ENSG00000143436.10	MRPL9	positive regulated by LINC01614	0.322314	2.71911e-11	5.39363e-07	12.0272	12.3027	10.8564	12.1763	0.0301943	0.152275	10.4625	9.72195	8.59703	7.84388	-0.096353	-0.117908
ENSG00000230838.1	LINC01614	ENSG00000070770.8	CSNK2A2	positive regulated by LINC01614	0.321934	2.87684e-11	5.7065e-07	6.98241	6.98693	4.96103	5.35323	0.000816154	0.091929	5.92068	5.08408	4.24846	3.72295	-0.185873	-0.152207
ENSG00000230838.1	LINC01614	ENSG00000166226.12	CCT2	positive regulated by LINC01614	0.321708	2.97514e-11	5.90148e-07	39.5108	39.7478	46.6776	49.2286	0.00841443	0.0751974	33.5717	29.1992	31.3135	26.4675	-0.195082	-0.234416
ENSG00000230838.1	LINC01614	ENSG00000131100.12	ATP6V1E1	positive regulated by LINC01614	0.320861	3.37248e-11	6.68965e-07	15.3157	15.6578	8.94491	9.29257	0.0299357	0.0495726	15.7486	14.684	10.6441	10.1624	-0.094749	-0.060957
ENSG00000230838.1	LINC01614	ENSG00000058085.14	LAMC2	positive regulated by LINC01614	0.320571	3.52028e-11	6.98282e-07	9.10322	12.7498	8.55478	12.2687	0.444596	0.473736	3.23708	1.28882	4.11711	2.15836	-0.888466	-0.696155
ENSG00000230838.1	LINC01614	ENSG00000141101.12	NOB1	positive regulated by LINC01614	0.320463	3.57718e-11	7.09569e-07	13.2771	13.7498	17.7638	18.9328	0.0469947	0.0871926	10.9317	9.55562	6.89433	5.62454	-0.17679	-0.252998
ENSG00000230838.1	LINC01614	ENSG00000133816.13	MICAL2	positive regulated by LINC01614	0.320446	3.58616e-11	7.11352e-07	1.57546	1.92233	0.589518	0.833969	0.182287	0.20638	1.99677	1.50219	3.15234	2.94526	-0.260215	-0.0738037
ENSG00000230838.1	LINC01614	ENSG00000073921.17	PICALM	positive regulated by LINC01614	0.320272	3.6794e-11	7.29846e-07	13.763	13.8703	12.5588	15.7329	0.0104441	0.303459	13.3577	12.2792	16.163	13.5351	-0.112651	-0.23976
ENSG00000230838.1	LINC01614	ENSG00000196072.11	BLOC1S2	positive regulated by LINC01614	0.319901	3.88583e-11	7.70794e-07	6.82278	7.29149	6.22601	6.88845	0.0839496	0.126543	8.65977	7.84413	3.79366	3.50016	-0.127268	-0.0911524
ENSG00000230838.1	LINC01614	ENSG00000176915.14	ANKLE2	positive regulated by LINC01614	0.319697	4.00461e-11	7.94355e-07	4.5922	4.65947	2.84284	3.48413	0.01725	0.222656	4.73682	4.6315	3.19242	2.912	-0.0267325	-0.0998764
ENSG00000230838.1	LINC01614	ENSG00000128641.18	MYO1B	positive regulated by LINC01614	0.319659	4.02708e-11	7.98811e-07	6.50269	6.77717	5.83062	6.65518	0.0518373	0.16442	7.76842	6.54798	5.05727	4.69338	-0.216226	-0.0893829
ENSG00000230838.1	LINC01614	ENSG00000153714.5	LURAP1L	positive regulated by LINC01614	0.319129	4.35357e-11	8.63574e-07	1.01371	1.06125	1.79303	2.30648	0.0336642	0.243462	1.00973	0.964825	0.995946	0.839247	-0.0326003	-0.117957
ENSG00000230838.1	LINC01614	ENSG00000086200.16	IPO11	positive regulated by LINC01614	0.318765	4.59251e-11	9.10969e-07	3.2881	3.35771	2.52758	2.83389	0.0232334	0.120131	2.88009	2.82251	3.03804	3.01792	-0.0215712	-0.00720546
ENSG00000230838.1	LINC01614	ENSG00000161057.11	PSMC2	positive regulated by LINC01614	0.318039	5.10767e-11	1.01316e-06	25.3871	25.6811	11.8866	12.0404	0.0159864	0.017112	29.5097	25.3272	18.6184	18.2171	-0.212713	-0.0298137
ENSG00000230838.1	LINC01614	ENSG00000082516.8	GEMIN5	positive regulated by LINC01614	0.318003	5.13481e-11	1.01854e-06	8.67803	9.42331	10.3323	12.5338	0.107028	0.256119	8.44041	6.72233	6.44699	5.39249	-0.289813	-0.22028
ENSG00000230838.1	LINC01614	ENSG00000050344.8	NFE2L3	positive regulated by LINC01614	0.317286	5.70154e-11	1.13096e-06	6.41744	6.74499	0.413722	0.421435	0.0623421	0.00784977	4.89836	3.40028	4.03239	3.86846	-0.422719	-0.04778
ENSG00000230838.1	LINC01614	ENSG00000185627.17	PSMD13	positive regulated by LINC01614	0.31693	6.00526e-11	1.1912e-06	17.0464	17.6714	12.3449	12.62	0.0491185	0.0294381	20.2967	15.8247	16.0005	14.2335	-0.340045	-0.158335
ENSG00000230838.1	LINC01614	ENSG00000196715.5	VKORC1L1	positive regulated by LINC01614	0.316687	6.22159e-11	1.23411e-06	6.87715	6.94974	3.89451	4.17115	0.0132338	0.0793211	7.931	6.97904	5.6481	5.34149	-0.162605	-0.0681198
ENSG00000230838.1	LINC01614	ENSG00000038382.18	TRIO	positive regulated by LINC01614	0.316374	6.51159e-11	1.29164e-06	11.2079	11.4774	9.18469	12.587	0.031497	0.415822	11.6767	9.79063	9.48815	9.38279	-0.232398	-0.0145659
ENSG00000230838.1	LINC01614	ENSG00000136045.11	PWP1	positive regulated by LINC01614	0.315384	7.51841e-11	1.49135e-06	15.4333	16.187	17.7581	19.8112	0.0646938	0.149846	13.194	11.6301	9.00593	8.24248	-0.168405	-0.114503
ENSG00000230838.1	LINC01614	ENSG00000164933.11	SLC25A32	positive regulated by LINC01614	0.314865	8.10387e-11	1.60748e-06	4.08036	4.11937	8.65963	9.69963	0.0110344	0.14752	3.27424	2.70001	6.37073	5.53306	-0.208141	-0.174049
ENSG00000230838.1	LINC01614	ENSG00000163162.8	RNF149	positive regulated by LINC01614	0.314292	8.80383e-11	1.74633e-06	6.53229	6.55009	3.38309	3.50712	0.00340537	0.0402572	5.33769	4.69501	6.2664	5.9324	-0.154259	-0.0678876
ENSG00000230838.1	LINC01614	ENSG00000188215.9	DCUN1D3	positive regulated by LINC01614	0.314068	9.09211e-11	1.80351e-06	0.972198	0.98728	0.361742	0.406883	0.0109908	0.0470492	1.03523	0.975197	1.30144	1.17786	-0.0431989	-0.0796231
ENSG00000230838.1	LINC01614	ENSG00000110906.12	KCTD10	positive regulated by LINC01614	0.313957	9.23885e-11	1.83262e-06	4.64605	4.6724	3.07742	3.08111	0.00671773	0.00130473	4.90744	4.79784	3.48156	3.44205	-0.0270187	-0.0127751
ENSG00000230838.1	LINC01614	ENSG00000134954.14	ETS1	positive regulated by LINC01614	0.313595	9.73349e-11	1.93073e-06	7.0251	7.60909	3.06133	3.62482	0.101341	0.187443	6.93559	5.50239	3.27264	3.06845	-0.287367	-0.0706488
ENSG00000230838.1	LINC01614	ENSG00000073712.14	FERMT2	positive regulated by LINC01614	0.313208	1.02912e-10	2.04136e-06	3.89001	4.04968	6.12932	7.10633	0.0463557	0.185284	4.16054	3.88923	3.85998	3.84994	-0.0779141	-0.00298532
ENSG00000230838.1	LINC01614	ENSG00000175352.10	NRIP3	positive regulated by LINC01614	0.313123	1.04173e-10	2.06637e-06	1.38552	1.53656	0	0.00225033	0.08857	0.0032429	2.73336	1.64097	1.94847	1.76042	-0.49941	-0.0950803
ENSG00000230838.1	LINC01614	ENSG00000132603.13	NIP7	positive regulated by LINC01614	0.312577	1.12667e-10	2.23487e-06	10.9894	11.2997	15.6022	17.4765	0.036868	0.154321	8.99327	7.17615	7.18189	6.19379	-0.289535	-0.185682
ENSG00000230838.1	LINC01614	ENSG00000142871.16	CYR61	positive regulated by LINC01614	0.312086	1.20878e-10	2.39774e-06	31.8202	35.164	25.5543	43.5675	0.139972	0.747046	75.2986	61.0862	33.333	30.5738	-0.297385	-0.120868
ENSG00000230838.1	LINC01614	ENSG00000131931.8	THAP1	positive regulated by LINC01614	0.311686	1.27984e-10	2.53868e-06	1.717	1.77997	1.79071	1.8918	0.0330527	0.0513398	1.82936	1.48094	1.82427	1.63418	-0.189592	-0.100524
ENSG00000230838.1	LINC01614	ENSG00000143479.15	DYRK3	positive regulated by LINC01614	0.31158	1.29937e-10	2.57742e-06	1.65904	1.80874	0.994498	1.02284	0.079022	0.0203552	2.39662	2.07088	1.25271	0.937075	-0.14545	-0.217782
ENSG00000230838.1	LINC01614	ENSG00000163754.17	GYG1	positive regulated by LINC01614	0.311332	1.34615e-10	2.67023e-06	5.72715	5.72976	4.21476	4.48976	0.000560041	0.0741409	6.25292	5.98925	5.03606	4.57794	-0.053424	-0.113874
ENSG00000230838.1	LINC01614	ENSG00000106397.11	PLOD3	positive regulated by LINC01614	0.310972	1.41709e-10	2.81094e-06	14.0437	14.7467	14.6134	15.4919	0.0658882	0.0789715	16.1516	15.6126	17.3339	15.6063	-0.0460656	-0.142784
ENSG00000230838.1	LINC01614	ENSG00000182287.14	AP1S2	positive regulated by LINC01614	0.309601	1.7219e-10	3.41556e-06	1.5741	1.81068	1.4737	1.5357	0.126849	0.0357165	1.28554	1.25241	3.86228	2.96623	-0.0210659	-0.293865
ENSG00000230838.1	LINC01614	ENSG00000100644.16	HIF1A	positive regulated by LINC01614	0.309084	1.85272e-10	3.67506e-06	15.0918	15.8007	11.6828	12.8536	0.0622033	0.127385	17.3334	15.4986	12.0342	9.99508	-0.152129	-0.245448
ENSG00000230838.1	LINC01614	ENSG00000064102.14	INTS13	positive regulated by LINC01614	0.308648	1.97071e-10	3.90909e-06	7.12996	7.24351	13.3302	13.7383	0.0200109	0.040513	7.14155	6.33019	55.9723	50.1939	-0.151453	-0.154287
ENSG00000230838.1	LINC01614	ENSG00000183258.11	DDX41	positive regulated by LINC01614	0.308015	2.1546e-10	4.27386e-06	10.2639	10.5134	13.0884	14.0011	0.0316176	0.0905592	11.3508	10.6881	9.0775	8.87649	-0.0795702	-0.0290672
ENSG00000230838.1	LINC01614	ENSG00000151835.14	SACS	positive regulated by LINC01614	0.307889	2.19325e-10	4.35054e-06	3.21256	3.47547	3.77362	4.1911	0.0873431	0.120958	2.79418	2.46086	3.3212	2.68618	-0.132658	-0.229305
ENSG00000230838.1	LINC01614	ENSG00000114850.6	SSR3	positive regulated by LINC01614	0.307663	2.26433e-10	4.49153e-06	12.8131	14.1088	16.1357	17.1426	0.129355	0.0823753	12.3947	9.94479	7.24945	6.6963	-0.291417	-0.100132
ENSG00000230838.1	LINC01614	ENSG00000105976.14	MET	positive regulated by LINC01614	0.307569	2.29433e-10	4.55104e-06	14.1223	15.2101	9.44115	12.0079	0.100215	0.317109	16.7544	11.1435	6.9506	4.65162	-0.547994	-0.492401
ENSG00000230838.1	LINC01614	ENSG00000198522.13	GPN1	positive regulated by LINC01614	0.307194	2.41841e-10	4.79716e-06	4.55201	4.83413	3.06891	3.44524	0.0715071	0.127619	5.09265	4.19258	2.7558	2.35587	-0.230619	-0.162437
ENSG00000230838.1	LINC01614	ENSG00000102974.14	CTCF	positive regulated by LINC01614	0.306451	2.68421e-10	5.3244e-06	9.16223	9.29559	7.94301	8.68058	0.018809	0.114333	8.23208	8.14633	6.85477	5.91116	-0.0134627	-0.184642
ENSG00000230838.1	LINC01614	ENSG00000134308.13	YWHAQ	positive regulated by LINC01614	0.306403	2.70224e-10	5.36017e-06	69.4112	69.6388	53.585	57.218	0.00465501	0.0929609	90.5092	73.8656	70.9696	66.414	-0.289615	-0.094341
ENSG00000230838.1	LINC01614	ENSG00000147065.16	MSN	positive regulated by LINC01614	0.30631	2.7377e-10	5.43051e-06	48.0443	49.1558	41.4585	46.9609	0.0323313	0.175807	63.6266	52.0227	21.6432	21.2827	-0.285518	-0.0231509
ENSG00000230838.1	LINC01614	ENSG00000168505.6	GBX2	positive regulated by LINC01614	0.30591	2.89547e-10	5.74345e-06	0	0.0137173	0.389722	0.537049	0.0196554	0.145368	0.0385677	0.00842233	0.469176	0.397369	-0.0424953	-0.0722935
ENSG00000230838.1	LINC01614	ENSG00000181938.13	GINS3	positive regulated by LINC01614	0.305756	2.95845e-10	5.86839e-06	2.36109	2.44932	2.01691	2.15005	0.0373809	0.0623068	2.05405	1.93449	1.29381	1.15049	-0.0576141	-0.0930796
ENSG00000230838.1	LINC01614	ENSG00000108010.11	GLRX3	positive regulated by LINC01614	0.305724	2.97173e-10	5.89472e-06	12.3129	12.6979	11.6619	12.4223	0.0411396	0.0841362	11.982	10.3463	7.40358	6.41162	-0.194301	-0.181215
ENSG00000230838.1	LINC01614	ENSG00000125485.17	DDX31	positive regulated by LINC01614	0.305344	3.13354e-10	6.2157e-06	3.71323	3.99522	3.51348	3.98662	0.0838316	0.14382	3.19473	2.8002	3.57986	2.94737	-0.142502	-0.214412
ENSG00000230838.1	LINC01614	ENSG00000131015.4	ULBP2	positive regulated by LINC01614	0.305181	3.2057e-10	6.35883e-06	4.69337	5.79087	2.06155	2.74424	0.254313	0.290411	5.47134	4.93585	12.6647	10.3112	-0.124609	-0.272701
ENSG00000230838.1	LINC01614	ENSG00000136875.12	PRPF4	positive regulated by LINC01614	0.304922	3.32348e-10	6.59245e-06	14.8729	16.0887	19.3899	20.4386	0.106485	0.0723534	13.77	12.833	20.8295	16.6169	-0.0945632	-0.309319
ENSG00000230838.1	LINC01614	ENSG00000037897.16	METTL1	positive regulated by LINC01614	0.304713	3.4216e-10	6.78708e-06	3.55624	3.84072	3.65869	4.53818	0.0873787	0.249487	2.94473	2.55159	2.8224	2.44141	-0.151461	-0.151478
ENSG00000230838.1	LINC01614	ENSG00000136244.11	IL6	positive regulated by LINC01614	0.304311	3.61822e-10	7.17709e-06	1.91429	2.30608	3.70425	5.52024	0.181977	0.47096	0.239741	0.188475	0.293221	0.27361	-0.0609274	-0.0220453
ENSG00000230838.1	LINC01614	ENSG00000141682.11	PMAIP1	positive regulated by LINC01614	0.303929	3.81533e-10	7.56809e-06	6.65394	6.95498	4.98555	5.59178	0.0556556	0.139185	4.33216	3.94752	11.8077	9.30381	-0.108015	-0.313839
ENSG00000230838.1	LINC01614	ENSG00000110104.11	CCDC86	positive regulated by LINC01614	0.303839	3.86288e-10	7.66241e-06	21.2076	21.2494	18.6158	20.4128	0.00271053	0.126454	18.7101	14.9142	13.4425	10.3265	-0.308619	-0.350616
ENSG00000230838.1	LINC01614	ENSG00000102172.15	SMS	positive regulated by LINC01614	0.303725	3.92483e-10	7.7853e-06	75.078	75.6144	44.5763	49.973	0.0101362	0.161449	75.5793	63.1057	28.8705	25.3191	-0.256501	-0.182612
ENSG00000230838.1	LINC01614	ENSG00000138134.11	STAMBPL1	positive regulated by LINC01614	0.30305	4.30902e-10	8.54737e-06	1.30849	1.39116	2.29034	2.39914	0.0507586	0.0469333	0.884888	0.797114	1.04149	0.83135	-0.0687965	-0.156715
ENSG00000230838.1	LINC01614	ENSG00000176142.12	TMEM39A	positive regulated by LINC01614	0.302946	4.3714e-10	8.67111e-06	2.90999	3.06362	2.46785	2.6166	0.0555998	0.0605911	3.03585	2.90473	1.74124	1.68513	-0.0476517	-0.029834
ENSG00000230838.1	LINC01614	ENSG00000113407.13	TARS	positive regulated by LINC01614	0.302539	4.62445e-10	9.17305e-06	21.7757	22.3631	37.7444	42.0436	0.0367324	0.151813	21.0467	18.7117	26.5846	23.4372	-0.161512	-0.174788
ENSG00000230838.1	LINC01614	ENSG00000128973.12	CLN6	positive regulated by LINC01614	0.302513	4.64078e-10	9.20545e-06	3.44539	3.54738	2.83275	2.85607	0.0327245	0.00875269	2.68238	2.64128	1.42546	1.41483	-0.0161913	-0.00633553
ENSG00000230838.1	LINC01614	ENSG00000148300.11	REXO4	positive regulated by LINC01614	0.302132	4.89165e-10	9.70308e-06	12.2436	13.1019	17.8172	19.8323	0.0905881	0.146771	13.6098	12.5552	17.2732	15.2205	-0.108089	-0.17191
ENSG00000230838.1	LINC01614	ENSG00000196141.13	SPATS2L	positive regulated by LINC01614	0.30186	5.07846e-10	1.00736e-05	4.60124	4.66659	1.89462	2.24819	0.0167347	0.166265	4.08719	3.98473	4.42236	3.94884	-0.0293556	-0.131831
ENSG00000230838.1	LINC01614	ENSG00000169016.16	E2F6	positive regulated by LINC01614	0.301549	5.30028e-10	1.05136e-05	2.19586	2.42052	2.4745	2.72846	0.0980117	0.101775	2.66367	2.64156	3.57526	3.14179	-0.00873338	-0.143601
ENSG00000230838.1	LINC01614	ENSG00000075785.12	RAB7A	positive regulated by LINC01614	0.301116	5.62518e-10	1.11581e-05	62.6546	65.9072	35.39	35.7227	0.0718967	0.0131286	55.0172	52.5656	49.3791	44.6362	-0.0645637	-0.142647
ENSG00000230838.1	LINC01614	ENSG00000023608.4	SNAPC1	positive regulated by LINC01614	0.301075	5.65702e-10	1.12213e-05	3.15449	3.43142	1.29571	1.44621	0.0930972	0.091611	3.9032	2.43721	2.78152	2.23035	-0.512484	-0.227275
ENSG00000230838.1	LINC01614	ENSG00000197498.12	RPF2	positive regulated by LINC01614	0.301063	5.66601e-10	1.12391e-05	4.58321	4.76901	6.79677	7.40452	0.0472293	0.10829	4.47458	3.99946	10.284	7.92062	-0.130976	-0.339069
ENSG00000230838.1	LINC01614	ENSG00000101474.11	APMAP	positive regulated by LINC01614	0.300377	6.22469e-10	1.23473e-05	32.7604	33.4896	20.7474	21.9779	0.0308313	0.0794027	37.4666	35.4041	31.0458	30.6974	-0.0795028	-0.0157701
ENSG00000230838.1	LINC01614	ENSG00000153395.9	LPCAT1	positive regulated by LINC01614	0.300127	6.44139e-10	1.27771e-05	10.6145	10.6492	15.0387	16.4403	0.00429572	0.120867	11.5764	10.6406	17.7725	15.3626	-0.111561	-0.19822
ENSG00000230838.1	LINC01614	ENSG00000198301.11	SDAD1	positive regulated by LINC01614	0.299931	6.61615e-10	1.31238e-05	6.08723	6.35385	5.53376	5.59452	0.0532787	0.0133532	4.52119	4.2056	8.18458	7.64176	-0.0849134	-0.0878884
ENSG00000230838.1	LINC01614	ENSG00000141076.17	UTP4	positive regulated by LINC01614	0.299783	6.75098e-10	1.33912e-05	10.0638	10.6192	11.6767	12.4645	0.0706606	0.0869779	8.77318	7.41503	6.19726	4.91299	-0.215861	-0.283561
ENSG00000230838.1	LINC01614	ENSG00000138442.9	WDR12	positive regulated by LINC01614	0.299482	7.03475e-10	1.39541e-05	2.92595	3.00872	3.30517	3.37247	0.0301012	0.0223802	2.63005	2.23737	2.45541	2.16778	-0.165166	-0.125383
ENSG00000230838.1	LINC01614	ENSG00000160208.12	RRP1B	positive regulated by LINC01614	0.299289	7.22241e-10	1.43264e-05	13.2667	13.5218	11.0428	12.9011	0.0255634	0.207029	11.1601	9.67609	7.62324	6.54745	-0.187771	-0.192241
ENSG00000230838.1	LINC01614	ENSG00000164171.10	ITGA2	positive regulated by LINC01614	0.29878	7.74039e-10	1.53538e-05	0.403221	0.508853	2.32704	3.00982	0.104709	0.2693	0.422655	0.356184	2.07577	1.18725	-0.0690325	-0.491827
ENSG00000230838.1	LINC01614	ENSG00000071054.16	MAP4K4	positive regulated by LINC01614	0.298653	7.8748e-10	1.56205e-05	8.25283	8.73737	2.84219	3.0291	0.0736386	0.0685281	8.54615	8.34696	6.96514	6.60235	-0.0304229	-0.0672531
ENSG00000230838.1	LINC01614	ENSG00000100285.9	NEFH	positive regulated by LINC01614	0.298566	7.96914e-10	1.58076e-05	0.850659	1.05558	3.78387	3.86037	0.151508	0.0228878	1.96941	1.47148	0.0724244	0.0534438	-0.264803	-0.0257626
ENSG00000230838.1	LINC01614	ENSG00000171262.11	FAM98B	positive regulated by LINC01614	0.298373	8.18097e-10	1.62278e-05	3.87726	4.00595	3.81764	3.94906	0.0375727	0.038828	3.34496	3.33689	2.36093	2.08346	-0.00267992	-0.12431
ENSG00000230838.1	LINC01614	ENSG00000139146.13	FAM60A	positive regulated by LINC01614	0.297148	9.65827e-10	1.91582e-05	4.41092	4.65865	8.28328	9.35722	0.0645829	0.157931	4.00236	3.84323	4.91977	4.62533	-0.0466398	-0.073602
ENSG00000230838.1	LINC01614	ENSG00000171488.14	LRRC8C	positive regulated by LINC01614	0.29695	9.92063e-10	1.96786e-05	0.0308591	0.0555263	0.515669	0.637852	0.0341154	0.111849	0.295313	0.177116	0.651836	0.539762	-0.138044	-0.101363
ENSG00000230838.1	LINC01614	ENSG00000134987.11	WDR36	positive regulated by LINC01614	0.296946	9.92516e-10	1.96876e-05	5.11981	5.22313	6.01971	6.46779	0.0241519	0.0892693	4.35252	3.78315	3.44062	3.17686	-0.162255	-0.088343
ENSG00000230838.1	LINC01614	ENSG00000103966.10	EHD4	positive regulated by LINC01614	0.296301	1.08281e-09	2.14786e-05	5.32534	5.66071	3.0799	3.81299	0.0745342	0.2384	5.33104	4.54468	5.12911	4.98581	-0.191339	-0.0341324
ENSG00000230838.1	LINC01614	ENSG00000061455.10	PRDM6	positive regulated by LINC01614	0.296237	1.09212e-09	2.16633e-05	0.00407309	0.0042454	0.0139268	0.015877	0.000247571	0.0027723	0.00318304	0	0.108839	0.0973049	-0.00458486	-0.0150856
ENSG00000230838.1	LINC01614	ENSG00000064419.13	TNPO3	positive regulated by LINC01614	0.296236	1.09232e-09	2.16672e-05	12.8519	13.4669	8.7322	9.45075	0.0626742	0.102769	15.4535	13.3286	13.5999	13.542	-0.199503	-0.00573701
ENSG00000230838.1	LINC01614	ENSG00000170445.12	HARS	positive regulated by LINC01614	0.296202	1.09739e-09	2.17677e-05	7.93178	7.9342	9.38268	9.65867	0.000391352	0.0378486	8.90796	7.70224	5.46089	4.91185	-0.187202	-0.128122
ENSG00000230838.1	LINC01614	ENSG00000103043.14	VAC14	positive regulated by LINC01614	0.295107	1.27136e-09	2.52187e-05	4.43715	4.49417	3.49746	4.05161	0.0150506	0.167633	3.99048	3.88729	3.33775	3.10742	-0.0301458	-0.0787129
ENSG00000230838.1	LINC01614	ENSG00000145220.13	LYAR	positive regulated by LINC01614	0.294329	1.41095e-09	2.79875e-05	12.3414	13.7621	12.0926	12.4108	0.145994	0.0346466	7.75157	6.75987	14.0636	9.84735	-0.173509	-0.473728
ENSG00000230838.1	LINC01614	ENSG00000166197.16	NOLC1	positive regulated by LINC01614	0.294326	1.41148e-09	2.79982e-05	37.3807	37.7268	56.1322	59.4969	0.0129515	0.0825568	34.3818	27.5178	16.2501	14.0175	-0.311146	-0.199959
ENSG00000230838.1	LINC01614	ENSG00000080608.9	PUM3	positive regulated by LINC01614	0.294088	1.45716e-09	2.89043e-05	12.4893	12.8894	10.5827	11.0364	0.0421655	0.0554347	10.5178	9.0934	6.02936	4.9779	-0.190456	-0.233755
ENSG00000230838.1	LINC01614	ENSG00000117394.20	SLC2A1	positive regulated by LINC01614	0.294016	1.47115e-09	2.91816e-05	15.0526	16.1183	21.8135	28.3886	0.0927265	0.365367	15.4975	14.3352	23.6056	22.2327	-0.105396	-0.0828279
ENSG00000230838.1	LINC01614	ENSG00000137692.11	DCUN1D5	positive regulated by LINC01614	0.29337	1.60369e-09	3.18109e-05	17.4343	17.5823	19.494	20.3846	0.0115365	0.061371	15.8494	13.6943	19.7716	16.7867	-0.197445	-0.22381
ENSG00000230838.1	LINC01614	ENSG00000115310.17	RTN4	positive regulated by LINC01614	0.292878	1.71223e-09	3.39638e-05	27.1911	28.4278	29.6994	32.2542	0.0619392	0.115328	27.6516	21.6488	22.0768	20.2072	-0.339182	-0.12189
ENSG00000230838.1	LINC01614	ENSG00000086289.11	EPDR1	positive regulated by LINC01614	0.29256	1.78615e-09	3.54301e-05	2.47329	2.56684	1.09768	1.22456	0.0383427	0.0847207	8.97484	7.34567	5.57926	4.96621	-0.257265	-0.141111
ENSG00000230838.1	LINC01614	ENSG00000166250.11	CLMP	positive regulated by LINC01614	0.292442	1.81435e-09	3.59894e-05	2.30129	3.0279	5.5	5.84684	0.287	0.0749995	1.77506	1.13421	0.938767	0.622758	-0.378816	-0.256692
ENSG00000230838.1	LINC01614	ENSG00000105700.10	KXD1	positive regulated by LINC01614	0.292061	1.90833e-09	3.78536e-05	4.90397	5.12592	4.48995	4.59394	0.0532408	0.0270718	4.66832	4.35284	9.06165	8.62158	-0.0826152	-0.0645219
ENSG00000230838.1	LINC01614	ENSG00000097033.14	SH3GLB1	positive regulated by LINC01614	0.291747	1.98945e-09	3.94626e-05	5.06828	5.15723	3.0927	3.3507	0.0209939	0.0881926	5.5189	5.16982	4.80507	4.57038	-0.0794003	-0.0595384
ENSG00000230838.1	LINC01614	ENSG00000158092.6	NCK1	positive regulated by LINC01614	0.291745	1.98991e-09	3.94719e-05	3.51507	3.52532	2.7202	2.76078	0.00327229	0.0156533	3.90218	3.86344	2.85387	2.60114	-0.0114448	-0.0978541
ENSG00000230838.1	LINC01614	ENSG00000055070.16	SZRD1	positive regulated by LINC01614	0.291594	2.03024e-09	4.02719e-05	18.3176	18.4332	12.1618	13.625	0.00860796	0.152084	18.4303	17.1894	16.2844	14.7492	-0.0952142	-0.134194
ENSG00000230838.1	LINC01614	ENSG00000167721.10	TSR1	positive regulated by LINC01614	0.291317	2.10595e-09	4.17736e-05	10.4171	10.559	17.3475	18.6065	0.0178124	0.0957455	7.83082	6.702	13.3409	11.1171	-0.197314	-0.243092
ENSG00000230838.1	LINC01614	ENSG00000106105.13	GARS	positive regulated by LINC01614	0.291217	2.13383e-09	4.23266e-05	17.5053	18.6541	26.9467	31.9394	0.0868925	0.237134	20.2806	16.0955	12.6626	11.1437	-0.315924	-0.17003
ENSG00000230838.1	LINC01614	ENSG00000147649.9	MTDH	positive regulated by LINC01614	0.290737	2.27358e-09	4.50987e-05	11.9506	12.0121	19.0213	20.5597	0.0068346	0.106798	10.9605	9.84952	13.6648	13.3958	-0.140644	-0.0267124
ENSG00000230838.1	LINC01614	ENSG00000213551.4	DNAJC9	positive regulated by LINC01614	0.290669	2.29406e-09	4.55049e-05	6.48524	6.52375	4.07555	4.26489	0.00740286	0.05284	6.28589	6.16236	3.78042	3.45313	-0.0246714	-0.102319
ENSG00000230838.1	LINC01614	ENSG00000143418.19	CERS2	positive regulated by LINC01614	0.290465	2.35647e-09	4.67429e-05	11.3701	11.7323	5.74609	6.99256	0.0416377	0.244607	10.5549	10.4458	10.6005	10.0588	-0.0136899	-0.068985
ENSG00000230838.1	LINC01614	ENSG00000164338.9	UTP15	positive regulated by LINC01614	0.290333	2.39768e-09	4.75604e-05	3.16006	3.26674	3.68453	3.98074	0.0365323	0.0884564	2.51739	2.37359	2.32823	2.1558	-0.0602207	-0.0767494
ENSG00000230838.1	LINC01614	ENSG00000151458.11	ANKRD50	positive regulated by LINC01614	0.289994	2.50716e-09	4.9732e-05	4.23966	4.33327	1.67957	1.87694	0.0255449	0.102533	2.6702	2.18834	1.7792	1.63002	-0.203056	-0.0795957
ENSG00000230838.1	LINC01614	ENSG00000106245.10	BUD31	positive regulated by LINC01614	0.289971	2.51495e-09	4.98865e-05	8.9313	9.12606	7.42833	7.61713	0.0280185	0.0319603	9.21425	8.3937	11.2689	10.0408	-0.120819	-0.152164
ENSG00000230838.1	LINC01614	ENSG00000171490.12	RSL1D1	positive regulated by LINC01614	0.289821	2.56484e-09	5.08762e-05	16.57	16.9257	26.1673	27.6192	0.0289145	0.075113	12.2916	10.77	8.58712	7.21409	-0.175395	-0.222997
ENSG00000230838.1	LINC01614	ENSG00000107949.16	BCCIP	positive regulated by LINC01614	0.28954	2.66146e-09	5.27927e-05	13.1721	13.6416	14.1956	14.5938	0.0470151	0.0373122	10.4785	9.25252	4.26166	3.73297	-0.162952	-0.152772
ENSG00000230838.1	LINC01614	ENSG00000166479.9	TMX3	positive regulated by LINC01614	0.289409	2.70746e-09	5.37052e-05	4.38455	4.55835	3.26153	3.45272	0.0458307	0.0633156	5.40255	4.90953	3.77206	3.70496	-0.115603	-0.0204279
ENSG00000230838.1	LINC01614	ENSG00000184182.18	UBE2F	positive regulated by LINC01614	0.289367	2.72255e-09	5.40046e-05	0.990724	1.02468	0.513557	0.680863	0.0243981	0.151259	1.25235	1.03975	1.41304	1.04953	-0.143035	-0.235556
ENSG00000230838.1	LINC01614	ENSG00000140682.18	TGFB1I1	positive regulated by LINC01614	0.289259	2.76112e-09	5.47696e-05	3.29696	3.3222	0.995008	1.4665	0.00844949	0.306073	4.23038	4.12472	3.53515	3.34157	-0.0294437	-0.0629349
ENSG00000230838.1	LINC01614	ENSG00000005100.12	DHX33	positive regulated by LINC01614	0.289106	2.81709e-09	5.58799e-05	9.34411	9.6654	11.5171	12.4667	0.0441289	0.105499	8.29015	7.56067	6.77055	6.18034	-0.117978	-0.113965
ENSG00000230838.1	LINC01614	ENSG00000109971.13	HSPA8	positive regulated by LINC01614	0.289052	2.83711e-09	5.62769e-05	148.35	154.254	115.2	123.413	0.0559415	0.098528	163.384	120.655	176.595	128.747	-0.43427	-0.452889
ENSG00000230838.1	LINC01614	ENSG00000128578.9	STRIP2	positive regulated by LINC01614	0.289009	2.85317e-09	5.65954e-05	4.45256	4.83819	2.31577	2.34164	0.0985868	0.0112093	5.31816	4.60399	1.76184	1.44167	-0.173049	-0.177763
ENSG00000230838.1	LINC01614	ENSG00000150867.13	PIP4K2A	positive regulated by LINC01614	0.288632	2.99738e-09	5.9456e-05	5.45839	5.46112	1.95784	2.35053	0.000609091	0.179848	4.07894	3.85317	3.13668	2.75174	-0.0655988	-0.140916
ENSG00000230838.1	LINC01614	ENSG00000107371.12	EXOSC3	positive regulated by LINC01614	0.288333	3.11721e-09	6.18331e-05	7.89571	8.03345	5.22129	5.36493	0.022166	0.0329306	7.89568	7.42693	9.44519	8.12926	-0.0780994	-0.194269
ENSG00000230838.1	LINC01614	ENSG00000196396.9	PTPN1	positive regulated by LINC01614	0.287994	3.25811e-09	6.46279e-05	15.7243	16.0743	10.1412	11.1356	0.0298739	0.123339	15.4785	13.563	32.8372	32.4305	-0.178278	-0.0174443
ENSG00000230838.1	LINC01614	ENSG00000111615.13	KRR1	positive regulated by LINC01614	0.287973	3.26705e-09	6.48053e-05	1.907	2.02664	2.14248	2.33226	0.0581849	0.0845999	1.71017	1.58263	1.53845	1.40503	-0.0695407	-0.0778886
ENSG00000230838.1	LINC01614	ENSG00000181852.17	RNF41	positive regulated by LINC01614	0.287921	3.28925e-09	6.52455e-05	2.95951	3.14909	2.82718	3.55683	0.0674702	0.251749	3.22032	3.1482	4.27657	3.79026	-0.0248657	-0.139496
ENSG00000230838.1	LINC01614	ENSG00000173145.11	NOC3L	positive regulated by LINC01614	0.28723	3.59908e-09	7.13914e-05	6.1958	6.32943	5.28812	5.63463	0.0265458	0.0773883	5.36914	4.35684	3.36252	2.78991	-0.249716	-0.202997
ENSG00000230838.1	LINC01614	ENSG00000100353.17	EIF3D	positive regulated by LINC01614	0.28707	3.67465e-09	7.28903e-05	24.1436	24.8856	20.7001	21.4058	0.0419587	0.0461732	25.0011	22.0439	15.6128	15.2925	-0.174186	-0.0280882
ENSG00000230838.1	LINC01614	ENSG00000170606.14	HSPA4	positive regulated by LINC01614	0.286927	3.7436e-09	7.42581e-05	32.6014	33.2624	27.5152	29.0443	0.0281015	0.0753623	30.4044	27.3622	29.4843	25.952	-0.146997	-0.177674
ENSG00000230838.1	LINC01614	ENSG00000050130.17	JKAMP	positive regulated by LINC01614	0.286778	3.81698e-09	7.57137e-05	3.19331	3.27594	3.04905	3.07565	0.0281512	0.00944655	3.01491	2.93362	2.30343	2.14262	-0.029511	-0.0719938
ENSG00000230838.1	LINC01614	ENSG00000115946.7	PNO1	positive regulated by LINC01614	0.286622	3.89509e-09	7.7263e-05	8.64139	8.84739	10.3863	11.0546	0.030501	0.0822859	6.92281	5.44681	6.11841	5.33042	-0.297427	-0.169252
ENSG00000230838.1	LINC01614	ENSG00000010295.19	IFFO1	positive regulated by LINC01614	0.286432	3.99217e-09	7.91887e-05	0.0622157	0.0976532	2.22204	2.36634	0.0473456	0.063209	0.0819874	0.0786953	0.0338518	0.0310864	-0.00439628	-0.00386424
ENSG00000230838.1	LINC01614	ENSG00000177963.14	RIC8A	positive regulated by LINC01614	0.286214	4.10644e-09	8.14553e-05	11.3709	11.5004	6.22484	7.00474	0.0150283	0.147889	13.1674	11.6811	10.3706	10.2253	-0.159897	-0.0185433
ENSG00000230838.1	LINC01614	ENSG00000134684.10	YARS	positive regulated by LINC01614	0.286162	4.13438e-09	8.20095e-05	7.01078	7.0669	12.3864	15.2097	0.010072	0.276096	7.42465	6.48301	10.4952	9.40724	-0.170999	-0.143448
ENSG00000230838.1	LINC01614	ENSG00000176853.15	FAM91A1	positive regulated by LINC01614	0.285757	4.35659e-09	8.64174e-05	4.10739	4.17214	4.33092	5.04625	0.0181761	0.181654	3.84305	3.40658	8.82897	8.7696	-0.136257	-0.00874005
ENSG00000230838.1	LINC01614	ENSG00000137814.10	HAUS2	positive regulated by LINC01614	0.284103	5.39211e-09	0.000106958	5.64027	5.7462	4.76565	4.79037	0.0228345	0.00617259	5.06006	4.65455	2.08694	2.04142	-0.0999199	-0.0214292
ENSG00000230838.1	LINC01614	ENSG00000117395.12	EBNA1BP2	positive regulated by LINC01614	0.283786	5.61631e-09	0.000111405	21.9265	22.265	22.9484	27.1752	0.0211456	0.234494	21.1113	16.4069	23.865	17.7679	-0.345128	-0.405846
ENSG00000230838.1	LINC01614	ENSG00000083312.17	TNPO1	positive regulated by LINC01614	0.283732	5.65538e-09	0.00011218	17.8445	18.8334	14.8195	16.3059	0.0737898	0.12956	18.2001	15.7404	10.1552	9.41089	-0.197776	-0.0996168
ENSG00000230838.1	LINC01614	ENSG00000171848.14	RRM2	positive regulated by LINC01614	0.283222	6.03759e-09	0.000119762	9.1184	9.72266	8.27365	8.80925	0.0836817	0.0810057	10.6846	8.79099	5.56993	4.89018	-0.25508	-0.157566
ENSG00000230838.1	LINC01614	ENSG00000171204.12	TMEM126B	positive regulated by LINC01614	0.282764	6.40196e-09	0.000126989	9.75334	9.8842	7.81507	7.84186	0.0174499	0.00437803	8.22052	8.11866	5.5608	4.95403	-0.016027	-0.140004
ENSG00000230838.1	LINC01614	ENSG00000212719.10	C17orf51	positive regulated by LINC01614	0.282468	6.64878e-09	0.000131885	0.75645	0.836485	2.28386	2.74637	0.0642844	0.190099	0.868608	0.634343	1.66212	1.40324	-0.193253	-0.147592
ENSG00000230838.1	LINC01614	ENSG00000117222.13	RBBP5	positive regulated by LINC01614	0.28245	6.66338e-09	0.000132175	5.85	5.89649	4.25983	4.3083	0.00975936	0.0132346	5.91985	5.34593	3.95268	3.42702	-0.124909	-0.161875
ENSG00000230838.1	LINC01614	ENSG00000116954.7	RRAGC	positive regulated by LINC01614	0.282443	6.66959e-09	0.000132298	2.53545	2.66269	0.597631	0.696713	0.0510095	0.0868076	2.04285	2.0226	1.74983	1.57102	-0.0096319	-0.0970053
ENSG00000230838.1	LINC01614	ENSG00000025772.7	TOMM34	positive regulated by LINC01614	0.282302	6.79068e-09	0.0001347	30.6172	31.7518	31.1916	33.1079	0.0508627	0.0834222	24.4692	22.1548	35.4673	32.3171	-0.137446	-0.130339
ENSG00000230838.1	LINC01614	ENSG00000174371.16	EXO1	positive regulated by LINC01614	0.282082	6.98369e-09	0.000138528	4.46376	4.49296	7.36224	7.49422	0.00769065	0.0225918	4.57684	4.10676	5.10998	4.3439	-0.127038	-0.193274
ENSG00000230838.1	LINC01614	ENSG00000171150.7	SOCS5	positive regulated by LINC01614	0.281873	7.17257e-09	0.000142275	2.65729	2.67153	3.505	3.83916	0.00560951	0.10323	3.01516	2.33748	5.08108	4.55644	-0.2667	-0.130167
ENSG00000230838.1	LINC01614	ENSG00000166986.14	MARS	positive regulated by LINC01614	0.281819	7.2216e-09	0.000143248	10.6236	10.9075	12.3609	15.0327	0.0348204	0.263007	11.253	10.1719	19.0842	18.1509	-0.133256	-0.0686525
ENSG00000230838.1	LINC01614	ENSG00000163132.6	MSX1	positive regulated by LINC01614	0.281569	7.4557e-09	0.000147891	1.05987	1.12343	4.72074	4.73535	0.0438452	0.00367854	1.20262	0.717368	10.0251	8.33984	-0.359024	-0.239317
ENSG00000230838.1	LINC01614	ENSG00000140945.16	CDH13	positive regulated by LINC01614	0.280714	8.31003e-09	0.000164838	3.13446	3.2928	1.19641	1.67283	0.0542174	0.283221	3.22879	3.02304	1.9934	1.55334	-0.0719577	-0.229399
ENSG00000230838.1	LINC01614	ENSG00000196652.11	ZKSCAN5	positive regulated by LINC01614	0.280438	8.60679e-09	0.000170724	2.13338	2.17743	1.09199	1.11227	0.0201386	0.0139218	2.16887	2.1394	2.0908	2.02478	-0.0134809	-0.0311463
ENSG00000230838.1	LINC01614	ENSG00000113460.12	BRIX1	positive regulated by LINC01614	0.280417	8.62894e-09	0.000171164	9.14084	9.15564	12.4528	12.9553	0.00210418	0.0529072	7.02015	6.13218	8.06667	6.72985	-0.169286	-0.230132
ENSG00000230838.1	LINC01614	ENSG00000184517.11	ZFP1	positive regulated by LINC01614	0.28013	8.9486e-09	0.000177504	1.91379	1.98631	1.37254	1.50729	0.0354679	0.0797023	1.63275	1.48786	1.23582	0.970304	-0.0816656	-0.182383
ENSG00000230838.1	LINC01614	ENSG00000186660.14	ZFP91	positive regulated by LINC01614	0.279978	9.12218e-09	0.000180948	11.2171	11.6437	7.63153	8.16013	0.0495221	0.0857527	9.47576	9.30249	7.94427	7.48872	-0.0240617	-0.0754163
ENSG00000230838.1	LINC01614	ENSG00000104221.12	BRF2	positive regulated by LINC01614	0.279619	9.54579e-09	0.00018935	1.24185	1.39794	1.14242	1.34802	0.0971052	0.132205	1.49526	1.37402	1.27986	1.20501	-0.0718564	-0.0481581
ENSG00000230838.1	LINC01614	ENSG00000189046.10	ALKBH2	positive regulated by LINC01614	0.279572	9.60226e-09	0.00019047	1.25143	1.43524	5.48724	5.80592	0.113225	0.0691863	2.25268	1.88591	4.62761	3.8096	-0.172603	-0.226605
ENSG00000230838.1	LINC01614	ENSG00000099810.18	MTAP	positive regulated by LINC01614	0.278897	1.04553e-08	0.000207392	1.74107	1.8135	1.93505	2.14545	0.0376299	0.0998828	1.79243	1.56134	1.35894	1.07887	-0.124625	-0.182339
ENSG00000230838.1	LINC01614	ENSG00000148688.13	RPP30	positive regulated by LINC01614	0.278485	1.1011e-08	0.000218415	5.94822	6.08257	4.07785	4.37685	0.0276288	0.0825448	5.27898	5.18556	2.39106	2.35722	-0.0216264	-0.0144689
ENSG00000230838.1	LINC01614	ENSG00000100030.14	MAPK1	positive regulated by LINC01614	0.278374	1.11652e-08	0.000221472	5.22235	5.25945	3.09161	3.33443	0.00857687	0.0831731	5.60433	5.12984	5.89555	5.83206	-0.107563	-0.0133452
ENSG00000230838.1	LINC01614	ENSG00000095752.6	IL11	positive regulated by LINC01614	0.277616	1.22789e-08	0.000243565	1.46145	2.357	2.11721	3.44586	0.447662	0.51221	1.57108	0.941671	1.53132	1.05593	-0.405077	-0.3001
ENSG00000230838.1	LINC01614	ENSG00000063978.15	RNF4	positive regulated by LINC01614	0.277538	1.23986e-08	0.000245938	5.48201	5.58126	4.52772	4.76541	0.0219213	0.0607376	5.27409	4.97634	7.80382	7.34321	-0.0701443	-0.0775278
ENSG00000230838.1	LINC01614	ENSG00000120694.19	HSPH1	positive regulated by LINC01614	0.276919	1.33971e-08	0.000265745	12.8821	13.5709	11.4651	12.2031	0.0698662	0.0829885	13.0716	10.008	21.6822	18.1635	-0.35424	-0.243203
ENSG00000230838.1	LINC01614	ENSG00000110619.17	CARS	positive regulated by LINC01614	0.27653	1.40635e-08	0.000278964	3.37028	3.53798	2.91256	3.29454	0.0543236	0.134391	3.25971	2.91582	6.80967	6.33405	-0.121443	-0.0906507
ENSG00000230838.1	LINC01614	ENSG00000130935.9	NOL11	positive regulated by LINC01614	0.276172	1.4705e-08	0.000291689	9.939	10.1573	11.2331	11.7468	0.028513	0.0593382	8.36073	7.72999	4.92679	4.08388	-0.100641	-0.221319
ENSG00000230838.1	LINC01614	ENSG00000005194.14	CIAPIN1	positive regulated by LINC01614	0.27616	1.47264e-08	0.000292113	11.7837	12.414	11.9279	12.3902	0.0694352	0.0506957	10.958	10.1795	7.83586	7.27991	-0.0971281	-0.0937552
ENSG00000230838.1	LINC01614	ENSG00000106638.15	TBL2	positive regulated by LINC01614	0.275887	1.52362e-08	0.000302226	4.57346	4.68312	2.0614	2.07279	0.0281107	0.00535808	4.85941	4.42517	4.9186	4.52078	-0.111086	-0.100385
ENSG00000230838.1	LINC01614	ENSG00000164086.9	DUSP7	positive regulated by LINC01614	0.27565	1.56902e-08	0.000311232	3.1826	3.39737	4.57479	4.96268	0.0722388	0.0970433	2.7752	2.02986	5.40534	4.3958	-0.317303	-0.24744
ENSG00000230838.1	LINC01614	ENSG00000101557.14	USP14	positive regulated by LINC01614	0.275515	1.59563e-08	0.000316509	15.1392	15.1777	6.18933	6.86213	0.00343457	0.129062	11.1566	10.7877	6.2793	6.04136	-0.0444539	-0.0479456
ENSG00000230838.1	LINC01614	ENSG00000114988.11	LMAN2L	positive regulated by LINC01614	0.275315	1.63576e-08	0.000324469	7.90767	8.29643	4.26772	4.6716	0.0616286	0.106577	8.08945	7.63282	5.512	5.43694	-0.0743615	-0.0167251
ENSG00000230838.1	LINC01614	ENSG00000187801.14	ZFP69B	positive regulated by LINC01614	0.274697	1.76599e-08	0.000350301	0.829981	0.835149	0.736759	0.78938	0.00406837	0.0430624	0.827399	0.772226	0.853014	0.631277	-0.0442288	-0.183873
ENSG00000230838.1	LINC01614	ENSG00000157193.15	LRP8	positive regulated by LINC01614	0.274508	1.80784e-08	0.000358603	4.23417	4.3448	7.06694	8.09145	0.0301777	0.172489	5.03567	4.24433	2.8903	2.68933	-0.202755	-0.076522
ENSG00000230838.1	LINC01614	ENSG00000085721.12	RRN3	positive regulated by LINC01614	0.273931	1.94128e-08	0.000385073	8.35021	8.62468	8.69236	9.46566	0.0417397	0.110743	7.28758	6.60088	6.01795	5.07391	-0.124785	-0.208425
ENSG00000230838.1	LINC01614	ENSG00000164934.13	DCAF13	positive regulated by LINC01614	0.273579	2.02733e-08	0.000402142	2.59575	2.59596	4.84619	5.13378	8.54261e-05	0.06928	2.2949	1.99767	4.78137	4.21763	-0.136392	-0.148018
ENSG00000230838.1	LINC01614	ENSG00000076043.9	REXO2	positive regulated by LINC01614	0.27356	2.03221e-08	0.000403108	8.05887	8.46044	5.29551	5.61102	0.0625764	0.0705501	8.74042	6.95254	5.40969	4.22776	-0.292568	-0.294063
ENSG00000230838.1	LINC01614	ENSG00000067066.16	SP100	positive regulated by LINC01614	0.273533	2.03893e-08	0.000404441	1.92031	2.15995	0.757768	0.905901	0.113778	0.116728	2.16288	1.74534	1.088	1.01746	-0.204256	-0.0495849
ENSG00000230838.1	LINC01614	ENSG00000182993.3	C12orf60	positive regulated by LINC01614	0.273215	2.12034e-08	0.00042059	0.183333	0.246679	0.466072	0.473042	0.0752337	0.00684295	0.184516	0.183458	0.0256938	0.0110601	-0.0012903	-0.0207314
ENSG00000230838.1	LINC01614	ENSG00000035403.17	VCL	positive regulated by LINC01614	0.272945	2.192e-08	0.000434805	14.5766	15.3145	12.277	14.9887	0.0667696	0.268125	17.5336	15.7141	11.0728	11.0559	-0.149079	-0.00202959
ENSG00000230838.1	LINC01614	ENSG00000106305.9	AIMP2	positive regulated by LINC01614	0.272838	2.22088e-08	0.000440534	12.3595	12.5476	9.19482	9.79302	0.0201751	0.0822622	11.2644	11.2605	10.2589	8.67342	-0.000462321	-0.218965
ENSG00000230838.1	LINC01614	ENSG00000185651.14	UBE2L3	positive regulated by LINC01614	0.271912	2.48785e-08	0.000493489	14.5095	15.1518	10.2147	10.2717	0.0585414	0.0073111	16.2196	13.8485	11.0853	9.84551	-0.213733	-0.156157
ENSG00000230838.1	LINC01614	ENSG00000128335.13	APOL2	positive regulated by LINC01614	0.271561	2.59707e-08	0.000515154	5.76333	6.87704	2.60826	2.72166	0.21992	0.0446427	9.03777	8.00278	3.92638	3.80389	-0.156995	-0.0363237
ENSG00000230838.1	LINC01614	ENSG00000198042.10	MAK16	positive regulated by LINC01614	0.271498	2.61726e-08	0.000519159	2.35762	2.53599	2.32047	2.4143	0.0746783	0.0402026	1.83629	1.6798	2.48564	2.16947	-0.0818825	-0.137181
ENSG00000230838.1	LINC01614	ENSG00000197170.9	PSMD12	positive regulated by LINC01614	0.271467	2.62692e-08	0.000521076	11.2053	11.3933	11.7079	12.5058	0.0220569	0.0878533	10.6843	8.80922	5.44344	4.57011	-0.25236	-0.210125
ENSG00000230838.1	LINC01614	ENSG00000254093.8	PINX1	positive regulated by LINC01614	0.27105	2.76412e-08	0.000548291	1.52904	1.60081	2.31365	2.3841	0.0403718	0.0303498	1.43036	1.0229	0.991776	0.746803	-0.264747	-0.189338
ENSG00000230838.1	LINC01614	ENSG00000013275.7	PSMC4	positive regulated by LINC01614	0.270913	2.81083e-08	0.000557556	20.9881	21.1294	19.2139	20.4453	0.00923915	0.0853117	26.1831	21.5684	24.4114	22.4454	-0.268407	-0.116171
ENSG00000230838.1	LINC01614	ENSG00000172216.5	CEBPB	positive regulated by LINC01614	0.270757	2.86481e-08	0.000568264	8.91727	9.6314	20.9607	24.1772	0.100317	0.197192	9.1242	8.39816	53.5277	45.3505	-0.107357	-0.234403
ENSG00000230838.1	LINC01614	ENSG00000156697.12	UTP14A	positive regulated by LINC01614	0.270444	2.97602e-08	0.000590324	7.29613	7.52321	7.28703	8.19299	0.0389597	0.14968	6.24308	5.24534	6.19856	5.74083	-0.213822	-0.0947829
ENSG00000230838.1	LINC01614	ENSG00000134153.9	EMC7	positive regulated by LINC01614	0.270425	2.98286e-08	0.000591681	19.8898	20.4305	27.6069	27.949	0.0368726	0.0171486	19.441	16.9876	13.3352	13.1981	-0.184466	-0.0138609
ENSG00000230838.1	LINC01614	ENSG00000127314.17	RAP1B	positive regulated by LINC01614	0.270304	3.0271e-08	0.000600456	4.17485	4.2417	2.94262	3.01476	0.0185189	0.0261604	3.92732	3.85189	4.03774	3.85394	-0.0222544	-0.0536206
ENSG00000230838.1	LINC01614	ENSG00000275700.4	AATF	positive regulated by LINC01614	0.270131	3.09137e-08	0.000613205	8.23833	8.73212	9.91274	10.213	0.0751216	0.0391619	6.18504	5.83607	8.82399	7.27824	-0.071828	-0.246985
ENSG00000230838.1	LINC01614	ENSG00000171824.13	EXOSC10	positive regulated by LINC01614	0.269815	3.21222e-08	0.000637175	9.82377	9.87767	4.71175	4.97677	0.00716724	0.0654351	9.17516	9.04728	5.91211	5.65479	-0.0182458	-0.0547339
ENSG00000230838.1	LINC01614	ENSG00000108651.9	UTP6	positive regulated by LINC01614	0.269764	3.23223e-08	0.000641144	6.32804	6.40036	6.38963	7.20529	0.0141681	0.151052	5.05098	4.89861	3.22679	2.95117	-0.0367949	-0.097283
ENSG00000230838.1	LINC01614	ENSG00000165733.7	BMS1	positive regulated by LINC01614	0.269537	3.32239e-08	0.000659029	8.73122	8.9977	6.36068	6.9206	0.0389749	0.10577	7.14381	6.516	4.89947	4.29886	-0.11574	-0.154904
ENSG00000230838.1	LINC01614	ENSG00000087191.12	PSMC5	positive regulated by LINC01614	0.269445	3.35969e-08	0.000666427	16.9764	17.5982	16.6363	17.1966	0.0490623	0.0451173	20.179	17.1918	8.91334	7.60757	-0.219342	-0.203765
ENSG00000230838.1	LINC01614	ENSG00000103356.15	EARS2	positive regulated by LINC01614	0.269029	3.53308e-08	0.000700821	4.05259	4.09276	3.66687	3.8586	0.0114257	0.0580857	4.49105	3.68687	4.84813	4.63104	-0.228457	-0.0545736
ENSG00000230838.1	LINC01614	ENSG00000103591.12	AAGAB	positive regulated by LINC01614	0.269018	3.5378e-08	0.000701757	7.38716	7.70072	6.95701	7.3465	0.0529522	0.0689441	6.78102	6.77307	4.1688	3.9349	-0.00147402	-0.0668072
ENSG00000230838.1	LINC01614	ENSG00000072840.12	EVC	positive regulated by LINC01614	0.268541	3.7477e-08	0.000743393	3.17272	3.32972	0.767717	0.809954	0.0532837	0.0340656	3.7403	3.55012	0.035592	0.0268703	-0.0590745	-0.0122017
ENSG00000230838.1	LINC01614	ENSG00000100413.16	POLR3H	positive regulated by LINC01614	0.268326	3.84618e-08	0.000762927	4.70122	4.81343	6.30652	6.72291	0.0281179	0.0799616	5.18741	4.57726	4.29302	3.33131	-0.14978	-0.289289
ENSG00000230838.1	LINC01614	ENSG00000196449.3	YRDC	positive regulated by LINC01614	0.268154	3.92701e-08	0.000778961	5.39653	5.50419	8.90378	10.2588	0.0240795	0.185	4.6071	3.56639	11.2801	9.41135	-0.2962	-0.23817
ENSG00000230838.1	LINC01614	ENSG00000169180.11	XPO6	positive regulated by LINC01614	0.268023	3.98954e-08	0.000791364	13.9949	14.3215	15.4715	18.8951	0.0310855	0.272436	15.0022	13.3214	11.1811	9.83561	-0.160099	-0.168869
ENSG00000230838.1	LINC01614	ENSG00000161980.5	POLR3K	positive regulated by LINC01614	0.267881	4.05838e-08	0.000805019	7.19229	7.63211	20.4782	21.1938	0.0754458	0.047288	6.51737	5.8266	3.7607	3.1306	-0.13906	-0.20482
ENSG00000230838.1	LINC01614	ENSG00000109674.3	NEIL3	positive regulated by LINC01614	0.26775	4.12257e-08	0.000817753	3.49108	3.69713	5.62026	5.79765	0.0647168	0.0381493	3.22189	2.92564	4.53373	4.26016	-0.10496	-0.0731476
ENSG00000230838.1	LINC01614	ENSG00000135919.12	SERPINE2	positive regulated by LINC01614	0.267745	4.12522e-08	0.000818279	17.6678	20.854	74.5154	86.5232	0.227348	0.212894	12.219	9.47582	3.17621	2.17618	-0.335549	-0.3949
ENSG00000230838.1	LINC01614	ENSG00000103404.14	USP31	positive regulated by LINC01614	0.267742	4.12655e-08	0.000818542	0.856456	0.877329	0.651703	0.687154	0.0161308	0.0306375	0.753715	0.64008	1.02842	0.837852	-0.096648	-0.142336
ENSG00000230838.1	LINC01614	ENSG00000073008.14	PVR	positive regulated by LINC01614	0.267656	4.16968e-08	0.000827097	8.70106	9.41659	13.7785	16.8768	0.102669	0.274584	10.2475	7.77082	11.0419	8.00611	-0.358819	-0.419087
ENSG00000230838.1	LINC01614	ENSG00000169398.19	PTK2	positive regulated by LINC01614	0.267365	4.31783e-08	0.000856484	2.27871	2.3224	2.06977	2.31177	0.0190964	0.109473	2.50141	2.3645	7.10346	6.96044	-0.0575473	-0.0256891
ENSG00000230838.1	LINC01614	ENSG00000151576.10	QTRT2	positive regulated by LINC01614	0.267365	4.31829e-08	0.000856575	2.11955	2.2277	2.8871	3.33732	0.0491696	0.158107	1.81682	1.68129	1.80417	1.70574	-0.0711393	-0.0515545
ENSG00000230838.1	LINC01614	ENSG00000087494.15	PTHLH	positive regulated by LINC01614	0.267305	4.34947e-08	0.000862761	0.896543	1.32824	0.294704	0.359916	0.29587	0.0708944	0.655098	0.562933	27.947	16.5927	-0.0826604	-0.718433
ENSG00000230838.1	LINC01614	ENSG00000173846.12	PLK3	positive regulated by LINC01614	0.267104	4.45575e-08	0.000883842	1.83356	1.99442	2.1789	2.53088	0.0796619	0.151502	2.38958	2.34264	6.85432	6.23852	-0.0201204	-0.117792
ENSG00000230838.1	LINC01614	ENSG00000125630.15	POLR1B	positive regulated by LINC01614	0.266926	4.55173e-08	0.000902882	3.5532	3.64018	4.60572	5.08985	0.027299	0.119507	3.03618	2.5924	9.20219	7.29138	-0.16804	-0.299195
ENSG00000230838.1	LINC01614	ENSG00000107815.7	TWNK	positive regulated by LINC01614	0.266617	4.72348e-08	0.000936949	4.77399	4.89053	9.59539	10.2805	0.0288284	0.0903971	4.21931	3.66554	7.36948	5.30227	-0.161814	-0.409265
ENSG00000230838.1	LINC01614	ENSG00000133316.15	WDR74	positive regulated by LINC01614	0.266461	4.81271e-08	0.000954648	4.54409	4.75362	5.20572	5.90287	0.0535203	0.153599	4.48255	4.23055	7.00414	5.54359	-0.0678855	-0.290664
ENSG00000230838.1	LINC01614	ENSG00000023734.10	STRAP	positive regulated by LINC01614	0.266339	4.8834e-08	0.00096867	34.027	35.4719	67.8588	71.1701	0.0583195	0.0677593	33.9252	30.5605	25.381	23.7475	-0.14615	-0.0922169
ENSG00000230838.1	LINC01614	ENSG00000165650.11	PDZD8	positive regulated by LINC01614	0.266217	4.95482e-08	0.000982839	2.55823	2.5831	1.96828	2.08267	0.0100489	0.0545544	2.74091	2.46262	3.27588	3.21958	-0.111525	-0.0191206
ENSG00000230838.1	LINC01614	ENSG00000113643.8	RARS	positive regulated by LINC01614	0.265785	5.21751e-08	0.00103495	20.0046	20.0712	23.2378	24.1893	0.00456617	0.0555546	17.2949	15.6734	20.7629	18.1789	-0.133891	-0.182349
ENSG00000230838.1	LINC01614	ENSG00000135829.16	DHX9	positive regulated by LINC01614	0.265547	5.36762e-08	0.00106472	39.5878	40.4807	28.9479	29.7525	0.0313932	0.0382478	33.2164	31.7869	23.7043	22.27	-0.0615687	-0.0862884
ENSG00000230838.1	LINC01614	ENSG00000145740.18	SLC30A5	positive regulated by LINC01614	0.264927	5.77934e-08	0.00114639	4.92832	4.93848	4.99628	5.10746	0.00247117	0.0265052	5.21751	5.03286	5.11246	4.96357	-0.0434949	-0.0355764
ENSG00000230838.1	LINC01614	ENSG00000138623.9	SEMA7A	positive regulated by LINC01614	0.264918	5.78503e-08	0.00114752	1.10918	1.5642	1.14186	1.61059	0.281825	0.285512	1.69447	0.794116	0.361064	0.227562	-0.586728	-0.148939
ENSG00000230838.1	LINC01614	ENSG00000134058.11	CDK7	positive regulated by LINC01614	0.264904	5.79478e-08	0.00114945	12.5513	12.7989	8.36174	9.00547	0.0261202	0.09594	10.4255	9.24446	12.3812	10.1675	-0.157417	-0.260901
ENSG00000230838.1	LINC01614	ENSG00000065150.18	IPO5	positive regulated by LINC01614	0.264412	6.14357e-08	0.00121864	11.2958	11.4573	11.8959	12.2819	0.0188175	0.0425538	10.3585	8.94442	7.87783	6.91871	-0.191811	-0.164942
ENSG00000230838.1	LINC01614	ENSG00000105793.15	GTPBP10	positive regulated by LINC01614	0.263673	6.70634e-08	0.00133027	1.11849	1.16619	0.99107	1.11398	0.0321231	0.0864174	1.01714	0.971522	0.926374	0.895039	-0.0330038	-0.0236604
ENSG00000230838.1	LINC01614	ENSG00000106636.7	YKT6	positive regulated by LINC01614	0.263186	7.10319e-08	0.00140899	23.7161	24.29	16.2587	17.1446	0.0331186	0.0722183	29.3734	24.7889	36.0809	31.8811	-0.236054	-0.173419
ENSG00000230838.1	LINC01614	ENSG00000172301.10	COPRS	positive regulated by LINC01614	0.263177	7.11081e-08	0.0014105	23.0043	23.6615	20.5572	22.2364	0.0389689	0.108216	20.0557	19.1505	11.1312	10.956	-0.0633958	-0.0209841
ENSG00000230838.1	LINC01614	ENSG00000183527.11	PSMG1	positive regulated by LINC01614	0.263099	7.17627e-08	0.00142349	14.3021	14.3847	11.3166	12.5578	0.007771	0.13851	12.3503	11.435	9.15866	8.39662	-0.102462	-0.112496
ENSG00000230838.1	LINC01614	ENSG00000179295.17	PTPN11	positive regulated by LINC01614	0.263072	7.19923e-08	0.00142804	20.1194	20.5622	21.3132	23.1207	0.0299365	0.112375	16.7474	15.6331	15.1005	14.1061	-0.0935489	-0.0919686
ENSG00000230838.1	LINC01614	ENSG00000164970.14	FAM219A	positive regulated by LINC01614	0.263	7.26067e-08	0.00144023	6.80204	7.50858	2.2724	2.544	0.125068	0.115032	11.1979	8.15325	5.35565	5.3458	-0.414277	-0.00223861
ENSG00000230838.1	LINC01614	ENSG00000161813.21	LARP4	positive regulated by LINC01614	0.262876	7.36796e-08	0.00146151	7.35306	7.44566	7.76696	8.46949	0.0159044	0.111211	6.2541	5.75052	5.14705	4.48745	-0.103798	-0.163759
ENSG00000230838.1	LINC01614	ENSG00000204388.6	HSPA1B	positive regulated by LINC01614	0.262662	7.55611e-08	0.00149883	10.7218	11.2045	11.7952	12.4911	0.0582224	0.0764065	13.6274	11.5973	14.3651	11.6046	-0.215556	-0.285712
ENSG00000230838.1	LINC01614	ENSG00000057019.15	DCBLD2	positive regulated by LINC01614	0.262437	7.7592e-08	0.00153912	16.7109	17.4946	2.27948	2.68452	0.062469	0.168007	8.37265	8.09723	3.4752	2.69356	-0.0430297	-0.276941
ENSG00000230838.1	LINC01614	ENSG00000164168.7	TMEM184C	positive regulated by LINC01614	0.261826	8.33691e-08	0.00165371	2.26302	2.37392	3.80768	4.21178	0.0482193	0.116435	2.30958	2.29652	6.62236	6.58409	-0.00570419	-0.00726191
ENSG00000230838.1	LINC01614	ENSG00000140859.15	KIFC3	positive regulated by LINC01614	0.261726	8.43515e-08	0.0016732	5.54192	5.88223	9.08116	10.9037	0.0731619	0.239753	6.93503	5.50911	3.97416	2.54091	-0.285774	-0.490331
ENSG00000230838.1	LINC01614	ENSG00000109133.12	TMEM33	positive regulated by LINC01614	0.261496	8.66659e-08	0.00171911	3.23177	3.52337	5.7511	6.06907	0.0961368	0.0663976	2.87501	2.30234	6.52535	6.0727	-0.230713	-0.0894976
ENSG00000230838.1	LINC01614	ENSG00000165490.12	DDIAS	positive regulated by LINC01614	0.260635	9.58529e-08	0.00190134	2.17736	2.3271	2.07659	2.26783	0.0664348	0.0870032	2.21116	1.95379	3.21831	2.87987	-0.120527	-0.120656
ENSG00000230838.1	LINC01614	ENSG00000103257.8	SLC7A5	positive regulated by LINC01614	0.260592	9.63306e-08	0.00191081	47.7687	52.1408	180.798	228.612	0.123863	0.33686	58.9981	40.185	81.0562	77.2623	-0.542798	-0.0682951
ENSG00000230838.1	LINC01614	ENSG00000198825.12	INPP5F	positive regulated by LINC01614	0.260512	9.72382e-08	0.00192882	1.97886	2.03218	0.84595	1.08745	0.0255961	0.177379	2.03712	1.98968	0.899143	0.829375	-0.0227081	-0.0539972
ENSG00000230838.1	LINC01614	ENSG00000144118.13	RALB	positive regulated by LINC01614	0.260452	9.79259e-08	0.00194246	15.9944	16.4851	4.72234	5.72602	0.0410737	0.233149	16.9107	16.2838	12.4873	11.4059	-0.051409	-0.120574
ENSG00000230838.1	LINC01614	ENSG00000241878.11	PISD	positive regulated by LINC01614	0.260271	1.00009e-07	0.00198378	4.70522	4.92809	4.23588	4.60568	0.0552842	0.0984559	5.29145	4.49437	3.47622	3.43969	-0.195438	-0.0118205
ENSG00000230838.1	LINC01614	ENSG00000087502.17	ERGIC2	positive regulated by LINC01614	0.260159	1.01326e-07	0.0020099	4.64766	4.78978	6.06183	6.14083	0.0358549	0.0160488	4.49878	4.33226	21.9299	21.6007	-0.0443633	-0.0208613
ENSG00000230838.1	LINC01614	ENSG00000163584.17	RPL22L1	positive regulated by LINC01614	0.259837	1.05205e-07	0.00208685	4.93643	5.01728	10.7007	10.742	0.0195159	0.00509503	4.42284	3.39072	4.36668	2.82058	-0.304591	-0.490236
ENSG00000230838.1	LINC01614	ENSG00000005175.9	RPAP3	positive regulated by LINC01614	0.258953	1.16585e-07	0.00231257	6.29533	6.38535	5.42405	5.85207	0.0176943	0.0930557	5.32251	5.06918	5.23531	4.45611	-0.0589941	-0.192588
ENSG00000230838.1	LINC01614	ENSG00000206053.12	JPT2	positive regulated by LINC01614	0.258951	1.16622e-07	0.00231331	18.181	18.2089	12.8378	13.0785	0.00209045	0.0248829	20.0885	18.8782	6.14439	5.9958	-0.0852744	-0.0303225
ENSG00000230838.1	LINC01614	ENSG00000136271.10	DDX56	positive regulated by LINC01614	0.258941	1.16758e-07	0.00231601	13.8717	13.9672	15.6824	17.2904	0.0092402	0.132759	15.5367	13.9283	15.3631	12.8672	-0.147623	-0.238768
ENSG00000230838.1	LINC01614	ENSG00000110172.11	CHORDC1	positive regulated by LINC01614	0.258939	1.16773e-07	0.0023163	4.31409	4.52491	3.00027	3.23407	0.0561299	0.0819474	3.9356	3.17123	2.95985	2.3861	-0.242752	-0.225823
ENSG00000230838.1	LINC01614	ENSG00000144959.9	NCEH1	positive regulated by LINC01614	0.257881	1.32001e-07	0.00261838	6.15845	7.22394	2.88434	3.46579	0.200183	0.201245	6.42932	4.256	4.59336	4.46154	-0.499267	-0.0344073
ENSG00000230838.1	LINC01614	ENSG00000110876.9	SELPLG	positive regulated by LINC01614	0.257541	1.37283e-07	0.00272314	0.251955	0.261022	0.160364	0.219491	0.0104115	0.0717017	0.159109	0.121177	3.57033	2.64274	-0.0480033	-0.327273
ENSG00000230838.1	LINC01614	ENSG00000173653.7	RCE1	positive regulated by LINC01614	0.25722	1.4246e-07	0.00282583	4.85738	5.12119	3.67075	4.18213	0.0635574	0.149891	5.08445	5.0388	7.50133	7.24668	-0.010864	-0.0438755
ENSG00000230838.1	LINC01614	ENSG00000205426.10	KRT81	positive regulated by LINC01614	0.256849	1.48665e-07	0.00294892	2.14207	2.32529	236.033	299.007	0.0817661	0.33991	1.04399	0.727752	0.106525	0.0681263	-0.242491	-0.0509534
ENSG00000230838.1	LINC01614	ENSG00000171877.20	FRMD5	positive regulated by LINC01614	0.256738	1.50579e-07	0.00298688	0.898865	0.985076	0.144959	0.172409	0.0640567	0.0341801	0.780496	0.520094	0.315269	0.21966	-0.228118	-0.108879
ENSG00000230838.1	LINC01614	ENSG00000204267.13	TAP2	positive regulated by LINC01614	0.256624	1.52563e-07	0.00302625	2.41969	2.46367	2.75394	3.25388	0.0184341	0.180374	2.03067	1.58972	2.91255	2.8191	-0.226841	-0.034875
ENSG00000230838.1	LINC01614	ENSG00000142453.11	CARM1	positive regulated by LINC01614	0.256537	1.54089e-07	0.00305651	6.7661	6.89286	9.12989	9.48223	0.0233574	0.0493266	7.28392	6.79465	10.9821	9.9546	-0.0878292	-0.129345
ENSG00000230838.1	LINC01614	ENSG00000253910.2	PCDHGB2	positive regulated by LINC01614	0.256526	1.543e-07	0.0030607	0.0279496	0.0416172	0.0136523	0.0330736	0.0190557	0.0273803	0.0956892	0.0858569	0.336496	0.275562	-0.0130046	-0.0673221
ENSG00000230838.1	LINC01614	ENSG00000146535.13	GNA12	positive regulated by LINC01614	0.256139	1.61298e-07	0.00319951	10.5896	11.3882	3.04717	3.5551	0.096133	0.170569	11.0552	11.0041	7.77369	7.20837	-0.00612543	-0.0960866
ENSG00000230838.1	LINC01614	ENSG00000249992.1	TMEM158	positive regulated by LINC01614	0.25604	1.63134e-07	0.00323593	4.31142	5.53928	6.46408	7.47675	0.300033	0.183547	4.15314	1.86589	25.6635	17.1511	-0.84647	-0.554808
ENSG00000230838.1	LINC01614	ENSG00000110768.11	GTF2H1	positive regulated by LINC01614	0.255828	1.67152e-07	0.00331564	4.37418	4.58898	3.73974	4.3322	0.0565408	0.169924	3.79148	3.61911	4.2079	3.543	-0.0528558	-0.197058
ENSG00000230838.1	LINC01614	ENSG00000084463.7	WBP11	positive regulated by LINC01614	0.255677	1.70058e-07	0.00337327	13.1877	13.4939	16.3605	16.5104	0.0308087	0.0124026	11.5406	10.7668	7.59424	7.40622	-0.0918797	-0.0319122
ENSG00000230838.1	LINC01614	ENSG00000134905.16	CARS2	positive regulated by LINC01614	0.255593	1.71699e-07	0.00340582	2.10988	2.15777	2.13409	2.41178	0.0220502	0.122477	1.85321	1.68694	2.99445	2.59101	-0.086622	-0.153608
ENSG00000230838.1	LINC01614	ENSG00000213593.9	TMX2	positive regulated by LINC01614	0.255056	1.82573e-07	0.00362153	18.7661	19.3383	14.3823	15.235	0.0411653	0.0778317	16.7226	15.5869	20.2498	19.3266	-0.0955467	-0.0640749
ENSG00000230838.1	LINC01614	ENSG00000131467.10	PSME3	positive regulated by LINC01614	0.254998	1.83791e-07	0.00364567	18.4263	19.0891	20.7758	22.3471	0.0484033	0.100518	17.0604	14.4549	26.9621	23.161	-0.224772	-0.210792
ENSG00000230838.1	LINC01614	ENSG00000109519.12	GRPEL1	positive regulated by LINC01614	0.254947	1.84858e-07	0.00366684	7.75434	7.9427	7.19014	7.66329	0.0307123	0.081026	7.12982	5.75315	7.72591	6.8514	-0.267663	-0.152356
ENSG00000230838.1	LINC01614	ENSG00000144597.13	EAF1	positive regulated by LINC01614	0.254076	2.04141e-07	0.00404934	3.15821	3.39006	3.47527	3.62157	0.0782769	0.0464072	2.70156	2.56778	3.06923	3.04719	-0.053107	-0.00783395
ENSG00000230838.1	LINC01614	ENSG00000110092.3	CCND1	positive regulated by LINC01614	0.253339	2.21959e-07	0.00440279	14.8825	17.5659	23.6764	27.9669	0.225216	0.231276	15.6879	8.96369	40.1775	30.8165	-0.74405	-0.372083
ENSG00000230838.1	LINC01614	ENSG00000154978.12	VOPP1	positive regulated by LINC01614	0.253335	2.22062e-07	0.00440483	8.43812	8.84024	5.1638	5.66478	0.0601949	0.112736	11.008	10.3959	8.96052	8.6295	-0.0754799	-0.048759
ENSG00000230838.1	LINC01614	ENSG00000147679.11	UTP23	positive regulated by LINC01614	0.252889	2.33541e-07	0.00463252	1.27803	1.34683	2.22964	2.44849	0.0429307	0.0945926	1.06911	0.96152	2.80398	2.60614	-0.0770412	-0.0770546
ENSG00000230838.1	LINC01614	ENSG00000135905.18	DOCK10	positive regulated by LINC01614	0.252393	2.47017e-07	0.00489983	1.42748	1.45361	0.435424	0.542517	0.0154475	0.10381	2.00292	1.44493	0.337812	0.298745	-0.296576	-0.0427577
ENSG00000230838.1	LINC01614	ENSG00000186141.8	POLR3C	positive regulated by LINC01614	0.25226	2.50737e-07	0.00497361	6.18019	6.47505	6.0875	6.64384	0.058061	0.109021	5.52676	5.07163	4.16907	4.0175	-0.104283	-0.0429365
ENSG00000230838.1	LINC01614	ENSG00000018699.11	TTC27	positive regulated by LINC01614	0.251781	2.64669e-07	0.00524998	3.96079	4.02803	4.03291	4.47156	0.0194232	0.120561	3.77196	3.28431	3.275	3.04061	-0.15552	-0.0813528
ENSG00000230838.1	LINC01614	ENSG00000135632.11	SMYD5	positive regulated by LINC01614	0.251468	2.7413e-07	0.00543764	6.55755	6.59775	6.52452	7.29349	0.00765316	0.140379	5.99631	5.36475	5.93473	5.35652	-0.13649	-0.125601
ENSG00000230838.1	LINC01614	ENSG00000109917.10	ZPR1	positive regulated by LINC01614	0.251369	2.77208e-07	0.0054987	4.28296	4.40464	3.55912	4.12915	0.0328504	0.169964	3.91823	3.56773	5.61717	5.29255	-0.106662	-0.0725691
ENSG00000230838.1	LINC01614	ENSG00000133773.11	CCDC59	positive regulated by LINC01614	0.25078	2.96156e-07	0.00587456	3.6156	3.96106	6.40556	6.42653	0.104129	0.00407871	2.71083	2.53254	3.09791	2.48715	-0.0710363	-0.232839
ENSG00000230838.1	LINC01614	ENSG00000135392.15	DNAJC14	positive regulated by LINC01614	0.250724	2.98012e-07	0.00591136	2.69492	2.77009	3.49623	3.69354	0.0290558	0.0619587	2.65177	2.50352	4.4745	4.29689	-0.0597909	-0.0475838
ENSG00000230838.1	LINC01614	ENSG00000261934.2	PCDHGA9	positive regulated by LINC01614	0.250673	2.99717e-07	0.00594519	0.0681635	0.0819133	0.0215439	0.0253981	0.0184524	0.00543295	0.112804	0.0882713	0.0803574	0.0681164	-0.0321611	-0.0164398
ENSG00000230838.1	LINC01614	ENSG00000174442.11	ZWILCH	positive regulated by LINC01614	0.250338	3.1119e-07	0.00617276	5.42898	5.47161	6.44305	6.51899	0.00953407	0.0146446	5.17403	4.8131	4.81282	4.45092	-0.0869039	-0.0927389
ENSG00000230838.1	LINC01614	ENSG00000111641.11	NOP2	positive regulated by LINC01614	0.250321	3.11782e-07	0.00618452	13.0533	13.7622	21.6939	25.4292	0.0710001	0.219828	11.0042	9.60117	7.06061	5.80609	-0.179312	-0.244062
ENSG00000230838.1	LINC01614	ENSG00000146733.13	PSPH	positive regulated by LINC01614	0.25027	3.13576e-07	0.00622009	7.45948	7.69171	7.97765	9.51663	0.0390706	0.228262	9.08359	8.35464	6.66744	6.07193	-0.108255	-0.116642
ENSG00000230838.1	LINC01614	ENSG00000127124.14	HIVEP3	positive regulated by LINC01614	0.250002	3.23088e-07	0.00640877	0.498876	0.591872	0.268867	0.362172	0.086843	0.102368	0.454229	0.371633	0.430135	0.298617	-0.0843601	-0.139175
ENSG00000230838.1	LINC01614	ENSG00000171552.12	BCL2L1	positive regulated by LINC01614	0.249887	3.27281e-07	0.00649195	8.92327	9.28282	3.91802	4.73145	0.0513475	0.220823	10.0492	8.93987	17.2995	16.838	-0.152641	-0.0368531
ENSG00000230838.1	LINC01614	ENSG00000142910.15	TINAGL1	positive regulated by LINC01614	0.249773	3.31478e-07	0.00657519	3.03059	3.30124	1.98315	2.82508	0.0937617	0.358651	2.8422	2.54382	12.6459	10.5894	-0.116629	-0.235666
ENSG00000230838.1	LINC01614	ENSG00000163171.7	CDC42EP3	positive regulated by LINC01614	0.249763	3.3185e-07	0.00658258	2.0641	2.32918	1.08063	1.3285	0.119705	0.162384	2.61597	1.71443	1.67096	1.58152	-0.413731	-0.04914
ENSG00000230838.1	LINC01614	ENSG00000041802.10	LSG1	positive regulated by LINC01614	0.249763	3.3186e-07	0.00658278	12.7873	12.9596	8.55206	9.05474	0.0179174	0.0739926	10.2993	9.96333	8.78787	7.97718	-0.0435519	-0.124733
ENSG00000230838.1	LINC01614	ENSG00000143256.4	PFDN2	positive regulated by LINC01614	0.249505	3.41515e-07	0.00677428	66.5615	68.237	58.5131	65.2073	0.035343	0.153784	63.787	56.9523	40.0797	33.3579	-0.16084	-0.257785
ENSG00000230838.1	LINC01614	ENSG00000114491.13	UMPS	positive regulated by LINC01614	0.249328	3.48331e-07	0.00690949	3.47092	3.52794	5.00951	5.43907	0.0182829	0.0996063	3.49618	3.09097	3.76219	3.57726	-0.136257	-0.057141
ENSG00000230838.1	LINC01614	ENSG00000163811.11	WDR43	positive regulated by LINC01614	0.249291	3.49757e-07	0.00693777	9.79517	10.6781	12.3414	13.551	0.113422	0.12521	9.7139	7.24908	9.2425	7.71018	-0.377178	-0.233793
ENSG00000230838.1	LINC01614	ENSG00000117245.12	KIF17	positive regulated by LINC01614	0.249243	3.51631e-07	0.00697495	0.236424	0.252198	0.0291309	0.0539667	0.0182895	0.0344028	0.310708	0.285704	0.36995	0.346009	-0.0277876	-0.0254344
ENSG00000230838.1	LINC01614	ENSG00000020256.19	ZFP64	positive regulated by LINC01614	0.249109	3.56943e-07	0.00708032	2.08188	2.08883	1.92083	2.38948	0.0032504	0.214683	2.98734	2.54693	5.2876	4.38192	-0.168855	-0.224387
ENSG00000230838.1	LINC01614	ENSG00000147010.17	SH3KBP1	positive regulated by LINC01614	0.24902	3.60485e-07	0.00715059	8.34144	9.48548	3.91193	4.8349	0.166676	0.248418	8.31569	6.45988	4.06977	3.00644	-0.320511	-0.339601
ENSG00000230838.1	LINC01614	ENSG00000178105.9	DDX10	positive regulated by LINC01614	0.249001	3.61247e-07	0.00716569	2.74114	2.85241	2.55365	2.62959	0.0422855	0.0305047	2.16911	1.92534	2.02154	1.70015	-0.115474	-0.162247
ENSG00000230838.1	LINC01614	ENSG00000108671.9	PSMD11	positive regulated by LINC01614	0.248723	3.72609e-07	0.00739107	18.1716	18.7711	13.8586	14.3128	0.0444238	0.0434379	19.3642	15.6564	6.41057	5.68205	-0.289961	-0.149295
ENSG00000230838.1	LINC01614	ENSG00000184254.16	ALDH1A3	positive regulated by LINC01614	0.248652	3.75546e-07	0.00744933	0.0230928	0.0247575	0.00161142	0.00803719	0.00234551	0.00922595	0.0670302	0.0320908	19.0785	18.2405	-0.0480311	-0.061504
ENSG00000230838.1	LINC01614	ENSG00000099917.17	MED15	positive regulated by LINC01614	0.248405	3.85996e-07	0.00765661	4.01428	4.27862	1.83798	2.14558	0.0741182	0.148459	4.99179	4.44402	3.65501	3.32189	-0.138315	-0.107124
ENSG00000230838.1	LINC01614	ENSG00000039523.19	RIPOR1	positive regulated by LINC01614	0.248293	3.90805e-07	0.00775202	7.55413	8.00143	4.75905	5.62699	0.0735332	0.202524	7.05741	6.52676	4.27378	3.76924	-0.0982872	-0.145078
ENSG00000230838.1	LINC01614	ENSG00000135336.14	ORC3	positive regulated by LINC01614	0.248053	4.01362e-07	0.00796141	5.06883	5.26606	4.15763	4.26809	0.0461394	0.0305718	4.8325	4.76475	3.89917	3.8501	-0.0168555	-0.0145237
ENSG00000230838.1	LINC01614	ENSG00000183431.11	SF3A3	positive regulated by LINC01614	0.247655	4.19408e-07	0.00831937	19.5539	20.0265	22.097	22.6061	0.0327963	0.0314595	17.1871	16.1473	11.1682	10.6911	-0.0849352	-0.0576998
ENSG00000230838.1	LINC01614	ENSG00000110660.14	SLC35F2	positive regulated by LINC01614	0.247491	4.27094e-07	0.00847183	8.93939	9.36991	9.00832	9.44537	0.0611741	0.0616639	7.09139	5.65994	7.89228	6.35036	-0.280877	-0.274739
ENSG00000230838.1	LINC01614	ENSG00000185634.11	SHC4	positive regulated by LINC01614	0.24749	4.27165e-07	0.00847324	0.0329767	0.0680889	0.191759	0.21271	0.048224	0.0251416	0.0621768	0.0514536	0.0338918	0.0283443	-0.0146388	-0.00776193
ENSG00000230838.1	LINC01614	ENSG00000124226.10	RNF114	positive regulated by LINC01614	0.24745	4.29022e-07	0.00851009	10.0162	10.5231	11.2624	12.0291	0.0649024	0.0875	10.4914	10.0563	14.3577	13.7415	-0.0556856	-0.0590817
ENSG00000230838.1	LINC01614	ENSG00000139726.10	DENR	positive regulated by LINC01614	0.247394	4.31689e-07	0.00856299	17.588	18.3643	16.3289	17.2771	0.0590258	0.0768582	15.8212	14.6505	16.801	14.6121	-0.104065	-0.18929
ENSG00000230838.1	LINC01614	ENSG00000111845.4	PAK1IP1	positive regulated by LINC01614	0.247293	4.36542e-07	0.00865926	11.2134	11.6217	14.8714	15.546	0.0474344	0.0600541	8.82371	6.92168	11.0136	9.15979	-0.310461	-0.241802
ENSG00000230838.1	LINC01614	ENSG00000141580.15	WDR45B	positive regulated by LINC01614	0.246714	4.65348e-07	0.00923063	16.4478	16.9581	13.2242	14.8209	0.0415953	0.15348	16.3119	15.1517	9.50051	9.05577	-0.100078	-0.062436
ENSG00000230838.1	LINC01614	ENSG00000175376.8	EIF1AD	positive regulated by LINC01614	0.246449	4.79139e-07	0.0095042	5.42576	5.71019	3.89712	4.02415	0.0624857	0.0369453	4.45482	4.27812	3.89402	3.78286	-0.0475064	-0.033147
ENSG00000230838.1	LINC01614	ENSG00000164134.12	NAA15	positive regulated by LINC01614	0.246318	4.861e-07	0.00964228	5.70446	5.94273	7.60406	7.87284	0.0503817	0.0443786	4.13591	3.66084	6.85115	6.14216	-0.140032	-0.136545
ENSG00000230838.1	LINC01614	ENSG00000198792.12	TMEM184B	positive regulated by LINC01614	0.246157	4.94753e-07	0.00981393	6.98195	7.41974	2.46058	3.0796	0.0770339	0.237414	8.7883	7.81835	6.65467	6.32806	-0.15055	-0.0629091
ENSG00000230838.1	LINC01614	ENSG00000113013.12	HSPA9	positive regulated by LINC01614	0.246051	5.00565e-07	0.00992921	63.153	63.6432	100.413	108.471	0.0109836	0.110302	61.4188	51.5616	49.6441	47.9338	-0.247972	-0.0495635
ENSG00000230838.1	LINC01614	ENSG00000145391.13	SETD7	positive regulated by LINC01614	0.245731	5.18452e-07	0.010284	2.0867	2.1707	6.94775	7.92935	0.0387369	0.168009	1.86633	1.64559	4.57892	4.06506	-0.115613	-0.139407
ENSG00000230838.1	LINC01614	ENSG00000247077.6	PGAM5	positive regulated by LINC01614	0.245713	5.19455e-07	0.0103039	14.1223	14.2004	9.77179	10.1984	0.00743898	0.056038	12.6089	11.4435	12.5606	10.2163	-0.129157	-0.273823
ENSG00000230838.1	LINC01614	ENSG00000118200.14	CAMSAP2	positive regulated by LINC01614	0.24569	5.20785e-07	0.0103303	7.29396	7.41931	5.00276	5.73724	0.0216397	0.166532	6.38064	6.21509	6.5477	5.9429	-0.0327269	-0.120499
ENSG00000230838.1	LINC01614	ENSG00000130706.12	ADRM1	positive regulated by LINC01614	0.245554	5.28621e-07	0.0104857	37.5811	38.8865	25.476	27.1283	0.0480083	0.0873422	44.7811	38.6085	47.6142	41.1105	-0.20894	-0.207199
ENSG00000230838.1	LINC01614	ENSG00000145414.8	NAF1	positive regulated by LINC01614	0.244881	5.69023e-07	0.0112871	1.54852	1.61651	2.86693	2.98143	0.0379835	0.0420964	1.41338	1.33621	2.02702	1.82709	-0.0468851	-0.0985825
ENSG00000230838.1	LINC01614	ENSG00000101146.12	RAE1	positive regulated by LINC01614	0.244708	5.79861e-07	0.0115021	5.20191	5.52401	5.34237	5.64611	0.0730478	0.0674886	5.5575	4.99847	7.12279	6.22591	-0.128551	-0.168796
ENSG00000230838.1	LINC01614	ENSG00000101255.10	TRIB3	positive regulated by LINC01614	0.244581	5.87976e-07	0.0116631	4.37227	5.00054	11.1456	15.7977	0.159561	0.467828	4.49801	4.01707	7.07522	5.57255	-0.132065	-0.297047
ENSG00000230838.1	LINC01614	ENSG00000167862.9	MRPL58	positive regulated by LINC01614	0.244574	5.88451e-07	0.0116725	14.814	15.1613	14.3714	15.0309	0.0313398	0.0606111	11.9977	11.7813	7.14451	5.79346	-0.0242172	-0.261681
ENSG00000230838.1	LINC01614	ENSG00000167523.13	SPATA33	positive regulated by LINC01614	0.244302	6.0614e-07	0.0120234	1.67186	1.74087	1.37752	1.40964	0.0367859	0.019362	2.05108	2.03765	0.682877	0.638624	-0.00636324	-0.0384448
ENSG00000230838.1	LINC01614	ENSG00000183580.9	FBXL7	positive regulated by LINC01614	0.244023	6.24847e-07	0.0123945	0.00392288	0.00654215	0	0.00191144	0.00375914	0.00275499	0.00204377	0	2.00983	1.866	-0.00294553	-0.0706411
ENSG00000230838.1	LINC01614	ENSG00000164951.15	PDP1	positive regulated by LINC01614	0.243942	6.30388e-07	0.0125044	6.32627	6.522	2.24767	2.45408	0.038038	0.0888963	3.68809	3.67648	9.5004	7.80314	-0.00357606	-0.254354
ENSG00000230838.1	LINC01614	ENSG00000143106.12	PSMA5	positive regulated by LINC01614	0.243706	6.46795e-07	0.0128298	12.3402	12.8279	11.2526	11.9105	0.051806	0.0754534	12.4301	11.2834	7.96959	7.61347	-0.128757	-0.0584486
ENSG00000230838.1	LINC01614	ENSG00000143368.9	SF3B4	positive regulated by LINC01614	0.243553	6.57663e-07	0.0130454	28.5964	29.9769	19.8907	20.7838	0.0657678	0.0603999	25.2143	23.8271	26.7008	22.8925	-0.0784388	-0.213369
ENSG00000230838.1	LINC01614	ENSG00000169446.5	MMGT1	positive regulated by LINC01614	0.243436	6.66041e-07	0.0132116	7.12407	7.33786	5.43932	5.689	0.0374735	0.0548814	6.37745	5.79506	5.4344	5.23023	-0.118635	-0.0465189
ENSG00000230838.1	LINC01614	ENSG00000084090.13	STARD7	positive regulated by LINC01614	0.243197	6.83562e-07	0.0135591	22.8056	23.1189	18.5916	18.6635	0.0188622	0.00527868	19.7825	18.5855	13.8152	12.8251	-0.0855813	-0.0997959
ENSG00000230838.1	LINC01614	ENSG00000003393.14	ALS2	positive regulated by LINC01614	0.243004	6.98027e-07	0.0138461	2.07856	2.20797	0.841075	0.938177	0.0594058	0.0741523	2.63393	2.42407	1.83658	1.80294	-0.0858197	-0.0172155
ENSG00000230838.1	LINC01614	ENSG00000213341.10	CHUK	positive regulated by LINC01614	0.24274	7.18263e-07	0.0142475	4.02519	4.05425	3.65841	3.91187	0.00831792	0.0764337	3.65144	3.21819	1.79798	1.78452	-0.141055	-0.00695272
ENSG00000230838.1	LINC01614	ENSG00000163191.5	S100A11	positive regulated by LINC01614	0.242392	7.45872e-07	0.0147951	166.587	169.636	218.644	232.526	0.026012	0.0884179	125.173	121.861	176.102	125.172	-0.0383812	-0.489191
ENSG00000230838.1	LINC01614	ENSG00000087253.12	LPCAT2	positive regulated by LINC01614	0.242173	7.63675e-07	0.0151483	2.50979	2.65093	1.41536	1.59645	0.0568756	0.104306	1.61096	1.60537	1.34431	1.16458	-0.00309271	-0.115075
ENSG00000230838.1	LINC01614	ENSG00000100036.12	SLC35E4	positive regulated by LINC01614	0.242107	7.69202e-07	0.0152579	0.857237	0.960247	0.911443	1.14739	0.0778776	0.167925	1.10128	0.789637	1.03317	0.893736	-0.2316	-0.102497
ENSG00000230838.1	LINC01614	ENSG00000108592.16	FTSJ3	positive regulated by LINC01614	0.241992	7.78782e-07	0.0154479	12.292	13.3204	15.0099	15.3556	0.107513	0.0308185	11.131	9.93776	10.4891	8.75316	-0.149384	-0.236323
ENSG00000230838.1	LINC01614	ENSG00000109066.13	TMEM104	positive regulated by LINC01614	0.241981	7.79711e-07	0.0154663	2.89657	3.14816	1.99349	2.21759	0.0902675	0.104152	3.67115	3.61351	4.218	3.77943	-0.0179136	-0.12666
ENSG00000230838.1	LINC01614	ENSG00000130741.10	EIF2S3	positive regulated by LINC01614	0.24177	7.9769e-07	0.015823	46.9927	47.1898	62.8815	67.857	0.00591412	0.108206	40.7019	39.1611	30.0654	29.7997	-0.0543173	-0.0123909
ENSG00000230838.1	LINC01614	ENSG00000124535.15	WRNIP1	positive regulated by LINC01614	0.24172	8.01989e-07	0.0159083	8.29298	8.38121	12.2111	12.9564	0.0136324	0.0791685	9.18865	8.8059	7.48833	7.22251	-0.0552421	-0.0459032
ENSG00000230838.1	LINC01614	ENSG00000132953.16	XPO4	positive regulated by LINC01614	0.241264	8.42386e-07	0.0167096	2.97413	3.00998	2.57064	2.73484	0.012956	0.0648617	2.29399	2.01755	2.29623	2.19411	-0.12646	-0.0454003
ENSG00000230838.1	LINC01614	ENSG00000072786.12	STK10	positive regulated by LINC01614	0.240982	8.68263e-07	0.0172229	6.57014	6.71263	2.30095	2.84279	0.0269014	0.219271	5.84547	5.6091	3.71559	3.67161	-0.0506944	-0.0135161
ENSG00000230838.1	LINC01614	ENSG00000122692.8	SMU1	positive regulated by LINC01614	0.240978	8.68695e-07	0.0172314	4.8286	4.84003	4.8164	4.92306	0.00282797	0.0262161	4.08965	4.06818	6.54261	6.2879	-0.00609959	-0.0495599
ENSG00000230838.1	LINC01614	ENSG00000001167.14	NFYA	positive regulated by LINC01614	0.240588	9.0578e-07	0.0179671	6.65534	6.70151	5.43519	5.71149	0.00867413	0.0606494	6.21103	5.44871	5.53057	4.38998	-0.161195	-0.276929
ENSG00000230838.1	LINC01614	ENSG00000148516.21	ZEB1	positive regulated by LINC01614	0.240569	9.07685e-07	0.0180048	0.509613	0.586469	1.05592	1.21527	0.0716413	0.107704	0.399113	0.293029	1.40384	1.3311	-0.113758	-0.0443312
ENSG00000230838.1	LINC01614	ENSG00000142002.16	DPP9	positive regulated by LINC01614	0.239921	9.72865e-07	0.0192978	5.54277	5.58604	7.27751	8.63053	0.00950959	0.218419	5.86957	5.08055	6.30904	6.04785	-0.176019	-0.0524972
ENSG00000230838.1	LINC01614	ENSG00000163297.16	ANTXR2	positive regulated by LINC01614	0.239838	9.81554e-07	0.0194701	0.52797	0.625358	1.01177	1.21056	0.0891408	0.135948	0.297695	0.27179	3.36485	2.53645	-0.0290909	-0.303632
ENSG00000230838.1	LINC01614	ENSG00000135899.17	SP110	positive regulated by LINC01614	0.239789	9.86696e-07	0.0195721	1.44789	1.58084	0.294004	0.329769	0.076304	0.0393336	1.52022	1.31215	0.808176	0.715648	-0.124315	-0.0757812
ENSG00000230838.1	LINC01614	ENSG00000175470.18	PPP2R2D	positive regulated by LINC01614	0.23937	1.03185e-06	0.0204679	2.75707	2.81792	3.90104	4.36991	0.0231811	0.13181	3.45989	3.05186	1.75995	1.6644	-0.138424	-0.0508318
ENSG00000230838.1	LINC01614	ENSG00000168228.14	ZCCHC4	positive regulated by LINC01614	0.239301	1.03949e-06	0.0206193	1.16198	1.31894	1.35711	1.45076	0.101116	0.0562091	1.12733	0.990394	1.36324	1.11887	-0.0959872	-0.157468
ENSG00000230838.1	LINC01614	ENSG00000182552.14	RWDD4	positive regulated by LINC01614	0.239293	1.04041e-06	0.0206375	3.39883	3.48042	1.8562	1.96525	0.0265142	0.0540591	3.20914	3.09392	4.57882	4.00933	-0.0400424	-0.155341
ENSG00000230838.1	LINC01614	ENSG00000134375.10	TIMM17A	positive regulated by LINC01614	0.239275	1.0424e-06	0.0206771	15.8572	16.5558	16.1875	16.5279	0.058578	0.0282897	15.7208	13.4452	10.4563	9.00104	-0.211051	-0.195996
ENSG00000230838.1	LINC01614	ENSG00000132661.3	NXT1	positive regulated by LINC01614	0.239148	1.05657e-06	0.0209581	9.4191	9.81936	6.34429	6.4856	0.0543837	0.0274959	11.2279	10.8687	9.63693	8.41658	-0.0430128	-0.175807
ENSG00000230838.1	LINC01614	ENSG00000139505.11	MTMR6	positive regulated by LINC01614	0.23877	1.10003e-06	0.0218203	2.67552	2.79833	1.56601	1.86237	0.0474159	0.157684	2.29858	2.1323	3.29499	3.07518	-0.0746256	-0.0757907
ENSG00000230838.1	LINC01614	ENSG00000171867.16	PRNP	positive regulated by LINC01614	0.238646	1.11461e-06	0.0221094	37.7628	44.2195	14.8472	18.5497	0.222273	0.302926	32.1067	26.5144	27.3817	23.7919	-0.266936	-0.195091
ENSG00000230838.1	LINC01614	ENSG00000135631.16	RAB11FIP5	positive regulated by LINC01614	0.238502	1.13183e-06	0.0224511	2.91372	3.1011	2.26795	2.84733	0.0674713	0.235471	3.61511	2.63128	5.44847	5.28218	-0.345888	-0.0376909
ENSG00000230838.1	LINC01614	ENSG00000135763.9	URB2	positive regulated by LINC01614	0.238422	1.14148e-06	0.0226424	4.18054	4.30878	4.13675	4.68004	0.0352793	0.145046	3.96422	3.49275	2.83556	2.4729	-0.143967	-0.143298
ENSG00000230838.1	LINC01614	ENSG00000120910.14	PPP3CC	positive regulated by LINC01614	0.238137	1.17652e-06	0.0233374	1.58954	1.63214	1.39564	1.46261	0.023541	0.0397739	1.52965	1.39221	1.18136	1.01124	-0.0805917	-0.117145
ENSG00000230838.1	LINC01614	ENSG00000164949.7	GEM	positive regulated by LINC01614	0.238071	1.18485e-06	0.0235026	3.96222	4.79092	0.842999	1.2789	0.222807	0.30628	2.67493	1.77453	1.15662	1.13763	-0.405476	-0.0127561
ENSG00000230838.1	LINC01614	ENSG00000117597.17	DIEXF	positive regulated by LINC01614	0.237654	1.23839e-06	0.0245647	2.34626	2.41396	2.52069	2.70135	0.0288967	0.0721947	1.96	1.65738	1.4042	1.20126	-0.155593	-0.127226
ENSG00000230838.1	LINC01614	ENSG00000135316.17	SYNCRIP	positive regulated by LINC01614	0.23762	1.24281e-06	0.0246524	12.438	12.6819	19.3299	19.7911	0.0259519	0.0323585	10.0595	9.01813	15.8839	14.7217	-0.142675	-0.102892
ENSG00000230838.1	LINC01614	ENSG00000174243.9	DDX23	positive regulated by LINC01614	0.237325	1.28223e-06	0.0254343	13.3896	13.5924	18.4477	19.4757	0.0201882	0.0743116	12.4541	12.2639	12.8096	11.3942	-0.0205485	-0.156006
ENSG00000230838.1	LINC01614	ENSG00000010017.12	RANBP9	positive regulated by LINC01614	0.237172	1.30315e-06	0.0258493	7.90511	7.96262	5.20772	5.67443	0.00928723	0.104582	7.78936	7.47984	7.90523	7.64133	-0.0517209	-0.0433998
ENSG00000230838.1	LINC01614	ENSG00000081853.14	PCDHGA2	positive regulated by LINC01614	0.23713	1.30903e-06	0.0259658	0.028319	0.029517	0	0.0110388	0.00167987	0.0158384	0.101801	0.0811921	0.14989	0.0932112	-0.0272414	-0.0729239
ENSG00000230838.1	LINC01614	ENSG00000120800.4	UTP20	positive regulated by LINC01614	0.236801	1.35522e-06	0.0268821	4.85445	5.17961	7.09551	7.8268	0.0779826	0.124768	3.92405	3.37086	2.79573	2.55546	-0.171928	-0.0943406
ENSG00000230838.1	LINC01614	ENSG00000120942.13	UBIAD1	positive regulated by LINC01614	0.236711	1.3682e-06	0.0271396	2.90946	3.13526	3.39686	3.61851	0.0810088	0.0709542	2.85199	2.30389	2.43182	2.18807	-0.221438	-0.10629
ENSG00000230838.1	LINC01614	ENSG00000071127.16	WDR1	positive regulated by LINC01614	0.236667	1.37461e-06	0.0272668	18.2632	18.5363	17.3223	21.9512	0.0203103	0.324968	22.8537	19.1614	28.8514	27.5137	-0.242618	-0.0661401
ENSG00000230838.1	LINC01614	ENSG00000186432.8	KPNA4	positive regulated by LINC01614	0.236185	1.44618e-06	0.0286864	5.00064	5.4163	4.3635	4.94019	0.0966253	0.147334	4.68569	4.02258	5.28495	4.75321	-0.178908	-0.127533
ENSG00000230838.1	LINC01614	ENSG00000168003.16	SLC3A2	positive regulated by LINC01614	0.236127	1.45499e-06	0.0288612	30.723	31.8798	76.5606	93.5661	0.0516725	0.285998	25.9086	20.7554	36.2244	33.2649	-0.306694	-0.119517
ENSG00000230838.1	LINC01614	ENSG00000150456.10	EEF1AKMT1	positive regulated by LINC01614	0.235991	1.47598e-06	0.0292776	1.93403	2.19965	1.95886	2.07182	0.12503	0.0540523	2.28193	1.75465	1.24232	1.10979	-0.252677	-0.0878898
ENSG00000230838.1	LINC01614	ENSG00000091844.7	RGS17	positive regulated by LINC01614	0.235054	1.6285e-06	0.032303	0.0265171	0.0472374	0.0906677	0.142126	0.0288309	0.0665103	0.0854022	0.0567726	0.22174	0.177888	-0.0385648	-0.0527351
ENSG00000230838.1	LINC01614	ENSG00000116922.14	C1orf109	positive regulated by LINC01614	0.23489	1.6566e-06	0.0328603	3.59232	3.72058	4.8708	5.31703	0.0397391	0.10569	3.76772	3.04514	4.06056	3.16445	-0.23711	-0.281171
ENSG00000230838.1	LINC01614	ENSG00000117280.12	RAB29	positive regulated by LINC01614	0.234807	1.67107e-06	0.0331473	5.9401	6.19856	2.30011	2.3996	0.0527521	0.0428481	5.48923	5.06277	6.25619	5.10132	-0.0980691	-0.250089
ENSG00000230838.1	LINC01614	ENSG00000106344.8	RBM28	positive regulated by LINC01614	0.23469	1.69158e-06	0.0335542	2.40691	2.45783	2.2048	2.29526	0.0214008	0.0401585	2.62987	2.19481	2.3627	2.17712	-0.184187	-0.0819015
ENSG00000230838.1	LINC01614	ENSG00000100601.9	ALKBH1	positive regulated by LINC01614	0.234658	1.69721e-06	0.0336659	1.86801	2.03497	2.56074	2.81867	0.0816319	0.100893	1.98828	1.69337	3.44748	3.04618	-0.149906	-0.136428
ENSG00000230838.1	LINC01614	ENSG00000105520.10	PLPPR2	positive regulated by LINC01614	0.234576	1.71191e-06	0.0339574	3.06598	3.3764	4.0552	4.26346	0.10614	0.0582447	5.74375	5.41801	10.8284	8.7036	-0.0714246	-0.285668
ENSG00000230838.1	LINC01614	ENSG00000106991.13	ENG	positive regulated by LINC01614	0.234439	1.73663e-06	0.0344477	13.9849	15.0345	10.3482	10.8744	0.0976721	0.06539	12.0155	9.85786	9.38968	8.20272	-0.261491	-0.175018
ENSG00000230838.1	LINC01614	ENSG00000116649.9	SRM	positive regulated by LINC01614	0.234336	1.75527e-06	0.0348175	32.9467	33.3702	33.9749	40.3584	0.0178847	0.241858	36.4308	24.6546	28.3653	18.2898	-0.545008	-0.606278
ENSG00000230838.1	LINC01614	ENSG00000163714.17	U2SURP	positive regulated by LINC01614	0.23426	1.76933e-06	0.0350964	9.53368	9.72619	10.1787	10.3455	0.026128	0.0213693	7.68261	7.16652	3.64101	3.56876	-0.0884081	-0.0226383
ENSG00000230838.1	LINC01614	ENSG00000010404.17	IDS	positive regulated by LINC01614	0.234012	1.81566e-06	0.0360154	4.82497	5.26042	1.71768	2.12083	0.104009	0.199555	5.02109	4.68138	4.14696	3.6815	-0.0837843	-0.136749
ENSG00000230838.1	LINC01614	ENSG00000151893.14	CACUL1	positive regulated by LINC01614	0.234011	1.81586e-06	0.0360194	3.4504	3.48567	2.32265	2.34533	0.0113874	0.00981658	3.201	3.13698	2.70931	2.61075	-0.0221553	-0.038853
ENSG00000230838.1	LINC01614	ENSG00000138035.14	PNPT1	positive regulated by LINC01614	0.233446	1.92579e-06	0.0382	8.56764	8.58218	7.91517	8.64561	0.00219057	0.113611	5.51288	4.84214	5.81119	4.95994	-0.156797	-0.192609
ENSG00000230838.1	LINC01614	ENSG00000179119.14	SPTY2D1	positive regulated by LINC01614	0.233308	1.95376e-06	0.0387548	2.47653	2.79085	2.0879	2.22181	0.124872	0.0612416	2.38389	2.33615	2.951	2.90894	-0.0204965	-0.0154398
ENSG00000230838.1	LINC01614	ENSG00000144278.14	GALNT13	positive regulated by LINC01614	0.233253	1.96477e-06	0.0389733	0	0.00121762	0.015692	0.0213454	0.00175559	0.00800781	0.00152154	0.00149522	0.166586	0.164347	-3.79186e-05	-0.00277153
ENSG00000230838.1	LINC01614	ENSG00000101266.17	CSNK2A1	positive regulated by LINC01614	0.233123	1.99167e-06	0.0395068	13.986	14.0595	8.62893	9.0802	0.00705302	0.0660775	12.4584	11.5754	15.4923	13.7583	-0.0978994	-0.160272
ENSG00000230838.1	LINC01614	ENSG00000068654.15	POLR1A	positive regulated by LINC01614	0.232887	2.04085e-06	0.0404822	4.93331	4.97686	5.60033	6.27281	0.0105502	0.139974	4.59956	4.14789	4.79735	4.46858	-0.121333	-0.084226
ENSG00000230838.1	LINC01614	ENSG00000172137.18	CALB2	positive regulated by LINC01614	0.232622	2.09786e-06	0.0416131	0.0223625	0.0233086	0.360465	0.49033	0.00133442	0.131532	0.390295	0.0629697	6.03307	2.61775	-0.38729	-0.959062
ENSG00000230838.1	LINC01614	ENSG00000137513.9	NARS2	positive regulated by LINC01614	0.232517	2.12071e-06	0.0420663	3.7564	3.76928	2.83192	3.23101	0.00390189	0.142936	3.53651	3.24343	2.69376	2.28596	-0.0963508	-0.168774
ENSG00000230838.1	LINC01614	ENSG00000130826.17	DKC1	positive regulated by LINC01614	0.23249	2.12654e-06	0.042182	21.7215	23.3181	28.8194	30.4326	0.0979716	0.0760094	17.7757	14.0376	15.4028	13.0961	-0.320289	-0.218644
ENSG00000230838.1	LINC01614	ENSG00000183691.4	NOG	positive regulated by LINC01614	0.232053	2.22485e-06	0.0441322	1.89209	1.97633	2.26628	3.2856	0.0414236	0.391847	1.87189	1.0666	1.29295	0.587727	-0.474738	-0.530243
ENSG00000230838.1	LINC01614	ENSG00000163577.7	EIF5A2	positive regulated by LINC01614	0.23203	2.23028e-06	0.0442398	1.96443	2.01276	0.439029	0.575632	0.0233317	0.130835	1.75067	1.50773	2.28837	1.99901	-0.1334	-0.132888
ENSG00000230838.1	LINC01614	ENSG00000143748.17	NVL	positive regulated by LINC01614	0.232027	2.23089e-06	0.044252	4.01367	4.10883	3.25818	3.37351	0.0271272	0.038555	3.39477	3.22463	2.36443	2.14024	-0.0569605	-0.0994897
ENSG00000230838.1	LINC01614	ENSG00000141367.11	CLTC	positive regulated by LINC01614	0.231931	2.25315e-06	0.0446936	23.0629	23.2479	15.7166	16.5832	0.0110532	0.0729158	22.7837	21.729	12.0941	11.8803	-0.0654412	-0.0237533
ENSG00000230838.1	LINC01614	ENSG00000128463.12	EMC4	positive regulated by LINC01614	0.231846	2.27291e-06	0.0450854	8.58776	8.99113	10.6423	11.0655	0.0594548	0.0515083	8.92598	8.17688	5.35666	5.1372	-0.113206	-0.0506876
ENSG00000230838.1	LINC01614	ENSG00000106591.3	MRPL32	positive regulated by LINC01614	0.231698	2.308e-06	0.0457814	6.89951	7.30316	8.35361	8.9237	0.0718978	0.085355	7.12736	6.9213	3.87637	3.64138	-0.0370498	-0.0712535
ENSG00000230838.1	LINC01614	ENSG00000116957.12	TBCE	positive regulated by LINC01614	0.231558	2.34147e-06	0.0464455	10.6034	10.7429	5.5524	6.36245	0.0172342	0.168163	10.8785	10.5992	5.27357	4.67261	-0.0343285	-0.145273
ENSG00000230838.1	LINC01614	ENSG00000164022.16	AIMP1	positive regulated by LINC01614	0.231446	2.36885e-06	0.0469884	8.25921	8.37068	8.03784	8.07097	0.0172637	0.00527846	6.25395	5.82646	6.40674	6.12062	-0.0876296	-0.0568358
ENSG00000230838.1	LINC01614	ENSG00000162144.9	CYB561A3	positive regulated by LINC01614	0.231376	2.38583e-06	0.0473253	1.46177	1.46462	0.852256	0.963097	0.00166652	0.0838481	1.66636	1.56118	1.95203	1.87831	-0.0580658	-0.0364844
ENSG00000230838.1	LINC01614	ENSG00000162377.5	COA7	positive regulated by LINC01614	0.231302	2.40403e-06	0.0476863	7.67839	7.71208	10.5472	11.7486	0.0055893	0.142795	6.87883	5.80718	5.61261	4.43918	-0.210925	-0.28183
ENSG00000230838.1	LINC01614	ENSG00000140398.13	NEIL1	negatively regulated by LINC01614	-0.231251	2.41682e-06	0.04794	0.570866	0.549247	1.28296	1.24101	-0.0199933	-0.0267556	0.511895	0.670251	0.572605	0.597384	0.143707	0.0225547
ENSG00000230838.1	LINC01614	ENSG00000103056.11	SMPD3	negatively regulated by LINC01614	-0.236441	1.40771e-06	0.0279233	0.159434	0.134051	0.160945	0.147601	-0.031935	-0.0166794	0.188276	0.205425	0.131086	0.141068	0.0206723	0.012675
ENSG00000230838.1	LINC01614	ENSG00000269028.3	MTRNR2L12	negatively regulated by LINC01614	-0.241486	8.2243e-07	0.0163137	2.50501	2.27799	1.49846	1.25595	-0.0966062	-0.147302	1.51313	2.14679	1.20331	1.4166	0.324395	0.133303
ENSG00000230838.1	LINC01614	ENSG00000198203.9	SULT1C2	negatively regulated by LINC01614	-0.241642	8.08774e-07	0.0160428	0.0192707	0.00850698	0.00664443	0.00552335	-0.0153161	-0.00160759	0.00590575	0.0139286	0.0209705	0.0505505	0.0114609	0.0412044
ENSG00000230838.1	LINC01614	ENSG00000183044.11	ABAT	negatively regulated by LINC01614	-0.242275	7.55319e-07	0.0149825	0.405495	0.37234	0.0124091	0.0123785	-0.0344411	-4.36534e-05	0.397063	0.574286	0.200843	0.24795	0.1723	0.0555132
ENSG00000230838.1	LINC01614	ENSG00000130653.15	PNPLA7	negatively regulated by LINC01614	-0.246478	4.77597e-07	0.00947362	0.209962	0.199746	0.309539	0.274363	-0.0122333	-0.0392825	0.227725	0.396755	0.474736	0.615087	0.186092	0.131155
ENSG00000230838.1	LINC01614	ENSG00000187922.13	LCN10	negatively regulated by LINC01614	-0.24759	4.22471e-07	0.00838013	0.0111668	0.00186228	0.00218182	0.00217643	-0.0133368	-7.75355e-06	0	0.00686055	0	0.00474262	0.00986389	0.00682599
ENSG00000230838.1	LINC01614	ENSG00000255823.4	MTRNR2L8	negatively regulated by LINC01614	-0.248726	3.72483e-07	0.00738858	0.730686	0.658021	0.435431	0.427235	-0.0618816	-0.00826058	0.692834	0.860412	0.367972	0.527556	0.136182	0.159186
ENSG00000230838.1	LINC01614	ENSG00000130957.4	FBP2	negatively regulated by LINC01614	-0.249176	3.54286e-07	0.00702762	0.0364783	0.0121669	0.0926545	0.0284387	-0.0342427	-0.0873815	0	0.00747038	0.427393	0.805614	0.0107374	0.339106
ENSG00000230838.1	LINC01614	ENSG00000145777.14	TSLP	negatively regulated by LINC01614	-0.250763	2.96734e-07	0.00588601	0.00222346	0	0.00217214	0.00216677	-0.00320421	-7.71922e-06	0	0.0022767	0.143965	0.174698	0.00328086	0.0382474
ENSG00000230838.1	LINC01614	ENSG00000153446.15	C16orf89	negatively regulated by LINC01614	-0.250787	2.95926e-07	0.00586999	0.041455	0.0384079	0.0584974	0.0134661	-0.00422734	-0.0627199	0.0815907	0.108478	0.463926	0.464608	0.0354251	0.000672033
ENSG00000230838.1	LINC01614	ENSG00000159197.3	KCNE2	negatively regulated by LINC01614	-0.25305	2.29346e-07	0.0045493	0.0452942	0.0302147	0.0265493	0.0264837	-0.0209641	-9.21115e-05	0.0283172	0.0371031	0.0186205	0.0577102	0.012274	0.0543278
ENSG00000230838.1	LINC01614	ENSG00000119711.12	ALDH6A1	negatively regulated by LINC01614	-0.253103	2.2797e-07	0.00452201	0.77535	0.682175	0.604292	0.55141	-0.0777752	-0.0483573	0.825716	1.18358	0.785148	0.988191	0.258233	0.155412
ENSG00000230838.1	LINC01614	ENSG00000186998.15	EMID1	negatively regulated by LINC01614	-0.257549	1.37149e-07	0.00272048	0.112719	0.0615796	0.00569571	0.00568165	-0.0678763	-2.01703e-05	0.147825	0.300485	0.421443	0.486977	0.180147	0.0650265
ENSG00000230838.1	LINC01614	ENSG00000163815.5	CLEC3B	negatively regulated by LINC01614	-0.261266	8.90341e-08	0.00176608	0.0689291	0	0.0505037	0.033586	-0.0961662	-0.0234228	0.0359112	0.132337	0.398487	1.73818	0.128403	0.969352
ENSG00000230838.1	LINC01614	ENSG00000143409.15	MINDY1	negatively regulated by LINC01614	-0.261519	8.64301e-08	0.00171443	0.911409	0.745319	0.610752	0.609244	-0.131146	-0.00135104	0.928736	1.1569	0.234821	0.349226	0.161306	0.127831
ENSG00000230838.1	LINC01614	ENSG00000269313.5	MAGIX	negatively regulated by LINC01614	-0.268013	3.99403e-08	0.000792256	0.121178	0.118143	0.145699	0.132623	-0.00391015	-0.0165615	0.157344	0.183256	0.172441	0.227633	0.0319441	0.0663647
ENSG00000230838.1	LINC01614	ENSG00000121310.16	ECHDC2	negatively regulated by LINC01614	-0.270688	2.88873e-08	0.000573008	1.10495	0.985159	0.716952	0.713579	-0.0845313	-0.00283736	1.19848	1.55601	0.720435	0.919865	0.217385	0.158231
ENSG00000230838.1	LINC01614	ENSG00000183111.11	ARHGEF37	negatively regulated by LINC01614	-0.270727	2.87536e-08	0.000570356	0.13591	0.108854	0.176448	0.1551	-0.0347785	-0.0264198	0.109938	0.157476	0.744356	1.09937	0.0605034	0.267263
ENSG00000230838.1	LINC01614	ENSG00000215182.8	MUC5AC	negatively regulated by LINC01614	-0.273379	2.07798e-08	0.000412188	0.00818504	0.00773506	0.00159922	0.00159528	-0.000644055	-5.68648e-06	0.00568574	0.0167621	0.0286014	0.0550404	0.0158026	0.0366142
ENSG00000230838.1	LINC01614	ENSG00000143365.17	RORC	negatively regulated by LINC01614	-0.289621	2.63315e-09	5.22312e-05	0.00150789	0	0.238641	0.182212	-0.00217379	-0.0672686	0.00157119	0.00308801	0.00619896	0.0112072	0.00218323	0.00716305
ENSG00000230838.1	LINC01614	ENSG00000204219.9	TCEA3	negatively regulated by LINC01614	-0.296171	1.10189e-09	2.18572e-05	1.50871	1.26932	0.0635067	0.06335	-0.144684	-0.000212686	1.43656	1.91371	0.239407	0.296221	0.258012	0.0646619
ENSG00000230838.1	LINC01614	ENSG00000166816.13	LDHD	negatively regulated by LINC01614	-0.298778	7.74264e-10	1.53583e-05	0.157403	0.111057	0.122227	0.0707954	-0.0589577	-0.0676819	0.176626	0.1901	0.0954033	0.111416	0.016428	0.0209374
ENSG00000230838.1	LINC01614	ENSG00000152578.12	GRIA4	negatively regulated by LINC01614	-0.307766	2.23164e-10	4.42667e-06	0.00188849	0.00157471	0.0230613	0.0220842	-0.00045191	-0.00137855	0	0.00290058	0.00873406	0.0130334	0.00417859	0.00613586
ENSG00000230838.1	LINC01614	ENSG00000162390.17	ACOT11	negatively regulated by LINC01614	-0.312916	1.07322e-10	2.12883e-06	0.220281	0.208876	0.146639	0.146277	-0.013548	-0.000455531	0.299605	0.331349	0.137239	0.272179	0.0348159	0.161765
ENSG00000230838.1	LINC01614	ENSG00000185432.11	METTL7A	negatively regulated by LINC01614	-0.330627	7.75444e-12	1.53817e-07	1.72555	1.48745	4.87265	2.15876	-0.131879	-0.894653	2.01908	3.04905	0.153378	0.331764	0.423474	0.207473
ENSG00000230838.1	LINC01614	ENSG00000107821.14	KAZALD1	negatively regulated by LINC01614	-0.334274	4.41754e-12	8.76263e-08	0.579736	0.547132	3.21535	2.56285	-0.030087	-0.242621	0.252611	0.426327	3.44766	4.46269	0.187366	0.296566
ENSG00000230838.1	LINC01614	ENSG00000171916.16	LGALS9C	negatively regulated by LINC01614	-0.435487	2.88994e-20	5.73249e-16	0.0040054	0.00166994	0.00391295	0.00390329	-0.00335982	-1.38816e-05	0	0.00205066	0	0.0021264	0.00295545	0.00306449
